# Supplementary material for: Epigenetic signatures relating to disease-associated genotypic burden in familial risk of bipolar disorder
Source: Transl Psychiatry. 2022 Aug 3;12:310. doi: 10.1038/s41398-022-02079-6 (PMC9349272; doi:10.1038/s41398-022-02079-6)
Supplement: Supplementary file 2 — Supplementary Tables [file 41398_2022_2079_MOESM2_ESM.xlsx]

## Sheet: index
Supplementary Table 1. Demographics of European-ancestry participants and tissue source in each analysis subset.
Supplementary Table 2. Top differentially methylated positions (p<0.002; above the inflection point) in High vs. Low BD-PRS group from primary EWAS.
Supplementary Table 3. Full output of FUMA enrichment of genes from GWAS catalog for DMP genes from primary EWAS of High vs Low BD-PRS groups in HR with restricted blood-brain correlated probe set.
Supplementary Table 4. Full output of FUMA enrichment of gene ontology (GO) and canonical pathway enrichment categories from primary EWAS of High vs Low BD-PRS groups in HR with restricted blood-brain correlated probe set.
Supplementary Table 5. Nominally significant differentially methylated positions (p<0.001) from the supplementary EWAS of 214,352 probes.
Supplementary Table 6. Full output of FUMA enrichment of genes from GWAS catalog for DMP genes from supplementary EWAS of High vs Low BD-PRS groups in HR with unrestricted blood-brain correlated probe set.
Supplementary Table 7. Full output of FUMA enrichment of gene ontology (GO) and canonical pathway enrichment categories from supplementary EWAS of High vs Low BD-PRS groups in HR with unrestricted blood-brain correlated probe set.
Supplementary Table 8. BD-related clinical diagnoses in each analysis subset, incorporating diagnosis timing at baseline and after annual follow-up clinical assessments.
Supplementary Table 9. Epigenetic signature using poly-methylomic profile score and associations between group, PRS and PRS×Group interactions.

## Sheet: Table S1
Supplementary Table 1. Demographics of European-ancestry participants and tissue source in each analysis subset.
Notes: † Only 5 samples of European-ancestry participants were derived from whole blood, and were excluded from Validation Set 1.
Abbreviations: HRunwell, High-risk individuals who developed sub-threshold or threshold BD at baseline or follow-up; HRwell, High-risk individuals who remained well after follow-up; M, mean; SD, standard deviation. Clinical diagnoses in subgroups are provided in Table S7.
		Discovery Set HR participants			Validation Set 1 CON participants			Validation Set 2
Group		High-BD-PRS	Low-BD-PRS	Total	High-BD-PRS	Low-BD-PRS	Total	BD	HRunwell	HRwell	CON	Total
	N total	41	41	82	27	27	54	20	24	12	26	82
	Age (M±SD)	20.9±5.9	19.3±5.2	20.1±5.6	21.9±3.4	22.2±4.7	22.1±4.1	25.5±5.5	16.9±3.3	19.3±4.0	17.4±4.4	19.5±5.5
Sex	N Female	28	17	45	18	13	31	13	13	6	12	44
	N Male	13	24	37	9	14	23	7	11	6	14	38
Tissue Source	N Blood	12	7	19	0†	0†	0†	4	7	4	11	26
	N Ficoll	17	16	33	18	19	37	16	4	0	5	24
	N Lymphocytes	12	18	30	9	8	17	0	14	8	10	32

## Sheet: Table S2
Supplementary Table 2. Top differentially methylated positions (p<0.002; above the inflection point) in High vs. Low BD-PRS group from primary EWAS.
Notes: a physically mapped gene based on base pair position in Illumina manifest file; b blood-brain correlation as reported by Hannon et al.[62]; c corrected for epigenetically-inferred smoking status (using β-value at cg05575921, which is predictive of smoking-status as reported by Dawes et al.[61]; † probe has been identified as potentially cross-reactive based on probe sequence homology, as r…
Abbreviations: CpG, methylated cytosine-guanine; LogFC, Logarithm fold change (mean difference between high-PRS and low-PRS); P, p-value; Chr., chromosome; BP, base pair position (GRCh37/hg19); RANK, rank of CpG probe association on the basis of p-value; r, pearson correlation; PFC, prefrontal cortex; STG, superior temporal gyrus; EC, entorhinal cortex; M(|r|), mean of absolute value of r across …
CpG	LogFC	P	Chr.	BP	Genea	RANK	PFC:r b	EC:r b	STG:r b	M(|r|)	Corr.LogFC c	Corr.Pval c	RANK c	∆ |LogFC| c
cg00933603	-0.575832	3.53e-07	6	30883001	VARS2*	1	0.345086	0.483856	0.361752	0.396898	-0.592036	3.1e-07	1	0.0162043
cg11144103	-2.95128	1.9e-05	17	40561514	PTRF	3	0.990828	0.994872	0.995717	0.993806	-2.99985	2.33e-05	3	0.0485679
cg26934993	0.327188	3.97e-05	17	40274722	HSPB9;KAT2A	4	0.311638	0.287939	0.508526	0.369368	0.332732	4.78e-05	5	0.00554472
cg27114706	2.44124	8.64e-05	12	92527244		6	0.984499	0.982352	0.984708	0.983853	2.63807	2.27e-05	4	0.196836
cg03224792†	-0.324487	0.000100643	X	125686087	DCAF12L1	7	0.572061	0.415676	0.375174	0.454304	-0.306582	0.000300327	13	-0.0179042
cg14264023	0.367685	0.000113438	2	3649318	COLEC11	8	0.398707	0.584393	0.568124	0.517075	0.358447	0.00024571	10	-0.00923845
cg21183872	-0.228562	0.000119482	X	118108506	LONRF3	9	0.965103	0.959664	0.9651	0.963289	-0.227408	0.000198822	11	-0.00115445
cg02416822	0.244258	0.000135651	X	136112268		10	0.808116	0.786279	0.755923	0.783439	0.245918	0.000188071	9	0.00165973
cg23703062	0.507131	0.00017468	18	14748198	ANKRD30B	12	0.563072	0.510887	0.574888	0.549615	0.520027	0.000177448	6	0.0128961
cg17488861	-0.213778	0.000252504	X	153134144	L1CAM*	13	0.444413	0.3441	0.319919	0.369477	-0.204239	0.000621643	29	-0.0095391
cg25744776†	0.311474	0.000371743	10	1264712	ADARB2	15	0.413472	0.563735	0.484455	0.48722	0.307047	0.000643288	25	-0.00442734
cg03758367	0.245299	0.000378245	12	54867542	GTSF1	16	0.215548	0.496596	0.227462	0.313202	0.253159	0.00034674	14	0.00785997
cg19914732	0.236197	0.000380342	19	22715077		17	0.407857	0.394513	0.504502	0.435624	0.254568	0.000145216	7	0.0183708
cg13201808	0.362821	0.000419128	11	43569269		18	0.325894	0.45235	0.33741	0.371885	0.369503	0.000473207	17	0.0066828
cg07627452	-0.134597	0.000510448	13	44978069		19	0.615929	0.444121	0.625557	0.561869	-0.143444	0.000260905	23	0.0088461
cg21814870	0.284953	0.00051319	4	62383240	LPHN3	20	0.498353	0.285058	0.238537	0.34065	0.281017	0.000863087	38	-0.00393578
cg27441138	-0.248466	0.000543156	1	228243608	WNT3A	21	0.395013	0.393432	0.173568	0.320671	-0.235227	0.00132362	57	-0.0132391
cg01819137	-0.223909	0.000563826	5	145719938	POU4F3	22	0.56974	0.684484	0.635448	0.629891	-0.194391	0.00205056	99	-0.0295177
cg01648237	0.285455	0.000569782	2	61372066	C2orf74	23	0.337519	0.435021	0.320883	0.364474	0.293873	0.000546815	22	0.00841726
cg15978899	-0.42985	0.000623255	6	30882994	VARS2*	24	0.540244	0.499318	0.650352	0.563305	-0.447365	0.000503059	16	0.0175154
cg11620716	0.906709	0.000640034	5	171057078		25	0.343868	0.407564	0.324889	0.358773	0.8785	0.00126014	46	-0.0282085
cg23845770	-0.183356	0.000642674	12	132194922	SFRS8	26	0.206041	0.382366	0.341531	0.309979	-0.18852	0.000628117	34	0.00516398
cg15911859	0.701254	0.000649306	22	45810043	RIBC2;SMC1B	27	0.450899	0.492752	0.590411	0.511354	0.619037	0.00221537	81	-0.0822165
cg08985785	0.431606	0.000652871	6	39196340	KCNK5*	28	0.501878	0.418059	0.59358	0.504506	0.395045	0.00191829	75	-0.0365604
cg14184078	0.2712	0.000741623	20	54579814	CBLN4	31	0.417027	0.416529	0.459578	0.431045	0.259432	0.00160447	67	-0.0117681
cg11660815	0.905244	0.000742228	20	61924423	COL20A1	32	0.776751	0.785365	0.757567	0.773228	0.867977	0.00157565	53	-0.0372668
cg05865327	1.43929	0.000779638	14	102274741	PPP2R5C	33	0.928676	0.888448	0.944387	0.920504	1.35545	0.00188568	64	-0.0838394
cg18105675	0.457876	0.000793334	2	3642400	COLEC11	35	0.482299	0.560351	0.658207	0.566952	0.434312	0.00181873	65	-0.0235639
cg02959988	-0.64996	0.000801539	1	40075124		36	0.637366	0.739799	0.666037	0.681067	-0.599957	0.00220367	77	-0.0500029
cg07821374	-0.257331	0.000814848	5	140536320	PCDHB17	37	0.431895	0.41811	0.407986	0.41933	-0.247528	0.0016726	70	-0.00980269
cg26806713	0.51966	0.000828814	6	170451326		38	0.759969	0.751748	0.839283	0.783667	0.471122	0.00247883	91	-0.0485374
cg22646995	0.311381	0.000831334	5	180541779		39	0.326085	0.364917	0.313933	0.334978	0.305837	0.00140518	55	-0.00554458
cg07871442	1.10527	0.000838266	5	171057196		40	0.391968	0.390428	0.281595	0.354664	1.0818	0.00146493	51	-0.0234684
cg00890010	-0.301893	0.000850921	3	182817389	MCCC1	41	0.277119	0.447733	0.283667	0.336173	-0.269529	0.00272538	111	-0.0323642
cg18279742	-0.175078	0.000851701	16	2015703	RPS2;RNF151	42	0.414167	0.400987	0.204988	0.340047	-0.168806	0.00170597	90	-0.00627206
cg00258480	-0.22567	0.000872738	X	48776587	PIM2	43	0.921439	0.904503	0.916512	0.914151	-0.225011	0.00125662	54	-0.000659064
cg14007004	0.464464	0.000877524	19	1758517	ONECUT3	44	0.231574	0.356308	0.435179	0.34102	0.473401	0.000969463	35	0.00893708
cg00030125†	-0.166843	0.000969949	X	125299403	DCAF12L2	45	0.452804	0.363238	0.442807	0.419616	-0.158494	0.0021565	126	-0.00834924
cg02634083	0.271925	0.000983185	X	150153136	HMGB3	46	0.973497	0.97256	0.97664	0.974232	0.269533	0.00149667	60	-0.00239181
cg03291099	-0.188698	0.000992224	22	50498209	MLC1*^	47	0.265565	0.327117	0.344588	0.312423	-0.204749	0.000388025	20	0.0160506
cg16639595	-0.422512	0.00105016	7	87856984	SRI	48	0.859001	0.864641	0.860695	0.861445	-0.425743	0.00132908	48	0.00323064
cg22400959	-0.278015	0.00106247	1	3458577	MEGF6	49	0.277675	0.553276	0.289903	0.373618	-0.28838	0.000921076	39	0.0103641
cg00158308	-0.306145	0.00111581	13	97646341	OXGR1	51	0.373711	0.210454	0.36343	0.315865	-0.303723	0.00166996	62	-0.00242182
cg05496383	-0.534465	0.00115798	3	182817381	MCCC1	52	0.355709	0.545988	0.339572	0.413756	-0.496304	0.00293459	108	-0.038161
cg09898059	0.421907	0.00117049	16	65315918		53	0.240318	0.373375	0.380592	0.331428	0.449451	0.000671642	24	0.0275433
cg18132851	-0.243176	0.00124191	6	152085641	ESR1*^	54	0.152521	0.259411	0.488181	0.300038	-0.230108	0.00276004	125	-0.013068
cg10735454	0.336805	0.00126636	6	161836525	PARK2	55	0.352718	0.293744	0.323384	0.323282	0.364062	0.000563471	21	0.0272573
cg13924432	-0.222169	0.00137359	2	220223283		56	0.368298	0.431573	0.346005	0.381958	-0.217174	0.00233228	106	-0.00499468
cg21053529	-0.371946	0.00139219	15	35046760	GJD2*	57	0.455448	0.388201	0.3109	0.38485	-0.394128	0.000885513	31	0.0221825
cg24894584	0.420524	0.0014	12	1772230		58	0.576937	0.540422	0.495046	0.537468	0.397791	0.00306552	121	-0.0227325
cg25308322	0.522474	0.00144874	13	86268291		59	0.285789	0.513816	0.176991	0.325532	0.464697	0.00437954	171	-0.0577763
cg17740587	0.306274	0.00153733	X	136651375	ZIC3	60	0.781496	0.796661	0.693261	0.757139	0.323469	0.00104354	43	0.0171949
cg26525767	0.248455	0.00160325	1	200860002	C1orf106	61	0.453158	0.343758	0.263857	0.353591	0.243486	0.00262378	116	-0.00496913
cg23978390†	-0.200941	0.00161167	7	1156363	C7orf50	62	0.749352	0.655009	0.711089	0.70515	-0.190665	0.00340819	164	-0.010276
cg21579147	-0.38228	0.00161278	4	57688337	SPINK2	63	0.424782	0.314244	0.220753	0.319926	-0.404657	0.00105757	42	0.0223768
cg27578811	0.316011	0.0016175	15	83316223	CPEB1*	64	0.351718	0.391619	0.335651	0.359663	0.307584	0.0028054	112	-0.00842677
cg02147617	0.25322	0.00166651	3	45073463	CLEC3B	65	0.328004	0.309484	0.429302	0.355597	0.247277	0.00280358	128	-0.00594267
cg00384205	-0.229753	0.00168019	3	128713392	KIAA1257	66	0.351155	0.369718	0.282693	0.334522	-0.232121	0.0020303	87	0.00236794
cg04665139	0.128791	0.0016872	X	15353772	PIGA	67	0.95109	0.963558	0.947836	0.954162	0.124817	0.00302023	215	-0.00397338
cg27615067	-0.292271	0.00169581	10	134224821	PWWP2B	69	0.354365	0.536217	0.0717551	0.320779	-0.323041	0.000510256	18	0.0307697
cg03932398	0.593586	0.00171549	20	1206703	RAD21L1	71	0.679934	0.65882	0.626391	0.655048	0.619096	0.00140587	50	0.0255105
cg18828681†	0.980122	0.00172267	14	74083455	ACOT6*	72	0.963473	0.96351	0.963631	0.963538	0.931467	0.00356546	139	-0.0486543
cg10959847†	-0.280233	0.00175184	Y	9707927		73	0.948069	0.928149	0.963613	0.946611	-0.291907	0.0014579	58	0.0116738
cg11835209	0.228912	0.00177398	5	4512534		74	0.478277	0.315576	0.278439	0.35743	0.231176	0.00215074	96	0.00226412
cg07674139	-0.285401	0.00180715	X	105066526	NRK	75	0.73327	0.798673	0.771029	0.767657	-0.261391	0.00466851	195	-0.0240097
cg16626452†	-0.136846	0.00181567	Y	9195514	TSPY4	76	0.843107	0.693786	0.902943	0.813279	-0.139405	0.00199586	136	0.00255885
cg20137147†	0.289926	0.001827	17	5342830	C1QBP	77	0.60733	0.666211	0.559238	0.610926	0.29535	0.00201014	83	0.00542482
cg00091794	-0.131948	0.00190316	9	101472149	GABBR2*	78	0.37579	0.266943	0.304759	0.315831	-0.132506	0.00244042	165	0.000557761
cg03526756	-0.216017	0.0019362	11	8698743		79	0.579047	0.650279	0.467332	0.565553	-0.230843	0.00111562	49	0.0148256
cg01536330†	0.199285	0.0019543	7	71203155		80	0.317936	0.240755	0.384489	0.314393	0.189371	0.00398987	194	-0.00991417
cg05513455	-0.17907	0.00196682	6	105388269		81	0.346284	0.275692	0.378102	0.33336	-0.157571	0.00597783	281	-0.0214995
cg03905487	-0.159283	0.00197262	X	53123054		82	0.985967	0.987919	0.985889	0.986592	-0.15088	0.00412192	222	-0.00840356

## Sheet: Table S3
Supplementary Table 3. Full output of FUMA enrichment of genes from GWAS catalog for DMP genes from primary EWAS of High vs Low BD-PRS groups in HR with restricted blood-brain correlated probe set.
Notes: Categories in bold were neurobehavioral phenotypes within the top 50 ranked enrichments represented in Table 1 in the main manuscript.
Abbreviations: RANK, rank of enrichment category on the basis of adjusted p-value; N genes, number of genes in category; N overlap, number of DMP genes in category; DMP, differentially methylated probe; P, p-value; adjP, adjusted p-value.
RANK	GeneSet	N genes	N overlap	P	adjP	overlap gene names (from 'all' 57,241 background genes, including 1183 mapped genes out of 1383)
1	Ulcerative colitis	465	42	3.89833e-09	7.07546e-06	MRPL20, CAMTA1, PER3, WDR78, MIER1, FCGR3A, CCNY, ZNF365, PTRF, CXCR1, SLC11A1, UQCC1, ARFRP1, ZGPAT, ZBTB46, YDJC, CCDC116, IL17REL, TTLL8, RNF123, AMIGO3, SLC9A3, CEP72, TPPP, FLOT1, DDR1, VARS2, PSORS1C1, CDSN, HCG27, MICA, MICB, STK19, C4B, TNXB, PPT2, EGFL8, HLA-DQB2, BRD2, BRD2-IT1, JAK2, TNFSF8, FAM3A
2	Obesity-related traits	756	55	3.71397e-08	2.33784e-05	ACTL8, SRSF10, UBXN11, INADL, KCNN3, ACBD7, PCBD1, HPSE2, LHPP, METTL15, MTNR1B, GUCY1A2, ANO2, KIAA1551, DYNLL1, FAM155A, TMEM30B, RAD51B, FAM189A1, SQRDL, PARD6A, WDR59, MYO15A, FBXO47, MC4R, GALR1, ATP8B3, KLHL29, TGFBRAP1, PMEPA1, ZBTB46, MOV10L1, CHL1, HIGD1A, ACKR2, ANO10, PLOD2, MAEA, SORCS2, PRDM5, DCHS2, SPOCK3, CEP72, NBPF22P, PCDHGB4, SLC22A23, LEMD2, KCNK5, ESR1, SDK1, ICA1, NXPH1, HE…
3	Prostate cancer	381	35	5.01188e-08	2.33784e-05	KCNN3, RNLS, PSD, FBXL15, CTBP2, MOB2, RAD51B, HNF1B, B4GALNT2, NOL10, BCYRN1, STK25, DNMT3B, ARFRP1, ZGPAT, ZBTB46, SIDT1, COX18, DOCK2, STK19, TNXA, C4B, TNXB, PPT2, EGFL8, HLA-DQB2, ARMC2, MAD1L1, EBF2, PVT1, ARHGAP6, NUDT11, XAGE3, AR, SEPT6
4	Takayasu arteritis	81	15	5.15225e-08	2.33784e-05	FCGR3A, OPCML, KCNK10, RPS9, DUSP22, HLA-G, HLA-J, DDR1, PSORS1C1, CDSN, HCG27, MICA, HLA-DQB2, HLA-DOB, ZFPM2
5	Height	898	60	1.77768e-07	6.45299e-05	TTLL10, PRKCZ, SF3A3, ACOT11, KCNN3, IGFN1, PTPN14, ZNF678, AKR1C1, CCDC3, PRLHR, CTBP2, TCERG1L, LTBP3, YEATS4, FAM155A, NKX2-1, RAD51B, ADAMTS17, PKD1, PDXDC1, JPH3, SPATA33, ABR, KCNJ12, IGFBP4, KRT23, MC4R, GATAD2A, NHEJ1, UQCC1, PMEPA1, IGLL1, SYN3, SMC1B, CMTM8, FAM208A, COL25A1, HHIP, SLC23A1, CAP2, GABBR1, HLA-L, HCG22, PSORS1C1, MICA, HMGA1, ESR1, TMEM196, ZNF786, RPS20, SDR16C5, NKAIN3,…
6	Systolic blood pressure	793	54	4.07082e-07	0.000123142	SKI, CASZ1, SF3A3, PPAP2B, ZNF365, ST5, METTL15, ARL14EP, MPPED2, OR4A15, LTBP3, GUCY1A2, H1FNT, HOXC4, HOXC4, CUX2, LRCH1, RGS6, HHIPL1, PKD1, FOXF1, BANP, SP6, MRC2, MAPK4, MC4R, KDM4B, NT5C1B, NRXN1, SLC1A4, HDAC4, GNAS, EDN3, CRYAA, FAM208A, ARHGEF26, GPR149, GABRA2, TMEM165, LHFPL2, TNXB, HMGA1, COL21A1, EPB41L2, ESR1, MAD1L1, CAMK2B, KRBA1, NOS3, PRKAG2, CLN8, MSRA, GATA4, EBF2, ZFPM2
7	Lung cancer in ever smokers	151	18	2.40597e-06	0.000601964	TCERG1L, SECISBP2L, HAPLN3, NRXN1, FHL2, ZDHHC11, NKD2, PRSS16, GABBR1, DDR1, MICA, STK19, TNXB, HLA-DQB2, HLA-DOB, KIFC1, HECW1, WBSCR17
8	Post bronchodilator FEV1/FVC ratio	199	21	2.65328e-06	0.000601964	GPR123, MTG1, MGAT4C, RIN3, WDR59, CELF4, NRXN1, FBLN7, CNTNAP5, DIRC3, GNAS, ERC2, RAB6B, FGF12, SPINK2, PARK2, COBL, WBSCR17, DAPK1, BRINP1, CNKSR2
9	Birth weight	278	25	5.73223e-06	0.001156	WDR78, KCNN3, FCGR3A, PTPN14, WNT3A, RNLS, MTNR1B, SP6, LONP1, RPS9, KLHL29, GNAS, ZBTB46, FAM118A, HHIP, LHFPL2, NR2F1, PCDHB16, PPT2, HMGA1, GCLC, ARMC2, ESR1, ZFPM2, FANCC
10	Schizophrenia	827	52	6.62806e-06	0.00120299	MKNK1, KIF26B, ZNF365, DRD2, TMTC1, PPFIA2, RGS6, NRXN3, CPEB1, WDR73, NMB, ERCC4, ACD, PARD6A, MYO15A, AKAP10, CTDP1, GATAD2A, LRRTM4, CNTNAP5, CUL3, AGAP1, PMEPA1, GNAT1, DND1, PCDHA1, PCDHA2, PCDHA3, PCDHA4, PCDHA5, PCDHA6, PCDHA7, PRSS16, GABBR1, FLOT1, DDR1, PSORS1C1, CDSN, STK19, TNXB, HLA-DQB2, HLA-DOB, LEMD2, COL21A1, MAD1L1, MAGI2, MSRA, NAPRT1, GABBR2, CNKSR2, FAM58A, RENBP
11	Chronotype	556	39	8.22442e-06	0.00135703	PER3, SRSF10, INADL, BARHL2, ZNF365, PCBD1, CTBP2, MGMT, LIN7C, METTL15, ARL14EP, MPPED2, CCDC87, MTNR1B, DRD2, KIRREL3, FAM155A, NRXN3, CELF4, NOVA2, NRXN1, PCYOX1, LRRTM4, CNTNAP5, HDAC4, FAM118A, ERC2, ESYT3, SOX2, DGKG, FAT1, NR2F1, MSX2, TFAP2B, FBXL4, MAGI2, CUX1, MSRA, POU3F4
12	Male-pattern baldness	254	23	1.19423e-05	0.00180627	CASZ1, LHPP, TTC27, PCYOX1, HOXD12, HOXD11, HOXD10, HDAC4, BBX, KLF15, DUSP22, RSPO2, FAM9A, FAM104B, RRAGB, SPIN2B, ZXDA, EDA2R, AR, OPHN1, YIPF6, STARD8, EDA
13	Systemic lupus erythematosus	348	28	1.33648e-05	0.00186594	EVI5, FCGR3A, AKR1C1, ZNF365, MTG1, LRRC56, OR4A15, ATG16L2, SLC15A4, RAD51B, SCAMP5, SBNO2, KDM4B, YDJC, DGKQ, SORCS2, COL25A1, PAPD7, TNXB, HLA-DQB2, ICA1, MSRA, TDH, RPS20, PVT1, JAK2, NAA10, RENBP
14	Cutaneous lupus erythematosus	11	5	1.45202e-05	0.00188244	TRIM39, FLOT1, PSORS1C1, MICA, MICB
15	General risk tolerance (MTAG)	248	22	2.51711e-05	0.00304571	PRKCZ, BARHL2, SPATA17, METTL15, SDHD, SDHD, KIRREL3, STK24, RGS6, CALB2, KLHL29, NRXN1, CUL3, PMEPA1, CHL1, SOX2, SORCS2, GABRA2, PPT2, ARMC2, MAGI2, MSRA, GATA4
16	Waist circumference	165	17	3.15052e-05	0.00357387	DAB1, TSNAX-DISC1, DISC1, FAIM2, HOXC4, HOXC4, STXBP6, NRXN3, SQRDL, PDXDC1, MC4R, SYT3, RIBC2, ARHGAP26, TFAP2B, GCLC, DNAJB6, MSRA
17	Medication use (agents acting on the renin-angiotensin system)	153	16	4.44748e-05	0.00474834	CASZ1, PPAP2B, WNT3A, HOXC4, HOXC4, CHMP1A, SP6, ZBTB46, ERC2, RGS12, CTSO, TFAP2B, NOS3, PRKAG2, MSRA, GATA4, EBF2
18	HIV-1 control	22	6	5.73751e-05	0.00578532	RNF39, DDR1, VARS2, CDSN, MICA, TNXB
19	Pancreatic cancer	128	14	8.04463e-05	0.00768474	PRLHR, SBF2, WDR59, CHST6, HNF1B, IGFBP4, SP6, ZDHHC11, NKD2, SLC6A18, SLC6A3, SDHAP3, PARK2, PVT1
20	Estimated glomerular filtration rate	534	35	9.2004e-05	0.00834937	CASZ1, PTPN14, SBF2, MPPED2, OR4A15, SORL1, CUX2, BMP4, RIN3, SCAPER, WDR73, RPL3L, ACSF3, CHMP1A, DHRS11, MAMSTR, NT5C1B, TGFBRAP1, PSD4, HOXD10, GNAS, ARFRP1, ZGPAT, CLDN14, LINC00969, SDHAP2, MUC4, RGS12, SLC9A3, TPPP, WDR41, HMGA1, PRKAG2, SHH, MSRA, PTPN3
21	Sum basophil neutrophil counts	132	14	0.000112299	0.00933272	STXBP6, RAD51B, RIN3, MAPK4, TGFBRAP1, ACKR2, PCDHA1, PCDHA2, PCDHA3, PCDHA4, PCDHA5, PCDHA6, PCDHA7, ZNF786
22	Diastolic blood pressure	650	40	0.000117496	0.00933272	MRPL20, CAMTA1, CASZ1, TDRD5, GPATCH2, WNT3A, ZNF365, CTBP2, METTL15, GUCY1A2, HOXC4, HOXC4, CUX2, CHMP1A, MRC2, PIEZO2, MAPK4, MC4R, COLEC11, PSD4, CNTNAP5, HDAC4, GNAS, EDN3, CRYAA, FAM208A, ARHGEF26, GPR149, LPHN3, PCDHGB4, HCG27, HLA-DQB2, ZBTB9, KCNK5, COL21A1, ESR1, OPRM1, NOS3, PRKAG2, PTPRN2, GATA4
23	Coronary artery calcified atherosclerotic plaque (130 HU threshold) in type 2 diabetes	35	7	0.000118266	0.00933272	RAD51B, ADAMTS17, AGAP1, MAGI2, PTPRN2, MSRA, PTPN3
24	Hippocampal sclerosis	9	4	0.000125593	0.00941925	ACBD7, KIRREL3, NEK11, SORCS2
25	Heel bone mineral density	834	48	0.000129742	0.00941925	SF3A3, PPAP2B, FMN2, MGMT, ST5, ARL14EP, LTBP3, SORL1, SP7, DYNLL1, STK24, SRP54, BMP4, RAD51B, GLDN, HCN4, PKD1, ABR, NTN1, JUP, MRC2, MC4R, SBNO2, HOXD11, DIRC3, COL6A3, HDAC4, CLDN14, PCNT, KIAA1671, SYN3, FAM118A, CELSR1, ERC2, DGKG, RNF212, HHIP, FAT1, ARHGAP26, MICA, COL21A1, EPB41L2, ESR1, ISPD, RSPO2, TNFRSF11B, NDP, FRMD7
26	Neutrophil count	173	16	0.000190815	0.0133203	STXBP6, RAD51B, RIN3, MAPK4, KIDINS220, TGFBRAP1, CXCR1, ACKR2, PCDHA1, PCDHA2, PCDHA3, PCDHA4, PCDHA5, PCDHA6, PCDHA7, ZNF786
27	Feeling nervous	40	7	0.000284433	0.0191202	LIN7C, LTBP3, IRF2BPL, SNCA, PSORS1C1, BRD2, BRD2-IT1, FBXL4
28	Late-onset Alzheimer's disease	53	8	0.000305964	0.019833	DYNLL1, SCAPER, JPH3, DNAH6, COL25A1, COBL, BAALC, CNKSR2
29	Response to antidepressants (symptom improvement)	30	6	0.000365131	0.0228521	TSNAX-DISC1, DISC1, GALNT9, NRXN3, SORCS2, CSGALNACT1
30	Hip circumference	149	14	0.000399689	0.0241812	ADARB2, LIN7C, KIRREL3, FAIM2, STXBP6, NRXN3, PDXDC1, SP6, MC4R, HHIP, RP11-420L9.4, FAM50B, TFAP2B, ZNF282, BRINP1
31	Depression (quantitative trait)	12	4	0.000456054	0.0267012	FAM155A, SLFN12L, CDH18, GRM8
32	Inflammatory bowel disease	730	41	0.000631191	0.0358004	MRPL20, CAMTA1, PER3, WDR78, MIER1, SLAMF1, FCGR3A, CREM, CCNY, ZNF365, SYT12, SULT1A1, PTRF, SBNO2, MAMSTR, CXCR1, SLC11A1, DNMT3B, ARFRP1, ZGPAT, ZBTB46, YDJC, CCDC116, RNF123, SLC36A3, DUSP22, PSORS1C1, CDSN, HCG27, MICA, MICB, STK19, C4B, TNXB, PPT2, EGFL8, HLA-DQB2, BRD2, BRD2-IT1, JAK2, TNFSF8, FAM3A
33	Body mass index	1365	67	0.000685359	0.0367727	ATAD3A, CDK11B, SLC35E2B, CDK11A, PRKCZ, SKI, FABP3, DMBX1, INADL, FAM212B, CTBP2, ST5, AKIP1, SERGEF, SYT12, DRD2, FAIM2, CUX2, SFSWAP, GALNT9, STXBP6, NRXN3, PDXDC1, CBLN1, CALB2, AKAP10, KCNJ12, DHRS11, MRM1, HNF1B, SP6, RBFOX3, MC4R, CHST8, SNTG2, NRXN1, TGFBRAP1, CBLN4, MC3R, PMEPA1, RNF123, GNAT1, ERC2, ECE2, DGKG, COL25A1, HHIP, SLC23A1, MZB1, KIFC1, LEMD2, HMGA1, TFAP2B, LAMA2, PARK2, RSP…
34	Prostate-specific antigen levels	46	7	0.000688856	0.0367727	HNF1B, KLK15, PVT1, RAI2, KLHL15, EIF2S3, RRAGB
35	Lung cancer	214	17	0.000723482	0.0375177	AKR1C1, SECISBP2L, COL6A3, NKD2, PRSS16, GABBR1, DDR1, PSORS1C1, HCG27, STK19, TNXB, HLA-DQB2, HLA-DOB, HLA-DPB2, KIFC1, ZBTB9, PVT1
36	Blood protein levels	1935	89	0.000782433	0.0394477	FAM151A, GSTM3, FCGR3A, CHI3L1, AKR1C1, DKK1, PCBD1, MINPP1, CST6, SYT12, CD163L1, KLRC1, CLN5, F10, MGAT2, NRXN3, GJD2, NMB, HAPLN3, MFGE8, PRSS22, CBLN1, ATP6V0D1, MYO1C, NLGN2, NTN1, MRC2, CD300A, B3GNTL1, PRSS57, HSD17B14, SIGLEC5, SIGLEC5, COLEC11, PCYOX1, SNED1, RSPO4, OXT, ASIP, UQCC1, MATN4, CBLN4, IGLL1, SYN3, TIMP3, CHL1, ACKR2, CLEC3B, RNF123, AMIGO3, ERC2, IL17RD, RAB6B, XXYLT1, RGS12…
37	Cognitive ability, years of educational attainment or schizophrenia (pleiotropy)	197	16	0.000808119	0.0396415	BARHL2, ZNF365, DRD2, RGS6, CPEB1, PDXDC1, CELF4, NRXN1, TGFBRAP1, RAPGEF4, PMEPA1, BBX, MAML3, MAD1L1, PTPRN2, MSRA
38	Risk-taking tendency (4-domain principal component model)	92	10	0.000856017	0.0408861	DAB1, BARHL2, METTL15, ERCC4, SULT1A1, CALB2, LRRTM4, EGFL8, MAD1L1, SDK1
39	Feeling worry	48	7	0.000895473	0.0416739	CAMTA1, LTBP3, PALM, BBX, C4B, GRM8, MSRA
40	Anger	24	5	0.000937499	0.042539	FMN2, TCP11L1, PPP1R11, RNF39, TRIM40
41	Migraine	78	9	0.000999275	0.043805	MEF2D, HPSE2, MPPED2, JPH3, IGLL1, GPR149, SPINK2, KCNK5, MED14
42	Multisite chronic pain	36	6	0.00101367	0.043805	PMEPA1, RNF123, AMIGO3, BBX, MAML3, SDK1
43	Bipolar disorder	656	37	0.00105063	0.0443463	KCNN3, SPATA17, DAGLA, FADS3, CST6, BRMS1, B3GNT1, CCDC87, CCS, SYT12, LMBR1L, DYNLL1, F10, WDR73, NMB, SLC44A2, GATAD2A, MAMSTR, ASAP2, POLR1A, TMEM131, PPM1F, ZNF501, FGF12, TFAP2B, MAD1L1, MSRA, RRS1, ADHFE1, PARP10, GRINA, SPATC1, BRINP1, CNKSR2, ELF4, AIFM1, RAB33A
44	Survival in pancreatic cancer	25	5	0.00114057	0.0458773	ACOT11, SBF2, LIN7C, KCNK10, LDLRAD4
45	Psychosis (atypical)	15	4	0.00116273	0.0458773	NALCN, MICB, COL21A1, PVT1
46	Response to anti-depressant treatment in major depressive disorder	15	4	0.00116273	0.0458773	USP44, CHL1, ZDHHC14, MAGI2
47	Urate levels in obese individuals	51	7	0.00129364	0.0499565	DMBX1, FMN2, RBFOX3, CELSR1, PCDHGA5, COBL, MED30

## Sheet: Table S4
Supplementary Table 4. Full output of FUMA enrichment of gene ontology (GO) and canonical pathway enrichment categories from primary EWAS of High vs Low BD-PRS groups in HR with restricted blood-brain correlated probe set.
Notes: This is an extension of the enrichment data represented in Table 2 in the main manuscript.
Abbreviations: RANK, rank of enrichment category on the basis of adjusted p-value, N genes, number of genes in category; N overlap, number of DMP genes in category; P, p-value; adjP, adjusted p-value.
RANK	Category	GeneSet	N genes	N overlap	P	adjP	overlap gene names	link
1	GO_bp	GO_BIOLOGICAL_ADHESION	1404	128	7.87864e-26	5.7908e-22	PRKCZ:PDPN:PPAP2B:DAB1:TACSTD2:SLAMF1:WNT3A:KIF26B:AKIP1:PARVA:KIRREL3:OPCML:CD63:PPFIA2:STXBP6:BMP4:NRXN3:GLDN:HAPLN3:MFGE8:MSLNL:PKD1:CBLN1:FOXF1:C1QBP:DLG4:NLGN2:NTN1:JUP:B4GALNT2:CD300A:BAIAP2:TBCD:COMP:MYBPC2:LRRC4B:SIGLEC5:SIGLEC5:CGREF1:NRXN1:DYSF:FBLN7:CNTNAP5:LIMS2:COL6A3:SNED1:GNAS:CLDN14:PPM1F:CELSR1:CHL1:AMIGO3:SOX2:EPHB3:MUC4:MAEA:LPHN3:DCHS2:FAT1:CDH18:PCDHA1:PCDHA2:PCDHA3:PCDHA4:PC…	http://www.gsea-msigdb.org/gsea/msigdb/cards/GO_BIOLOGICAL_ADHESION
2	GO_bp	GO_HOMOPHILIC_CELL_ADHESION_VIA_PLASMA_MEMBRANE_ADHESION_MOLECULES	165	41	1.37011e-24	5.03514e-21	KIRREL3:PKD1:CELSR1:DCHS2:FAT1:CDH18:PCDHA1:PCDHA2:PCDHA3:PCDHA4:PCDHA5:PCDHA6:PCDHA7:PCDHB4:PCDHB6:PCDHB7:PCDHB8:PCDHB16:PCDHB10:PCDHB11:PCDHB12:PCDHB18:PCDHB15:PCDHGA1:PCDHGA2:PCDHGA3:PCDHGB1:PCDHGA4:PCDHGB2:PCDHGA5:PCDHGB3:PCDHGA6:PCDHGA7:PCDHGB4:PCDHGA8:PCDHGA9:PCDHGB6:PCDHGB7:PCDHGA11:SDK1:L1CAM	http://www.gsea-msigdb.org/gsea/msigdb/cards/GO_HOMOPHILIC_CELL_ADHESION_VIA_PLASMA_MEMBRANE_ADHESION_MOLECULES
3	GO_bp	GO_CELL_CELL_SIGNALING	1638	137	4.76946e-24	1.16852e-20	PRKCZ:SKI:PPAP2B:PRKAA2:NTRK1:WNT3A:DISC1:CCNY:DKK1:CTBP2:HRAS:TOLLIP:LIN7C:SYT7:DAGLA:SYT12:MTNR1B:DRD2:LIN7A:PPFIA2:CUX2:DYNLL1:BMP4:GJD2:HCN4:NMB:SSTR5:PKD1:KREMEN2:CBLN1:PARD6A:CALB2:JPH3:IL17C:ABR:CHRNE:DLG4:NLGN2:HNF1B:IGFBP4:JUP:KAT2A:CELF4:MC4R:GALR1:APC2:DACT3:SLC8A2:GRIN2D:CACNG7:NRXN1:SLC1A4:GAD1:RAPGEF4:FZD5:PTPRN:CUL3:RSPO4:OXT:ASIP:NNAT:GNAS:EDN3:SYN3:CELSR1:SLC6A1:GRM2:ERC2:TNIK:SO…	http://www.gsea-msigdb.org/gsea/msigdb/cards/GO_CELL_CELL_SIGNALING
4	GO_bp	GO_CELL_CELL_ADHESION_VIA_PLASMA_MEMBRANE_ADHESION_MOLECULES	271	50	2.20306e-23	4.04813e-20	DAB1:KIRREL3:PKD1:CBLN1:LRRC4B:NRXN1:CLDN14:CELSR1:AMIGO3:LPHN3:DCHS2:FAT1:CDH18:PCDHA1:PCDHA2:PCDHA3:PCDHA4:PCDHA5:PCDHA6:PCDHA7:PCDHB4:PCDHB6:PCDHB7:PCDHB8:PCDHB16:PCDHB10:PCDHB11:PCDHB12:PCDHB18:PCDHB15:PCDHGA1:PCDHGA2:PCDHGA3:PCDHGB1:PCDHGA4:PCDHGB2:PCDHGA5:PCDHGB3:PCDHGA6:PCDHGA7:PCDHGB4:PCDHGA8:PCDHGA9:PCDHGB6:PCDHGB7:PCDHGA11:SDK1:CLDN4:IL1RAPL1:L1CAM	http://www.gsea-msigdb.org/gsea/msigdb/cards/GO_CELL_CELL_ADHESION_VIA_PLASMA_MEMBRANE_ADHESION_MOLECULES
5	GO_bp	GO_CELL_CELL_ADHESION	819	87	4.78465e-22	7.03344e-19	PRKCZ:PDPN:PPAP2B:DAB1:TACSTD2:WNT3A:KIF26B:PARVA:KIRREL3:STXBP6:BMP4:NRXN3:GLDN:PKD1:CBLN1:FOXF1:DLG4:NLGN2:NTN1:JUP:B4GALNT2:CD300A:BAIAP2:COMP:LRRC4B:NRXN1:LIMS2:GNAS:CLDN14:PPM1F:CELSR1:AMIGO3:SOX2:EPHB3:LPHN3:DCHS2:FAT1:CDH18:PCDHA1:PCDHA2:PCDHA3:PCDHA4:PCDHA5:PCDHA6:PCDHA7:PCDHB4:PCDHB6:PCDHB7:PCDHB8:PCDHB16:PCDHB10:PCDHB11:PCDHB12:PCDHB18:PCDHB15:PCDHGA1:PCDHGA2:PCDHGA3:PCDHGB1:PCDHGA4:PCD…	http://www.gsea-msigdb.org/gsea/msigdb/cards/GO_CELL_CELL_ADHESION
6	GO_bp	GO_SYNAPTIC_SIGNALING	712	73	8.09848e-18	9.92064e-15	PRKCZ:NTRK1:WNT3A:DKK1:CTBP2:HRAS:LIN7C:SYT7:DAGLA:SYT12:MTNR1B:DRD2:LIN7A:PPFIA2:CUX2:GJD2:CBLN1:CALB2:JPH3:ABR:CHRNE:DLG4:NLGN2:KAT2A:CELF4:SLC8A2:GRIN2D:CACNG7:NRXN1:SLC1A4:GAD1:OXT:SYN3:SLC6A1:GRM2:ERC2:FGF12:GABRA2:SNCA:CARTPT:PCDHB4:PCDHB6:PCDHB16:PCDHB10:PCDHB11:GLRA1:FLOT1:LAMA2:OPRM1:PARK2:PRKAR1B:RNF216:CAMK2B:GRM8:PTPRN2:ADRA1A:CRH:BAI1:LYNX1:SCRIB:JAK2:SHC3:GABBR2:GRIN1:GLRA2:IL1RAPL1…	http://www.gsea-msigdb.org/gsea/msigdb/cards/GO_SYNAPTIC_SIGNALING
7	GO_bp	GO_ION_TRANSPORT	1663	121	1.52868e-16	1.60511e-13	PDPN:FABP3:BSND:PRKAA2:KCNN3:ATP1A4:WNT3A:AKR1C1:ZDHHC13:SYT7:CCS:SYT12:MTNR1B:DRD2:EFCAB4B:ANO2:CD63:PPFIA2:SLC15A4:ABCC4:NALCN:FAM155A:ATP11A:RASA3:TMEM30B:FLVCR2:KCNK10:SLC51B:HCN4:NMB:PKD1:MT3:ATP6V0D1:PKD1L2:JPH3:CHRNE:DLG4:NLGN2:COX10:KCNJ12:ACACA:LASP1:GJD3:PIEZO2:ATP8B3:SLC44A2:BEST2:RTBDN:SLC8A2:GRIN2D:SYT3:CACNG7:CACNG6:SLC5A6:SLC1A4:PCYOX1:DYSF:SLC9A2:STEAP3:SLC11A1:OXT:EDN3:SLC25A1:AT…	http://www.gsea-msigdb.org/gsea/msigdb/cards/GO_ION_TRANSPORT
8	GO_bp	GO_POSITIVE_REGULATION_OF_MOLECULAR_FUNCTION	1740	121	4.18691e-15	3.84673e-12	PRKCZ:SKI:PPAP2B:DAB1:EVI5:NTRK1:CHI3L1:WNT3A:CCNY:ARHGAP22:AGAP7:DKK1:CTBP2:HRAS:CCS:DRD2:SORL1:EFCAB4B:RNF41:DYNLL1:CLN5:STK24:RASA3:BMP4:RGS6:RIN3:BCL2L10:RPS2:PKD1:ERN2:MT3:ACD:ABR:CAMKK1:DLG4:JUP:CD300A:TBCD:SHC2:APC2:ARHGAP35:PPP1R15A:KIDINS220:ASAP2:HTRA2:RGPD5:RGPD8:FZD5:SLC11A1:NHEJ1:GPR55:AGAP1:HDAC4:STK25:SEC23B:GNAS:EDN3:PPM1F:IRAK2:GORASP1:HIGD1A:GNAT1:TNIK:DGKQ:RGS12:MAPK10:SNCA:CAR…	http://www.gsea-msigdb.org/gsea/msigdb/cards/GO_POSITIVE_REGULATION_OF_MOLECULAR_FUNCTION
9	GO_bp	GO_SYNAPSE_ASSEMBLY	175	31	1.62592e-14	1.32783e-11	NTRK1:WNT3A:DKK1:DRD2:KIRREL3:CUX2:CBLN1:NLGN2:NTN1:LRRC4B:NRXN1:FZD5:OXT:AMIGO3:EPHB3:GABRA2:LPHN3:SNCA:PCDHB4:PCDHB6:PCDHB16:PCDHB10:PCDHB11:TPBG:SDK1:MAGI2:BAI1:GRIN1:IL1RAPL1:IL1RAPL2:SLITRK4	http://www.gsea-msigdb.org/gsea/msigdb/cards/GO_SYNAPSE_ASSEMBLY
10	GO_bp	GO_SYNAPSE_ORGANIZATION	404	47	6.40769e-14	4.70965e-11	NTRK1:WNT3A:ARHGAP22:DKK1:ZNF365:CTBP2:DRD2:KIRREL3:PPFIA2:CUX2:CBLN1:DLG4:NLGN2:NTN1:PALM:LRRC4B:NRXN1:FZD5:OXT:NEFH:AMIGO3:ERC2:EPHB3:GABRA2:LPHN3:SNCA:PCDHB4:PCDHB6:PCDHB16:PCDHB10:PCDHB11:TPBG:SDK1:CAMK2B:MAGI2:BAI1:GRIN1:CNKSR2:IL1RAPL1:HDAC6:GRIPAP1:OPHN1:DLG3:IL1RAPL2:SLITRK4:FMR1:L1CAM	http://www.gsea-msigdb.org/gsea/msigdb/cards/GO_SYNAPSE_ORGANIZATION
11	GO_bp	GO_CELL_MORPHOGENESIS_INVOLVED_IN_DIFFERENTIATION	725	66	9.57316e-14	6.39661e-11	PDPN:DAB1:TACSTD2:BARHL2:NTRK1:LHX4:WNT3A:DKK1:ZNF365:AKIP1:PARVA:B3GNT1:DRD2:CUX2:NKX2-1:NRXN3:MT3:C1QBP:DLG4:NTN1:BAIAP2:TBCD:ARHGAP35:KIDINS220:NRXN1:CUL3:COL6A3:STK25:MATN4:COL20A1:NEFH:CHL1:GORASP1:ARHGEF26:TNIK:EPHB3:COL25A1:FAT1:POU4F3:UNC5A:FLOT1:COL21A1:LAMA2:DACT2:ISPD:HECW1:CAMK2B:COBL:CUX1:SHH:BAI1:SCRIB:SHC3:GRIN1:ARX:IL1RAPL1:HDAC6:AR:OPHN1:EFNB1:FGF13:MCF2:SLITRK4:FMR1:L1CAM:PLXNA3	http://www.gsea-msigdb.org/gsea/msigdb/cards/GO_CELL_MORPHOGENESIS_INVOLVED_IN_DIFFERENTIATION
12	GO_bp	GO_NEURON_DIFFERENTIATION	1343	98	1.21844e-13	7.15878e-11	PRKCZ:SKI:DAB1:BARHL2:OLFM3:NTRK1:LHX4:WNT3A:DKK1:ZNF365:PSD:DPYSL4:MOB2:B3GNT1:DRD2:KIRREL3:OPCML:FAIM2:CUX2:CLN5:STK24:NKX2-1:BMP4:NRXN3:GLDN:KIAA1024:CBLN1:MT3:DLG4:NTN1:RNF112:BAIAP2:TBCD:NOTCH3:ARHGAP35:SYT3:CACNG7:KIDINS220:NRXN1:HTRA2:HOXD10:FZD5:STK25:DNMT3B:NNAT:EDN3:NEFH:CHL1:GORASP1:GNAT1:TNIK:SOX2:EPHB3:DGKG:COL25A1:NR2F1:NEUROG1:POU4F3:UNC5A:FLOT1:DDR1:RTN4IP1:LAMA2:PARK2:SDK1:ISPD:H…	http://www.gsea-msigdb.org/gsea/msigdb/cards/GO_NEURON_DIFFERENTIATION
13	GO_bp	GO_CELL_PROJECTION_ORGANIZATION	1509	106	1.29248e-13	7.15878e-11	PRKCZ:PDPN:KIF17:DAB1:TACSTD2:BARHL2:NTRK1:LHX4:WNT3A:DISC1:DKK1:ZNF365:PSD:DPYSL4:HRAS:MOB2:PARVA:B3GNT1:DRD2:KIRREL3:CUX2:DYNLL1:UNC119B:ABCC4:STK24:NKX2-1:FAM179B:NRXN3:GLDN:KIAA1024:MT3:ATP6V0D1:DEF8:GAS8:DLG4:NTN1:TEKT3:KAT2A:KIF19:BAIAP2:PALM:ARHGAP35:SYT3:CACNG7:FAM110C:KIDINS220:NRXN1:TTC21B:TTC30B:DNAH7:CUL3:HDAC4:STK25:PCNT:NEFH:CHL1:GORASP1:TTC21A:ARHGEF26:TNIK:EPHB3:COL25A1:CEP72:ADAM…	http://www.gsea-msigdb.org/gsea/msigdb/cards/GO_CELL_PROJECTION_ORGANIZATION
14	GO_bp	GO_NEUROGENESIS	1594	110	1.36358e-13	7.15878e-11	PRKCZ:SKI:DAB1:BARHL2:OLFM3:NTRK1:LHX4:WNT3A:DISC1:DKK1:ZNF365:PSD:DPYSL4:MOB2:DAGLA:B3GNT1:DRD2:SORL1:KIRREL3:OPCML:FAIM2:CUX2:CLN5:STK24:NKX2-1:BMP4:NRXN3:GLDN:KIAA1024:CBLN1:MT3:DLG4:NTN1:RNF112:BAIAP2:TBCD:BTBD2:NOTCH3:ARHGAP35:SYT3:CACNG7:KIDINS220:NRXN1:HTRA2:HOXD10:FZD5:STK25:DNMT3B:NNAT:EDN3:NEFH:CELSR1:CHL1:GORASP1:GNAT1:KLF15:TNIK:SOX2:EPHB3:DGKG:LPHN3:COL25A1:HHIP:NR2F1:NEUROG1:POU4F3:…	http://www.gsea-msigdb.org/gsea/msigdb/cards/GO_NEUROGENESIS
15	GO_bp	GO_ION_TRANSMEMBRANE_TRANSPORT	1125	86	3.49451e-13	1.71231e-10	PDPN:BSND:PRKAA2:KCNN3:ATP1A4:WNT3A:ZDHHC13:MTNR1B:DRD2:EFCAB4B:ANO2:CD63:SLC15A4:ABCC4:NALCN:FAM155A:RASA3:KCNK10:HCN4:PKD1:ATP6V0D1:PKD1L2:JPH3:CHRNE:DLG4:NLGN2:COX10:KCNJ12:ACACA:LASP1:GJD3:PIEZO2:BEST2:SLC8A2:GRIN2D:CACNG7:CACNG6:SLC5A6:SLC1A4:PCYOX1:DYSF:SLC9A2:STEAP3:SLC11A1:EDN3:SLC25A1:ATP5L2:ANO10:SLC12A8:TRPC1:FGF12:GABRA2:SNCA:SLC9A3:SLC6A18:SLC23A1:SLC36A3:GLRA1:KCNK5:KCNK16:OPRM1:HEC…	http://www.gsea-msigdb.org/gsea/msigdb/cards/GO_ION_TRANSMEMBRANE_TRANSPORT
16	GO_bp	GO_CELL_PART_MORPHOGENESIS	673	61	1.01562e-12	4.66549e-10	PRKCZ:PDPN:DAB1:BARHL2:NTRK1:LHX4:WNT3A:ZNF365:DPYSL4:B3GNT1:DRD2:KIRREL3:CUX2:STK24:NKX2-1:NRXN3:MT3:DLG4:NTN1:BAIAP2:ARHGAP35:SYT3:CACNG7:KIDINS220:NRXN1:STK25:NEFH:CHL1:GORASP1:TNIK:EPHB3:COL25A1:POU4F3:UNC5A:FLOT1:DDR1:LAMA2:PARK2:ISPD:HECW1:CAMK2B:COBL:CUX1:SHH:BAI1:SHC3:GRIN1:ARX:IL1RAPL1:HDAC6:OPHN1:EFNB1:ATP7A:NRK:FGF13:MCF2:SLITRK4:FMR1:MTM1:L1CAM:PLXNA3	http://www.gsea-msigdb.org/gsea/msigdb/cards/GO_CELL_PART_MORPHOGENESIS
17	GO_bp	GO_NEURON_DEVELOPMENT	1094	83	1.3659e-12	5.90551e-10	PRKCZ:SKI:DAB1:BARHL2:OLFM3:NTRK1:LHX4:WNT3A:DKK1:ZNF365:PSD:DPYSL4:MOB2:B3GNT1:DRD2:KIRREL3:OPCML:CUX2:CLN5:STK24:NKX2-1:NRXN3:GLDN:KIAA1024:MT3:DLG4:NTN1:BAIAP2:TBCD:ARHGAP35:SYT3:CACNG7:KIDINS220:NRXN1:HTRA2:HOXD10:STK25:NEFH:CHL1:GORASP1:GNAT1:TNIK:EPHB3:DGKG:COL25A1:NR2F1:POU4F3:UNC5A:FLOT1:DDR1:RTN4IP1:LAMA2:PARK2:SDK1:ISPD:HECW1:CAMK2B:COBL:MAGI2:CUX1:SHH:BAI1:SCRIB:JAK2:SHC3:GRIN1:GPM6B:A…	http://www.gsea-msigdb.org/gsea/msigdb/cards/GO_NEURON_DEVELOPMENT
18	GO_bp	GO_POSITIVE_REGULATION_OF_SIGNALING	1813	117	1.87146e-12	7.64181e-10	PRKCZ:SKI:CAMTA1:MIER1:NTRK1:SLAMF1:CHI3L1:ATF3:WNT3A:DISC1:DKK1:FBXL15:CTBP2:HRAS:ZDHHC13:SYT7:SYT12:MTNR1B:GUCY1A2:DRD2:CD63:CUX2:DYNLL1:F10:TFDP1:BMP4:NMB:ERN2:MT3:CALB2:WDR59:GAS8:MYO1C:C1QBP:DLG4:NLGN2:RPL26:LASP1:IGFBP4:JUP:DHX58:CD300A:GALR1:SHC2:FGF22:SLC44A2:CC2D1A:SLC8A2:GRIN2D:CACNG7:FAM110C:KIDINS220:NRXN1:HTRA2:LIMS2:FZD5:GPR55:STK25:RSPO4:OXT:NNAT:EDN3:TIMP3:IRAK2:TNIK:SOX2:MSX1:MAP…	http://www.gsea-msigdb.org/gsea/msigdb/cards/GO_POSITIVE_REGULATION_OF_SIGNALING
19	GO_bp	GO_POSITIVE_REGULATION_OF_GENE_EXPRESSION	1955	123	2.6399e-12	1.02122e-09	SKI:CAMTA1:CASZ1:GLIS1:BARHL2:MEF2D:LHX4:ZNF281:ATF3:WNT3A:CREM:DKK1:PCBD1:CTBP2:UTF1:HRAS:DRD2:H1FNT:SP7:HOXC4:HOXC4:YEATS4:CUX2:TFDP1:UPF3A:NKX2-1:BMP4:IRF2BPL:CPEB1:PKD1:MT3:FOXF1:BANP:MYO1C:C1QBP:RPL26:HNF1B:JUP:KAT2A:DLX3:CELF4:GALR1:SBNO2:ONECUT3:NOTCH3:MAMSTR:PPP1R15A:ZNF175:RPS9:PEG3:POLR1A:FHL2:HOXD10:FZD5:SLC11A1:PTPRN:HDAC4:DNMT3B:UQCC1:TOX2:RBPJL:PPM1F:ZNF501:CLEC3B:KLF15:SOX2:DGKQ:NK…	http://www.gsea-msigdb.org/gsea/msigdb/cards/GO_POSITIVE_REGULATION_OF_GENE_EXPRESSION
20	GO_bp	GO_CELLULAR_COMPONENT_MORPHOGENESIS	1111	83	3.03944e-12	1.11699e-09	PRKCZ:PDPN:DAB1:TACSTD2:BARHL2:NTRK1:LHX4:WNT3A:DKK1:ZNF365:DPYSL4:AKIP1:PARVA:B3GNT1:DRD2:KIRREL3:CUX2:STK24:NKX2-1:NRXN3:MT3:C1QBP:DLG4:NTN1:BAIAP2:TBCD:PALM:ARHGAP35:MYBPC2:SYT3:CACNG7:KIDINS220:NRXN1:CUL3:COL6A3:STK25:MATN4:COL20A1:NEFH:CHL1:GORASP1:ARHGEF26:TNIK:EPHB3:MSX1:SPINK2:COL25A1:FAT1:CDH18:POU4F3:UNC5A:CAP2:FLOT1:DDR1:COL21A1:LAMA2:PARK2:DACT2:ISPD:HECW1:CAMK2B:COBL:CUX1:SHH:BAI1:SC…	http://www.gsea-msigdb.org/gsea/msigdb/cards/GO_CELLULAR_COMPONENT_MORPHOGENESIS
21	GO_bp	GO_BEHAVIOR	592	55	5.14601e-12	1.8011e-09	PRKCZ:PER3:DMBX1:DAB1:NTRK1:DKK1:PRLHR:MTNR1B:DRD2:KIRREL3:CUX2:NKX2-1:NRXN3:KCNK10:JPH3:DLG4:NLGN2:MYO15A:KAT2A:MC4R:GNG8:SLC8A2:GRIN2D:NRXN1:HTRA2:NMS:GAD1:HOXD10:HDAC4:OXT:ASIP:MC3R:CELSR1:CHL1:SLC6A1:FGF12:LPHN3:SNCA:SLC6A3:CARTPT:NEUROG1:GLRA1:OPRM1:PARK2:PRKAR1B:SDK1:NAPEPLD:CRH:SHC3:BRINP1:GRIN1:GRPR:ATP7A:BRS3:FGF13	http://www.gsea-msigdb.org/gsea/msigdb/cards/GO_BEHAVIOR
22	GO_bp	GO_REGULATION_OF_PROTEIN_MODIFICATION_PROCESS	1826	116	6.40244e-12	2.139e-09	PRKCZ:SKI:CAMTA1:CEP85:PPAP2B:PRKAA2:DAB1:FAM212B:NTRK1:SLAMF1:CHI3L1:ATF3:WNT3A:CCNY:DKK1:HRAS:TOLLIP:MOB2:BRMS1:DRD2:SORL1:RNF41:USP44:STK24:BMP4:PPP2R5C:SLC51B:KIAA1024:RPS2:PKD1:ERN2:MT3:PARD6A:CAMKK1:DLG4:IGFBP4:KAT2A:VPS25:CD300A:LDLRAD4:SHC2:PPP1R15A:KIDINS220:DYSF:FZD5:SLC11A1:CUL3:GPR55:HDAC4:STK25:DNMT3B:FAM83D:PMEPA1:EDN3:ZGPAT:PPM1F:TIMP3:IRAK2:GORASP1:KLHL40:HIGD1A:KLF15:SPSB4:TNIK:S…	http://www.gsea-msigdb.org/gsea/msigdb/cards/GO_REGULATION_OF_PROTEIN_MODIFICATION_PROCESS
23	GO_bp	GO_POSITIVE_REGULATION_OF_CATALYTIC_ACTIVITY	1397	96	6.90817e-12	2.20761e-09	PRKCZ:DAB1:EVI5:NTRK1:CHI3L1:WNT3A:CCNY:ARHGAP22:AGAP7:DKK1:HRAS:CCS:DRD2:SORL1:DYNLL1:STK24:RASA3:BMP4:RGS6:RIN3:BCL2L10:RPS2:PKD1:ERN2:MT3:ACD:ABR:CAMKK1:DLG4:CD300A:TBCD:SHC2:APC2:ARHGAP35:PPP1R15A:KIDINS220:ASAP2:HTRA2:RGPD5:RGPD8:FZD5:SLC11A1:NHEJ1:GPR55:AGAP1:STK25:SEC23B:GNAS:EDN3:PPM1F:IRAK2:GORASP1:HIGD1A:GNAT1:TNIK:DGKQ:RGS12:MAPK10:SNCA:CARTPT:ARHGAP26:DOCK2:CTGF:ESR1:MLLT4:PRKAR1B:MAG…	http://www.gsea-msigdb.org/gsea/msigdb/cards/GO_POSITIVE_REGULATION_OF_CATALYTIC_ACTIVITY
24	GO_bp	GO_CATION_TRANSPORT	1145	83	1.41347e-11	4.15803e-09	KCNN3:ATP1A4:WNT3A:ZDHHC13:SYT7:CCS:SYT12:MTNR1B:DRD2:EFCAB4B:CD63:SLC15A4:NALCN:FAM155A:RASA3:FLVCR2:KCNK10:HCN4:PKD1:MT3:ATP6V0D1:PKD1L2:JPH3:CHRNE:DLG4:NLGN2:COX10:KCNJ12:PIEZO2:SLC44A2:SLC8A2:GRIN2D:SYT3:CACNG7:CACNG6:SLC5A6:SLC1A4:DYSF:SLC9A2:STEAP3:SLC11A1:EDN3:ATP5L2:ANO10:SLC12A8:TRPC1:FGF12:TMEM165:SNCA:SLC9A3:SLC6A3:SLC23A1:SLC36A3:KCNK5:KCNK16:CTGF:OPRM1:PARK2:HECW1:CAMK2B:SRI:ATP6V0A4…	http://www.gsea-msigdb.org/gsea/msigdb/cards/GO_CATION_TRANSPORT
25	GO_bp	GO_REGULATION_OF_TRANSPORT	1827	115	1.4143e-11	4.15803e-09	PRKCZ:FABP3:YRDC:PTPN14:WNT3A:DKK1:HRAS:SERGEF:SYT7:SYT12:MTNR1B:DRD2:SORL1:EFCAB4B:CD63:PPFIA2:DYNLL1:NALCN:TFDP1:STXBP6:BMP4:TMEM30B:KCNK10:SLC51B:HCN4:SCAMP5:NMB:MFGE8:SSTR5:FOXF1:JPH3:ABR:MYO1C:DLG4:NLGN2:KCNJ12:JUP:CD300A:GALR1:REEP6:SYT3:CACNG7:CACNG6:TSSC1:NRXN1:DYSF:HTRA2:RAPGEF4:FZD5:SLC11A1:OXT:NNAT:GNAS:EDN3:MX2:CRYAA:UBE2G2:PCNT:PPM1F:NEFH:MLC1:SLC6A1:KLF15:TRPC1:FGF12:DGKQ:SNCA:CARTP…	http://www.gsea-msigdb.org/gsea/msigdb/cards/GO_REGULATION_OF_TRANSPORT
26	GO_bp	GO_CELL_SURFACE_RECEPTOR_SIGNALING_PATHWAY_INVOLVED_IN_CELL_CELL_SIGNALING	612	55	1.86566e-11	5.27407e-09	PRKCZ:SKI:PPAP2B:PRKAA2:WNT3A:DISC1:CCNY:DKK1:DRD2:CUX2:BMP4:PKD1:KREMEN2:CBLN1:PARD6A:CHRNE:DLG4:NLGN2:HNF1B:IGFBP4:JUP:CELF4:APC2:DACT3:GRIN2D:NRXN1:FZD5:CUL3:RSPO4:CELSR1:TNIK:SOX2:PDE6B:SNCA:NKD2:MCC:G3BP1:GLRA1:ESR1:OPRM1:PARK2:DACT2:PSMB1:HECW1:MAGI2:SHH:RSPO2:GRIN1:GLRA2:NDP:PORCN:AMER1:EDA:CITED1:XIAP	http://www.gsea-msigdb.org/gsea/msigdb/cards/GO_CELL_SURFACE_RECEPTOR_SIGNALING_PATHWAY_INVOLVED_IN_CELL_CELL_SIGNALING
27	GO_bp	GO_TRANSMEMBRANE_TRANSPORT	1574	103	1.99172e-11	5.42191e-09	SLC35E2B:PDPN:BSND:PRKAA2:KCNN3:ATP1A4:WNT3A:ZDHHC13:MTNR1B:DRD2:EFCAB4B:ANO2:CD63:SLC15A4:ABCC4:NALCN:FAM155A:RASA3:SRP54:FLVCR2:KCNK10:SLC51B:HCN4:PKD1:ATP6V0D1:PKD1L2:JPH3:CHRNE:DLG4:NLGN2:COX10:KCNJ12:ACACA:LASP1:GJD3:PIEZO2:SLC44A2:BEST2:SLC8A2:GRIN2D:CACNG7:CACNG6:SLC5A6:SLC1A4:PCYOX1:DYSF:SLC9A2:STEAP3:SLC11A1:EDN3:SLC25A1:ATP5L2:SLC6A1:ANO10:SLC12A8:KLF15:TRPC1:FGF12:GABRA2:SNCA:SLC9A3:SL…	http://www.gsea-msigdb.org/gsea/msigdb/cards/GO_TRANSMEMBRANE_TRANSPORT
28	GO_bp	GO_INORGANIC_ION_TRANSMEMBRANE_TRANSPORT	821	66	2.515e-11	6.60187e-09	BSND:KCNN3:ATP1A4:WNT3A:ZDHHC13:MTNR1B:DRD2:EFCAB4B:ANO2:CD63:SLC15A4:ABCC4:NALCN:FAM155A:RASA3:KCNK10:HCN4:PKD1:ATP6V0D1:PKD1L2:JPH3:COX10:KCNJ12:BEST2:SLC8A2:GRIN2D:CACNG7:CACNG6:SLC1A4:PCYOX1:DYSF:SLC9A2:STEAP3:SLC11A1:EDN3:ATP5L2:SLC12A8:TRPC1:FGF12:GABRA2:SNCA:SLC9A3:SLC23A1:SLC36A3:GLRA1:KCNK5:KCNK16:OPRM1:HECW1:CLDN4:SRI:ATP6V0A4:PTPN3:GRIN1:LRRC26:GLRA2:IL1RAPL1:KCND1:CACNA1F:CLCN5:WNK3:A…	http://www.gsea-msigdb.org/gsea/msigdb/cards/GO_INORGANIC_ION_TRANSMEMBRANE_TRANSPORT
29	GO_bp	GO_REPRODUCTION	1433	95	6.33666e-11	1.60602e-08	PPAP2B:NTRK1:INSRR:ATP1A4:TDRD5:LHX4:SHCBP1L:FMN2:CREM:FAM170B:PRLHR:UTF1:CCDC87:H1FNT:GTSF1:DYNLL1:NKX2-1:BMP4:RAD51B:IRF2BPL:TUBGCP5:BCL2L10:MFGE8:RNF151:PKD1:ERCC4:GAS8:C1QBP:SPEM1:TEKT3:DLX3:CELF4:ATP8B3:CATSPERD:HOXD10:FZD5:PTPRN:HDAC4:RAD21L1:OXT:SMC1B:MOV10L1:GPR149:RNF212:MSX1:PPAT:SPINK2:ANTXR2:ADAMTS16:PRDM9:LHFPL2:NEUROG1:DND1:PCDHGA4:GLRA1:MSX2:DDR1:BRD2:BRD2-IT1:KIFC1:ESR1:OPRM1:TBP:…	http://www.gsea-msigdb.org/gsea/msigdb/cards/GO_REPRODUCTION
30	GO_bp	GO_POSITIVE_REGULATION_OF_BIOSYNTHETIC_PROCESS	1966	119	7.11523e-11	1.74323e-08	SKI:CAMTA1:CASZ1:FABP3:GLIS1:BARHL2:MEF2D:LHX4:ZNF281:ATF3:WNT3A:CCDC3:CREM:PCBD1:CTBP2:UTF1:HRAS:DRD2:H1FNT:SP7:HOXC4:HOXC4:YEATS4:TFDP1:UPF3A:NKX2-1:BMP4:IRF2BPL:SLC51B:PKD1:MT3:ACD:FOXF1:BANP:C1QBP:RPL26:HNF1B:JUP:KAT2A:DLX3:GALR1:SBNO2:ONECUT3:NOTCH3:MAMSTR:PPP1R15A:ZNF175:RPS9:PEG3:FHL2:HOXD10:FZD5:SLC11A1:PTPRN:HDAC4:ASIP:UQCC1:TOX2:RBPJL:ZNF501:KLF15:SOX2:NKX1-1:MSX1:SNCA:SETD7:MAML3:NR2F1…	http://www.gsea-msigdb.org/gsea/msigdb/cards/GO_POSITIVE_REGULATION_OF_BIOSYNTHETIC_PROCESS
31	GO_bp	GO_CELLULAR_MACROMOLECULE_LOCALIZATION	1886	115	9.864e-11	2.33872e-08	PRKCZ:KIF17:PRKAA2:EVI5:PTPN14:WNT3A:HRAS:TOLLIP:LIN7C:TIMM8B:SORL1:CD63:NABP2:LIN7A:DYNLL1:TFDP1:STXBP6:SRP54:BMP4:TMEM30B:SLC51B:RPS2:PKD1:COG7:ACD:PARD6A:BANP:GAS8:MYO1C:DLG4:NLGN2:RPL26:JUP:VPS25:PALM:PPP1R15A:CACNG7:RPS9:NRXN1:AUP1:HTRA2:POLR1A:TGFBRAP1:RGPD5:RGPD8:TTC21B:SSB:TLK1:TTC30B:FZD5:SEC23B:FAM83D:ARFRP1:UBE2G2:PCNT:PPM1F:CELSR1:GORASP1:TTC21A:FAM208A:CCDC14:RAB6B:TNIK:ZDHHC19:MSX1:…	http://www.gsea-msigdb.org/gsea/msigdb/cards/GO_CELLULAR_MACROMOLECULE_LOCALIZATION
32	GO_bp	GO_REGULATION_OF_INTRACELLULAR_SIGNAL_TRANSDUCTION	1824	112	1.17433e-10	2.69729e-08	PRKCZ:CAMTA1:PRKAA2:MIER1:NTRK1:SLAMF1:CHI3L1:ATF3:ARHGAP22:DKK1:PSD:HRAS:AKIP1:ZDHHC13:ARHGEF17:MTNR1B:GUCY1A2:DRD2:SORL1:RNF41:F10:RASA3:BMP4:PPP2R5C:KIAA1024:ERN2:MT3:WDR59:JPH3:BANP:ABR:C1QBP:RPL26:IGFBP4:DHX58:CD300A:SHC2:FGF22:SLC44A2:CC2D1A:ARHGAP35:FAM110C:KIDINS220:HTRA2:FHL2:PSD4:FZD5:CUL3:GPR55:STK25:FAM83D:EDN3:TIMP3:IRAK2:ARHGEF26:TNIK:SOX2:DGKQ:MSX1:MAPK10:CARTPT:ARHGAP26:DUSP22:HLA…	http://www.gsea-msigdb.org/gsea/msigdb/cards/GO_REGULATION_OF_INTRACELLULAR_SIGNAL_TRANSDUCTION
33	GO_bp	GO_REGULATION_OF_TRANS_SYNAPTIC_SIGNALING	433	43	1.36238e-10	3.0344e-08	PRKCZ:NTRK1:WNT3A:DKK1:HRAS:SYT7:SYT12:DRD2:PPFIA2:CUX2:CBLN1:CALB2:JPH3:ABR:DLG4:NLGN2:KAT2A:CELF4:SLC8A2:GRIN2D:CACNG7:NRXN1:OXT:SYN3:SLC6A1:GRM2:SNCA:FLOT1:LAMA2:PARK2:PRKAR1B:RNF216:CAMK2B:GRM8:ADRA1A:CRH:BAI1:JAK2:GRIN1:CASK:SYP:OPHN1:FMR1	http://www.gsea-msigdb.org/gsea/msigdb/cards/GO_REGULATION_OF_TRANS_SYNAPTIC_SIGNALING
34	GO_bp	GO_CELL_MORPHOGENESIS_INVOLVED_IN_NEURON_DIFFERENTIATION	575	51	1.61599e-10	3.49339e-08	DAB1:BARHL2:NTRK1:LHX4:WNT3A:ZNF365:B3GNT1:DRD2:CUX2:NKX2-1:NRXN3:MT3:DLG4:NTN1:BAIAP2:TBCD:ARHGAP35:KIDINS220:NRXN1:STK25:NEFH:CHL1:GORASP1:TNIK:EPHB3:COL25A1:POU4F3:UNC5A:FLOT1:LAMA2:ISPD:HECW1:CAMK2B:COBL:CUX1:SHH:BAI1:SCRIB:SHC3:GRIN1:ARX:IL1RAPL1:HDAC6:OPHN1:EFNB1:FGF13:MCF2:SLITRK4:FMR1:L1CAM:PLXNA3	http://www.gsea-msigdb.org/gsea/msigdb/cards/GO_CELL_MORPHOGENESIS_INVOLVED_IN_NEURON_DIFFERENTIATION
35	GO_bp	GO_REGULATION_OF_CELLULAR_LOCALIZATION	881	67	1.915e-10	4.02149e-08	PRKCZ:PRKAA2:PTPN14:WNT3A:HRAS:SYT7:SYT12:DRD2:SORL1:PPFIA2:DYNLL1:TFDP1:BMP4:TMEM30B:SLC51B:PARD6A:FOXF1:JPH3:GAS8:MYO1C:NLGN2:JUP:CD300A:PARD6G:REEP6:TSSC1:NRXN1:HTRA2:POLR1A:RAPGEF4:FZD5:MX2:CRYAA:UBE2G2:PCNT:PPM1F:NEFH:MLC1:TRPC1:DGKQ:SNCA:CEP72:NKD2:TRIM40:EPB41L2:PARK2:PRKAR1B:MAD1L1:MAGI2:SRI:SHH:ADRA1A:CRH:SCRIB:GRIN1:GPM6B:CASK:CDK16:GRIPAP1:SYP:WNK3:AR:OPHN1:HDAC8:IL13RA2:FMR1:DKC1	http://www.gsea-msigdb.org/gsea/msigdb/cards/GO_REGULATION_OF_CELLULAR_LOCALIZATION
36	GO_bp	GO_POSITIVE_REGULATION_OF_CELLULAR_COMPONENT_ORGANIZATION	1188	82	2.05984e-10	4.20551e-08	PDPN:MIER1:CHD1L:NTRK1:SHCBP1L:WNT3A:HRAS:MOB2:SYT7:DRD2:KIAA1551:CD63:NABP2:CUX2:DYNLL1:TFDP1:FAM179B:ERCC4:CBLN1:ACD:DEF8:MYO1C:C1QBP:DLG4:NLGN2:NTN1:KAT2A:BAIAP2:PALM:ARHGAP35:PPP1R15A:LRRC4B:SYT3:CACNG7:KIDINS220:NRXN1:HTRA2:FZD5:CUL3:HDAC4:STK25:OXT:DNMT3B:EDN3:PPM1F:AMIGO3:FAM208A:EPHB3:MSX1:LPHN3:SNCA:TPPP:PRDM9:NEUROG1:MSX2:FLOT1:TPBG:CTGF:ESR1:PARK2:CAMK2B:COBL:MAGI2:ABCB4:SERPINE1:CUX1:…	http://www.gsea-msigdb.org/gsea/msigdb/cards/GO_POSITIVE_REGULATION_OF_CELLULAR_COMPONENT_ORGANIZATION
37	GO_bp	GO_ANIMAL_ORGAN_MORPHOGENESIS	1030	74	2.8011e-10	5.46173e-08	SKI:TACSTD2:OLFM3:MEF2D:LHX4:WNT3A:KIF26B:DKK1:HRAS:PARVA:HOXC4:HOXC4:NKX2-1:BMP4:PKD1:PARD6A:FOXF1:ABR:NTN1:MYO15A:HNF1B:SP6:DLX3:COMP:MYBPC2:FHL2:LIMS2:HOXD11:HOXD10:FZD5:CUL3:COL6A3:MATN4:GNAS:COL20A1:CELSR1:GNAT1:MSX1:HHIP:FAT1:ADAMTS16:NEUROG1:POU4F3:MSX2:DDR1:CDSN:LEMD2:TFAP2B:COL21A1:CTGF:ESR1:PSMB1:SDK1:MAGI2:SERPINE1:NOS3:SHH:GATA4:CSGALNACT1:BMP1:ZFPM2:RSPO2:TNFRSF11B:SCRIB:FOXH1:FANCC:…	http://www.gsea-msigdb.org/gsea/msigdb/cards/GO_ANIMAL_ORGAN_MORPHOGENESIS
38	GO_bp	GO_NEGATIVE_REGULATION_OF_RNA_BIOSYNTHETIC_PROCESS	1238	84	2.82375e-10	5.46173e-08	SKI:PER3:DMBX1:GLIS1:MIER1:ZNF281:ATF3:CREM:DKK1:CTBP2:BRMS1:KIAA1551:H1FNT:ANKRD33:TDG:CUX2:NKX2-1:BMP4:IRF2BPL:ERN2:MT3:HSBP1:FOXF1:CHMP1A:C1QBP:BCL6B:HNF1B:MIER2:SBNO2:CC2D1A:NOTCH3:GATAD2A:ARHGAP35:ZNF175:PEG3:FHL2:CUL3:HDAC4:DNMT3B:ZGPAT:PPM1F:ZNF501:FAM208A:SOX2:MSX1:MAPK10:SNCA:PRDM5:NR2F1:MSX2:DUSP22:HMGA1:TFAP2B:GCLC:ESR1:PARK2:CUX1:ZNF282:SHH:DNAJB6:SDR16C5:ZFPM2:FOXH1:MSL3:ARX:NR0B1:BC…	http://www.gsea-msigdb.org/gsea/msigdb/cards/GO_NEGATIVE_REGULATION_OF_RNA_BIOSYNTHETIC_PROCESS
39	GO_bp	GO_REGULATION_OF_SYNAPSE_ASSEMBLY	108	20	3.17864e-10	5.99051e-08	NTRK1:WNT3A:DKK1:CUX2:CBLN1:NLGN2:NTN1:LRRC4B:NRXN1:OXT:AMIGO3:EPHB3:LPHN3:SNCA:TPBG:BAI1:GRIN1:IL1RAPL1:IL1RAPL2:SLITRK4	http://www.gsea-msigdb.org/gsea/msigdb/cards/GO_REGULATION_OF_SYNAPSE_ASSEMBLY
40	GO_bp	GO_INTRACELLULAR_TRANSPORT	1815	110	3.6976e-10	6.79434e-08	PRKCZ:KIF17:SRSF10:FABP3:PRKAA2:EVI5:PTPN14:FMN2:CTBP2:HRAS:SYT7:SYT12:TIMM8B:DRD2:SORL1:CD63:LIN7A:PPFIA2:DYNLL1:CLN5:F10:UPF3A:SRP54:BMP4:TMEM30B:SLC51B:RPS2:PKD1:CCDC64B:COG7:ACD:FOXF1:CHMP1A:MYO1C:RPL26:NTN1:ACACA:JUP:VPS25:CD300A:REEP6:CACNG7:RPS9:TSSC1:AUP1:HTRA2:TGFBRAP1:RGPD5:RGPD8:TTC21B:SSB:TLK1:TTC30B:FZD5:CUL3:SEC23B:ASIP:ARFRP1:MX2:CRYAA:UBE2G2:PCNT:NEFH:MLC1:GORASP1:TTC21A:ERC2:RAB6…	http://www.gsea-msigdb.org/gsea/msigdb/cards/GO_INTRACELLULAR_TRANSPORT
41	GO_bp	GO_NEGATIVE_REGULATION_OF_MOLECULAR_FUNCTION	1131	78	6.0118e-10	1.07772e-07	PRKCZ:CEP85:FAM212B:GPATCH2:DISC1:DKK1:HRAS:CST6:BRMS1:MTNR1B:DRD2:SORL1:ANKRD33:USP44:TDG:LRCH1:BMP4:PKD1:ERCC4:MT3:VPS25:CD300A:GALR1:PALM:PPP1R15A:DYSF:COL6A3:HDAC4:ZGPAT:PPM1F:TIMP3:IRAK2:GNAT1:GRM2:CAMK2N2:FGF12:MSX1:SPINK2:SNCA:SPOCK3:MSX2:DUSP22:PPP1R11:TRIM40:C4B:TFAP2B:ESR1:PARK2:PRKAR1B:HECW1:SRI:SERPINE1:NOS3:PRKAG2:DNAJB6:PTPRN2:LYNX1:SCRIB:PARP10:FOXH1:JAK2:GABBR2:RPS6KA3:NR0B1:HDAC6…	http://www.gsea-msigdb.org/gsea/msigdb/cards/GO_NEGATIVE_REGULATION_OF_MOLECULAR_FUNCTION
42	GO_bp	GO_CENTRAL_NERVOUS_SYSTEM_DEVELOPMENT	972	70	7.78089e-10	1.36166e-07	SDF4:SKI:DMBX1:DAB1:LHX4:WNT3A:DKK1:ZNF365:DRD2:KIRREL3:FAIM2:DYNLL1:CLN5:NKX2-1:BMP4:HAPLN3:PKD1:CBLN1:MT3:ATP6V0D1:GAS8:ABR:HNF1B:KAT2A:NOTCH3:CHST8:ARHGAP35:GRIN2D:SNTG2:HTRA2:TTC21B:HOXD10:NHEJ1:NNAT:CELSR1:AMIGO3:CCDC14:SOX2:EPHB3:MSX1:LPHN3:SLC6A3:SLC23A1:PARK2:SHH:CRH:SCRIB:SHARPIN:SHC3:FANCC:BARHL1:GRIN1:RPS6KA3:ARX:NR0B1:PHF8:OPHN1:TAF1:CITED1:ATRX:ATP7A:POU3F4:RPS6KA6:IL1RAPL2:ZIC3:FGF1…	http://www.gsea-msigdb.org/gsea/msigdb/cards/GO_CENTRAL_NERVOUS_SYSTEM_DEVELOPMENT
43	GO_bp	GO_APOPTOTIC_PROCESS	1956	115	8.43958e-10	1.44258e-07	ATAD3A:CDK11B:CDK11A:PRKCZ:PDPN:PRKAA2:MEF2D:NTRK1:LHX4:CHI3L1:ATF3:WNT3A:FMN2:DKK1:MGMT:HRAS:BRMS1:ARHGEF17:MTNR1B:FAIM2:RNF41:DYNLL1:STK24:TFDP1:BMP4:SIVA1:BCL2L10:WDR73:ERN2:MT3:ABR:C1QBP:RPL26:NTN1:HNF1B:COMP:PPP1R15A:PEG3:COLEC11:HTRA2:FHL2:STEAP3:LIMS2:FZD5:CUL3:HDAC4:STK25:BLCAP:CRYAA:PRODH:PPM1F:TIMP3:CHL1:HIGD1A:ARHGEF26:SOX2:MAEA:MSX1:SNCA:HHIP:MZB1:POU4F3:MSX2:UNC5A:DUSP22:HLA-G:TRIM39…	http://www.gsea-msigdb.org/gsea/msigdb/cards/GO_APOPTOTIC_PROCESS
44	GO_bp	GO_NEGATIVE_REGULATION_OF_TRANSCRIPTION_BY_RNA_POLYMERASE_II	818	62	1.05048e-09	1.75478e-07	SKI:PER3:DMBX1:GLIS1:MIER1:ZNF281:ATF3:CREM:DKK1:BRMS1:ANKRD33:TDG:CUX2:NKX2-1:BMP4:IRF2BPL:HSBP1:FOXF1:C1QBP:BCL6B:HNF1B:MIER2:CC2D1A:NOTCH3:GATAD2A:ARHGAP35:ZNF175:PEG3:FHL2:CUL3:HDAC4:DNMT3B:ZGPAT:ZNF501:SOX2:MSX1:MAPK10:SNCA:PRDM5:NR2F1:MSX2:DUSP22:TFAP2B:ESR1:PARK2:CUX1:SHH:SDR16C5:ZFPM2:FOXH1:ARX:NR0B1:BCOR:RBM10:SUV39H1:AR:TAF1:HDAC8:ATRX:TBX22:ESX1:PHF6	http://www.gsea-msigdb.org/gsea/msigdb/cards/GO_NEGATIVE_REGULATION_OF_TRANSCRIPTION_BY_RNA_POLYMERASE_II
45	GO_bp	GO_SECRETION	1628	100	1.22927e-09	1.96573e-07	SDF4:PRKCZ:CHI3L1:PGAM1:CTBP2:TOLLIP:SERGEF:LIN7C:SYT7:SYT12:MTNR1B:DRD2:EFCAB4B:CD63:LIN7A:PPFIA2:DYNLL1:SLC15A4:ABCC4:ATP11A:STXBP6:SLC51B:SCAMP5:NMB:SSTR5:CBLN1:FOXF1:GALNS:ABR:NLGN2:HNF1B:JUP:PTRF:CD300A:MC4R:GALR1:SLC44A2:COMP:SYT3:SIGLEC5:SIGLEC5:NRXN1:DYSF:STEAP3:GAD1:RAPGEF4:FZD5:CXCR1:SLC11A1:PTPRN:OXT:NNAT:CBLN4:GNAS:EDN3:SYN3:TIMP3:CYB5R3:SLC6A1:CLEC3B:GRM2:ERC2:PPAT:SNCA:NKD2:SLC6A3:C…	http://www.gsea-msigdb.org/gsea/msigdb/cards/GO_SECRETION
46	GO_bp	GO_NEUROTRANSMITTER_TRANSPORT	267	31	1.23025e-09	1.96573e-07	CTBP2:LIN7C:SYT7:SYT12:DRD2:LIN7A:PPFIA2:SLC44A2:NRXN1:GAD1:SYN3:SLC6A1:ERC2:GABRA2:SNCA:SLC6A18:SLC6A3:SLC36A3:FLOT1:PARK2:ICA1:PTPRN2:ADRA1A:CRH:SCRIB:GPM6B:CASK:SYP:BTK:FMR1:GABRQ	http://www.gsea-msigdb.org/gsea/msigdb/cards/GO_NEUROTRANSMITTER_TRANSPORT
47	GO_bp	GO_RESPONSE_TO_DRUG	1008	71	1.50393e-09	2.35189e-07	SDF4:FABP3:PRKAA2:DAB1:NTRK1:MGMT:MRGPRX1:SYT7:SYT12:DRD2:SLC15A4:ABCC4:STK24:SRP54:CIB2:HBQ1:MT3:CHRNE:RNF112:HNF1B:JUP:GALR1:CATSPERD:RTBDN:CYP2F1:SYT3:HADHA:SLC5A6:GAD1:SLC11A1:HDAC4:STK25:OXT:DNMT3B:GNAS:HLCS:SLC25A1:PPM1F:SLC6A1:DGKQ:MSX1:PPAT:LPHN3:SNCA:SETD7:SLC6A3:PAPD7:SRP19:SLC36A3:GLRA1:TFAP2B:GCLC:OPRM1:PARK2:SDK1:CLDN4:ABCB4:GATA4:ADRA1A:CRH:TNFRSF11B:APTX:GRIN1:GLRA2:EBP:HDAC6:TAF1:…	http://www.gsea-msigdb.org/gsea/msigdb/cards/GO_RESPONSE_TO_DRUG
48	GO_bp	GO_POSITIVE_REGULATION_OF_TRANSCRIPTION_BY_RNA_POLYMERASE_II	1178	79	1.65743e-09	2.49278e-07	SKI:CAMTA1:GLIS1:BARHL2:MEF2D:LHX4:ATF3:WNT3A:CREM:CTBP2:UTF1:HRAS:DRD2:SP7:HOXC4:HOXC4:YEATS4:TFDP1:NKX2-1:BMP4:IRF2BPL:PKD1:MT3:FOXF1:HNF1B:JUP:KAT2A:DLX3:GALR1:SBNO2:ONECUT3:NOTCH3:MAMSTR:ZNF175:PEG3:HOXD10:FZD5:SLC11A1:PTPRN:HDAC4:TOX2:RBPJL:ZNF501:KLF15:SOX2:NKX1-1:MSX1:MAML3:NR2F1:NEUROG1:POU4F3:HMGA1:TFAP2B:ESR1:PARK2:SERPINE1:SHH:GATA4:EBF2:ZFPM2:FOXH1:TNFSF8:BARHL1:GRIN1:RPS6KA3:MBTPS2:Y…	http://www.gsea-msigdb.org/gsea/msigdb/cards/GO_POSITIVE_REGULATION_OF_TRANSCRIPTION_BY_RNA_POLYMERASE_II
49	GO_bp	GO_POSITIVE_REGULATION_OF_PROTEIN_METABOLIC_PROCESS	1615	99	1.66186e-09	2.49278e-07	PRKCZ:CAMTA1:PRKAA2:DAB1:BARHL2:NTRK1:SLAMF1:CHI3L1:WNT3A:CCNY:DKK1:HRAS:TOLLIP:MOB2:BRMS1:DRD2:STK24:UPF3A:BMP4:BCL2L10:SLC51B:RPS2:PKD1:ERN2:MT3:CAMKK1:C1QBP:DLG4:RPL26:IGFBP4:KAT2A:CD300A:SHC2:PPP1R15A:RPS9:KIDINS220:HTRA2:FZD5:SLC11A1:CUL3:GPR55:HDAC4:STK25:DNMT3B:UQCC1:EDN3:PPM1F:IRAK2:GORASP1:KLHL40:HIGD1A:CLEC3B:SPSB4:TNIK:SOX2:DGKQ:MAPK10:SNCA:NKD2:CARTPT:DUSP22:FLOT1:GCLC:CTGF:OPRM1:PARK…	http://www.gsea-msigdb.org/gsea/msigdb/cards/GO_POSITIVE_REGULATION_OF_PROTEIN_METABOLIC_PROCESS
50	GO_bp	GO_CATION_TRANSMEMBRANE_TRANSPORT	834	62	2.21557e-09	3.25689e-07	KCNN3:ATP1A4:WNT3A:ZDHHC13:MTNR1B:DRD2:EFCAB4B:CD63:SLC15A4:NALCN:FAM155A:RASA3:KCNK10:HCN4:PKD1:ATP6V0D1:PKD1L2:JPH3:CHRNE:DLG4:NLGN2:COX10:KCNJ12:PIEZO2:SLC8A2:GRIN2D:CACNG7:CACNG6:SLC1A4:DYSF:SLC9A2:STEAP3:SLC11A1:EDN3:ATP5L2:SLC12A8:TRPC1:FGF12:SNCA:SLC9A3:SLC23A1:SLC36A3:KCNK5:KCNK16:OPRM1:HECW1:SRI:ATP6V0A4:CRH:DAPK1:PTPN3:GRIN1:LRRC26:IL1RAPL1:KCND1:CACNA1F:CLCN5:WNK3:DLG3:ATP7A:FMR1:G6PD	http://www.gsea-msigdb.org/gsea/msigdb/cards/GO_CATION_TRANSMEMBRANE_TRANSPORT
51	GO_bp	GO_POSITIVE_REGULATION_OF_PROTEIN_MODIFICATION_PROCESS	1212	80	2.66616e-09	3.84241e-07	PRKCZ:CAMTA1:PRKAA2:DAB1:NTRK1:SLAMF1:CHI3L1:WNT3A:CCNY:DKK1:HRAS:TOLLIP:MOB2:BRMS1:DRD2:STK24:BMP4:SLC51B:RPS2:PKD1:ERN2:MT3:CAMKK1:DLG4:IGFBP4:KAT2A:CD300A:SHC2:PPP1R15A:KIDINS220:FZD5:SLC11A1:CUL3:GPR55:HDAC4:STK25:DNMT3B:EDN3:IRAK2:GORASP1:KLHL40:HIGD1A:SPSB4:TNIK:SOX2:DGKQ:MAPK10:SNCA:CARTPT:DUSP22:FLOT1:CTGF:OPRM1:PARK2:PRKAR1B:BMPER:MAGI2:PRKAG2:ADRA1A:SDR16C5:CRH:TSPYL5:JAK2:MAP3K15:TAB3:…	http://www.gsea-msigdb.org/gsea/msigdb/cards/GO_POSITIVE_REGULATION_OF_PROTEIN_MODIFICATION_PROCESS
52	GO_bp	GO_REGULATION_OF_CELLULAR_COMPONENT_BIOGENESIS	909	65	4.18541e-09	5.91592e-07	PRKCZ:PRKAA2:TACSTD2:CHD1L:NTRK1:WNT3A:DKK1:HRAS:SORL1:CUX2:DYNLL1:STXBP6:FAM179B:PATL2:ERCC4:CBLN1:CHMP1A:DEF8:MYO1C:NLGN2:NTN1:KAT2A:BAIAP2:TBCD:LDLRAD4:PALM:ARHGAP35:LRRC4B:FAM110C:NRXN1:FZD5:HDAC4:OXT:PMEPA1:PPM1F:AMIGO3:EPHB3:LPHN3:SNCA:TPPP:ADAMTS16:DUSP22:FLOT1:TPBG:CTGF:ESR1:PARK2:COBL:DNAJB6:ARHGEF10:BAI1:PARP10:GRIN1:ARHGAP6:GPM6B:IL1RAPL1:HDAC6:ATP7A:IL1RAPL2:CUL4B:STAG2:FRMD7:SLITRK4:…	http://www.gsea-msigdb.org/gsea/msigdb/cards/GO_REGULATION_OF_CELLULAR_COMPONENT_BIOGENESIS
53	GO_bp	GO_REGULATION_OF_NERVOUS_SYSTEM_DEVELOPMENT	910	65	4.36831e-09	6.05793e-07	SKI:DAB1:BARHL2:NTRK1:WNT3A:DISC1:DKK1:ZNF365:MOB2:DRD2:SORL1:CUX2:STK24:BMP4:KIAA1024:CBLN1:MT3:DLG4:NLGN2:NTN1:RNF112:NOTCH3:ARHGAP35:LRRC4B:SYT3:CACNG7:KIDINS220:NRXN1:STK25:OXT:DNMT3B:CELSR1:GORASP1:AMIGO3:TNIK:SOX2:EPHB3:LPHN3:SNCA:NR2F1:NEUROG1:TPBG:RTN4IP1:OPRM1:PARK2:SDK1:HECW1:CAMK2B:COBL:MAGI2:CUX1:SHH:BAI1:BRINP1:GRIN1:IL1RAPL1:IL1RAPL2:FRMD7:FGF13:MCF2:SOX3:SLITRK4:FMR1:L1CAM:PLXNA3	http://www.gsea-msigdb.org/gsea/msigdb/cards/GO_REGULATION_OF_NERVOUS_SYSTEM_DEVELOPMENT
54	GO_bp	GO_CELL_CYCLE	1834	107	5.16515e-09	6.92074e-07	CDK11B:CDK11A:TAS1R2:CEP85:CDCA8:PRKAA2:EVI5:FMN2:AHCTF1:CCNY:FBXL15:HRAS:DRD2:TAS2R13:NABP2:YEATS4:USP44:DYNLL1:TFDP1:BMP4:RAD51B:TUBGCP5:SSTR5:PKD1:ERCC4:ERN2:ACD:PARD6A:BANP:CHMP1A:RPL26:RNF112:KAT2A:TBCD:MAPK4:CTDP1:TXNL4A:PARD6G:PPP1R15A:USP29:CGREF1:HTRA2:STEAP3:TLK1:CUL3:RAD21L1:BLCAP:FAM83D:EDN3:MX2:PCNT:SMC1B:MOV10L1:NEK11:SOX2:RNF212:MAEA:MSX1:PPAT:PRDM5:CEP72:PAPD7:PRDM9:NEUROG1:MSX2:H…	http://www.gsea-msigdb.org/gsea/msigdb/cards/GO_CELL_CYCLE
55	GO_bp	GO_NEGATIVE_REGULATION_OF_PROTEIN_METABOLIC_PROCESS	1123	75	5.17878e-09	6.92074e-07	PRKCZ:SKI:CEP85:PPAP2B:PRKAA2:FAM212B:ATF3:DKK1:CST6:DRD2:SORL1:USP44:BMP4:PATL2:KIAA1024:CPEB1:MT3:PARD6A:VPS25:CD300A:LDLRAD4:CELF4:PPP1R15A:ATRAID:DYSF:COL6A3:DNMT3B:PMEPA1:ZGPAT:UBE2G2:PPM1F:TIMP3:KLHL40:KLF15:CAMK2N2:DGKQ:SPINK2:SNCA:SPOCK3:DUSP22:PPP1R11:TRIM39:C4B:LEMD2:TFAP2B:GCLC:PARK2:PRKAR1B:SERPINE1:PRKAG2:SHH:DNAJB6:CLN8:SDR16C5:BAI1:PARP10:DAPK1:PTPN3:RPS6KA3:BCOR:HDAC6:PCSK1N:OPHN1…	http://www.gsea-msigdb.org/gsea/msigdb/cards/GO_NEGATIVE_REGULATION_OF_PROTEIN_METABOLIC_PROCESS
56	GO_bp	GO_CHROMOSOME_ORGANIZATION	1189	78	5.5456e-09	7.2786e-07	SKI:CDCA8:PRKAA2:MIER1:CHD1L:SHCBP1L:ZNF365:BRMS1:KIAA1551:H1FNT:NABP2:YEATS4:USP44:TDG:NAA60:NAA60:ERCC4:ERN2:MT3:ACD:BANP:CHMP1A:KAT2A:MIER2:KDM4B:GRWD1:TLK1:CUL3:HDAC4:RAD21L1:DNMT3B:HLCS:PPM1F:SMC1B:FAM208A:NEK11:SOX2:RNF212:SNCA:PRDM5:SETD7:PAPD7:PRDM9:G3BP1:FBLL1:BRD2:BRD2-IT1:KIFC1:HMGA1:ESR1:MAD1L1:ESCO2:SDR16C5:RRS1:TSPYL5:PARP10:JAK2:NTMT1:MSL3:BCOR:JADE3:SUV39H1:HDAC6:TSPYL2:PHF8:TAF1:…	http://www.gsea-msigdb.org/gsea/msigdb/cards/GO_CHROMOSOME_ORGANIZATION
57	GO_bp	GO_POSITIVE_REGULATION_OF_RNA_BIOSYNTHETIC_PROCESS	1592	96	6.74518e-09	8.60375e-07	SKI:CAMTA1:CASZ1:GLIS1:BARHL2:MEF2D:LHX4:ZNF281:ATF3:WNT3A:CREM:PCBD1:CTBP2:UTF1:HRAS:DRD2:H1FNT:SP7:HOXC4:HOXC4:YEATS4:TFDP1:NKX2-1:BMP4:IRF2BPL:PKD1:MT3:FOXF1:BANP:HNF1B:JUP:KAT2A:DLX3:GALR1:SBNO2:ONECUT3:NOTCH3:MAMSTR:ZNF175:PEG3:FHL2:HOXD10:FZD5:SLC11A1:PTPRN:HDAC4:TOX2:RBPJL:ZNF501:KLF15:SOX2:NKX1-1:MSX1:SETD7:MAML3:NR2F1:NEUROG1:POU4F3:HMGA1:TFAP2B:ESR1:PARK2:TBP:SERPINE1:SHH:GATA4:EBF2:ZFP…	http://www.gsea-msigdb.org/gsea/msigdb/cards/GO_POSITIVE_REGULATION_OF_RNA_BIOSYNTHETIC_PROCESS
58	GO_bp	GO_NEGATIVE_REGULATION_OF_SIGNALING	1369	86	6.78935e-09	8.60375e-07	PRKCZ:SKI:PTCH2:PRKAA2:DAB1:SLAMF1:ATF3:CCDC3:DKK1:MTNR1B:DRD2:SORL1:FAIM2:RASA3:NKX2-1:BMP4:RGS6:PPP2R5C:KIAA1024:NMB:KREMEN2:CBLN1:C1QBP:NTN1:IGFBP4:DHX58:VPS25:CD300A:LDLRAD4:CELF4:PALM:APC2:NOTCH3:DACT3:ARHGAP35:PPP1R15A:HTRA2:FHL2:CUL3:PMEPA1:ZGPAT:TIMP3:SLC6A1:HIGD1A:SOX2:RGS12:SNCA:HHIP:NKD2:CARTPT:MCC:G3BP1:GLRA1:DUSP22:HLA-G:TRIM40:LEMD2:GCLC:ESR1:OPRM1:PARK2:DACT2:PSMB1:BMPER:HECW1:MAGI…	http://www.gsea-msigdb.org/gsea/msigdb/cards/GO_NEGATIVE_REGULATION_OF_SIGNALING
59	GO_bp	GO_SIGNAL_RELEASE	460	41	8.7155e-09	1.08574e-06	CTBP2:LIN7C:SYT7:SYT12:MTNR1B:DRD2:LIN7A:PPFIA2:DYNLL1:NMB:SSTR5:NLGN2:HNF1B:MC4R:GALR1:NRXN1:GAD1:RAPGEF4:PTPRN:NNAT:GNAS:EDN3:SYN3:ERC2:SNCA:CARTPT:TFAP2B:OPRM1:PARK2:ICA1:SRI:PTPRN2:ADRA1A:CRH:SCRIB:JAK2:CASK:CDK16:SYP:BTK:FMR1	http://www.gsea-msigdb.org/gsea/msigdb/cards/GO_SIGNAL_RELEASE
60	GO_bp	GO_NEGATIVE_REGULATION_OF_RESPONSE_TO_STIMULUS	1629	97	1.04531e-08	1.28051e-06	PRKCZ:SKI:PTCH2:PRKAA2:DAB1:SLAMF1:ATF3:WNT3A:CCDC3:DKK1:MTNR1B:DRD2:SORL1:FAIM2:RASA3:NKX2-1:BMP4:RGS6:PPP2R5C:KIAA1024:KREMEN2:ERCC4:CBLN1:FOXF1:ABR:C1QBP:NTN1:IGFBP4:DHX58:VPS25:CD300A:LDLRAD4:CELF4:PALM:APC2:NOTCH3:DACT3:ARHGAP35:PPP1R15A:NRXN1:HTRA2:FHL2:CUL3:PMEPA1:ZGPAT:UBE2G2:TIMP3:HIGD1A:SOX2:RGS12:SNCA:HHIP:NKD2:SLC6A3:CARTPT:MCC:G3BP1:DUSP22:HLA-G:TRIM40:MICA:MICB:LEMD2:GCLC:ESR1:OPRM1…	http://www.gsea-msigdb.org/gsea/msigdb/cards/GO_NEGATIVE_REGULATION_OF_RESPONSE_TO_STIMULUS
61	GO_bp	GO_REGULATION_OF_MEMBRANE_POTENTIAL	430	39	1.2439e-08	1.4988e-06	PRKCZ:ATP1A4:MTNR1B:DRD2:CUX2:NALCN:KCNK10:GJD2:HCN4:CBLN1:CHRNE:DLG4:NLGN2:JUP:PIEZO2:CELF4:BEST2:GRIN2D:NTSR2:NRXN1:FGF12:GABRA2:SNCA:GLRA1:GABBR1:KCNK5:KCNK16:GCLC:OPRM1:PARK2:SRI:ADRA1A:PTPN3:GRIN1:GLRA2:FGF13:FMR1:GABRE:GABRQ	http://www.gsea-msigdb.org/gsea/msigdb/cards/GO_REGULATION_OF_MEMBRANE_POTENTIAL
62	GO_bp	GO_PROTEIN_CONTAINING_COMPLEX_ASSEMBLY	1891	108	1.34439e-08	1.57498e-06	MRPL20:PRKCZ:SKI:SRSF10:SF3A3:PRKAA2:CHD1L:WNT3A:AHCTF1:AKR1C1:DKK1:PCBD1:HRAS:SBF2:SORL1:LIN7A:SFSWAP:STXBP6:SRP54:FAM179B:TUBGCP5:PATL2:HBQ1:RPL3L:NDUFB10:PKD1:NAA60:NAA60:ERCC4:ACD:MYO1C:C1QBP:DLG4:COX10:KCNJ12:ACACA:HNF1B:JUP:BAIAP2:TBCD:LDLRAD4:CELF4:TXNL4A:LONP1:GRWD1:MYBPC2:HTRA2:COA5:DNAH7:CUL3:UQCC1:PMEPA1:CLDN14:MX2:CRYAA:MLC1:SLC6A1:GORASP1:ERC2:MCCC1:DGKQ:PPAT:COX18:SNCA:TPPP:SRP19:MZ…	http://www.gsea-msigdb.org/gsea/msigdb/cards/GO_PROTEIN_CONTAINING_COMPLEX_ASSEMBLY
63	GO_bp	GO_NEGATIVE_REGULATION_OF_CATABOLIC_PROCESS	295	31	1.34998e-08	1.57498e-06	FMN2:RNF41:MT3:BANP:ATRAID:DYSF:HTRA2:SLC11A1:HDAC4:UBE2G2:TIMP3:KLHL40:SNCA:PAPD7:DND1:TRIM40:TRIM39:SHH:GATA4:ADRA1A:BAI1:PTPN3:TAB3:RBM10:PFKFB1:OPHN1:TAF1:OGT:FMR1:MTM1:DKC1	http://www.gsea-msigdb.org/gsea/msigdb/cards/GO_NEGATIVE_REGULATION_OF_CATABOLIC_PROCESS
64	GO_bp	GO_REGULATION_OF_SYSTEM_PROCESS	600	48	1.55236e-08	1.78279e-06	PRKCZ:ATP1A4:RNLS:MTG1:MTNR1B:DRD2:CUX2:HCN4:CBLN1:DLG4:NLGN2:KCNJ12:GJD3:JUP:CELF4:GALR1:CTDP1:SLC8A2:GRIN2D:CACNG7:CACNG6:NRXN1:HDAC4:OXT:MC3R:GNAS:EDN3:TRPC1:FGF12:CARTPT:NEUROG1:GLRA1:CTGF:OPRM1:CAMK2B:SRI:NOS3:GATA4:ADRA1A:CRH:JAK2:GRIN1:KCND1:CACNA1F:WNK3:FGF13:FMR1:G6PD	http://www.gsea-msigdb.org/gsea/msigdb/cards/GO_REGULATION_OF_SYSTEM_PROCESS
65	GO_bp	GO_ORGANONITROGEN_COMPOUND_CATABOLIC_PROCESS	1263	80	1.63177e-08	1.84383e-06	UBXN11:FMN2:PCBD1:HPSE2:FBXL15:TOLLIP:SORL1:RNF41:USP44:TDG:ALDH1L2:CLN5:PPP2R5C:PKD1:PDXDC1:BANP:GALNS:VPS25:APC2:LONP1:USP29:NT5C1B:ATRAID:PCYOX1:DYSF:AUP1:HTRA2:GAD1:CUL3:FAM83D:UBE2G2:USP18:PRODH:TIMP3:KLHL40:RNF123:SPSB4:MCCC1:MAEA:PPAT:KLHL8:CTSO:NKD2:SLC6A3:PRSS16:PPP1R11:TRIM40:TRIM39:GCLC:FBXL4:PARK2:PSMB1:RNF216:HECW1:BLVRA:NOS3:SHH:CLN8:TDH:ADHFE1:BAI1:SHARPIN:PTPN3:MAN1B1:KLHL15:HDAC6…	http://www.gsea-msigdb.org/gsea/msigdb/cards/GO_ORGANONITROGEN_COMPOUND_CATABOLIC_PROCESS
66	GO_bp	GO_METAL_ION_TRANSPORT	880	62	1.65568e-08	1.84383e-06	KCNN3:ATP1A4:WNT3A:ZDHHC13:CCS:MTNR1B:DRD2:EFCAB4B:CD63:NALCN:FAM155A:RASA3:FLVCR2:KCNK10:HCN4:PKD1:MT3:ATP6V0D1:PKD1L2:JPH3:KCNJ12:SLC8A2:GRIN2D:CACNG7:CACNG6:SLC5A6:DYSF:SLC9A2:STEAP3:SLC11A1:EDN3:SLC12A8:TRPC1:FGF12:TMEM165:SNCA:SLC9A3:SLC23A1:KCNK5:KCNK16:CTGF:OPRM1:HECW1:CAMK2B:SRI:ATP6V0A4:NOS3:ADRA1A:NKAIN3:CRH:PTPN3:GRIN1:LRRC26:IL1RAPL1:CASK:KCND1:CACNA1F:WNK3:ATP7A:FGF13:FMR1:G6PD	http://www.gsea-msigdb.org/gsea/msigdb/cards/GO_METAL_ION_TRANSPORT
67	GO_bp	GO_POSITIVE_REGULATION_OF_TRANSFERASE_ACTIVITY	643	50	1.94496e-08	2.13365e-06	PRKCZ:DAB1:NTRK1:CHI3L1:WNT3A:CCNY:DKK1:HRAS:DRD2:SORL1:STK24:BMP4:RPS2:PKD1:ERN2:MT3:ACD:CAMKK1:DLG4:CD300A:SHC2:KIDINS220:FZD5:SLC11A1:STK25:EDN3:IRAK2:GORASP1:HIGD1A:TNIK:DGKQ:MAPK10:SNCA:CARTPT:PRKAR1B:PRKAG2:ADRA1A:JAK2:VAV2:MAP3K15:TAB3:MAGED1:PFKFB1:DLG3:NRK:FGF13:MAGEC2:IKBKG:DKC1:MTCP1	http://www.gsea-msigdb.org/gsea/msigdb/cards/GO_POSITIVE_REGULATION_OF_TRANSFERASE_ACTIVITY
68	GO_bp	GO_NEGATIVE_REGULATION_OF_BIOSYNTHETIC_PROCESS	1612	95	2.4519e-08	2.65021e-06	SKI:PER3:DMBX1:GLIS1:MIER1:ZNF281:ATF3:CREM:DKK1:CTBP2:BRMS1:KIAA1551:H1FNT:ANKRD33:TDG:CUX2:NKX2-1:BMP4:IRF2BPL:PATL2:CPEB1:ERN2:MT3:ACD:HSBP1:FOXF1:CHMP1A:C1QBP:BCL6B:HNF1B:CELF4:MIER2:SBNO2:CC2D1A:NOTCH3:GATAD2A:ARHGAP35:ZNF175:PEG3:FHL2:CUL3:HDAC4:DNMT3B:ZGPAT:PPM1F:ZNF501:FAM208A:SOX2:MAEA:MSX1:MAPK10:SNCA:PRDM5:NR2F1:MSX2:DUSP22:HMGA1:TFAP2B:GCLC:ESR1:PARK2:CUX1:ZNF282:SHH:DNAJB6:SDR16C5:ZF…	http://www.gsea-msigdb.org/gsea/msigdb/cards/GO_NEGATIVE_REGULATION_OF_BIOSYNTHETIC_PROCESS
69	GO_bp	GO_LOCOMOTORY_BEHAVIOR	196	24	3.18692e-08	3.39477e-06	DMBX1:DAB1:DRD2:NKX2-1:NLGN2:MYO15A:GRIN2D:HTRA2:NMS:GAD1:HOXD10:MC3R:CELSR1:CHL1:FGF12:LPHN3:SNCA:SLC6A3:GLRA1:OPRM1:PARK2:CRH:GRIN1:ATP7A	http://www.gsea-msigdb.org/gsea/msigdb/cards/GO_LOCOMOTORY_BEHAVIOR
70	GO_bp	GO_PROTEIN_PHOSPHORYLATION	1949	109	3.41629e-08	3.5871e-06	CDK11B:CDK11A:PRKCZ:CEP85:MKNK1:PPAP2B:PRKAA2:DAB1:FAM212B:NTRK1:INSRR:SLAMF1:CHI3L1:ATF3:WNT3A:CCNY:DKK1:HRAS:MOB2:DRD2:SORL1:RNF41:STK24:RASA3:BMP4:PPP2R5C:PKD1:ERN2:MT3:PARD6A:CAMKK1:DLG4:IGFBP4:VPS25:CD300A:LDLRAD4:MAPK4:SHC2:FGF22:MAST1:KIDINS220:TLK1:FZD5:SLC11A1:CUL3:GPR55:STK25:FAM83D:PMEPA1:EDN3:ZGPAT:PPM1F:TIMP3:IRAK2:HIGD1A:IL17RD:NEK11:TNIK:SOX2:CAMK2N2:EPHB3:DGKQ:MAPK10:SNCA:CARTPT:D…	http://www.gsea-msigdb.org/gsea/msigdb/cards/GO_PROTEIN_PHOSPHORYLATION
71	GO_bp	GO_PROTEOLYSIS	1744	100	3.96642e-08	4.10608e-06	UBXN11:WNT3A:FBXL15:MGMT:TOLLIP:CST6:NAALAD2:SORL1:TMPRSS12:RNF41:USP44:CLN5:F10:PPP2R5C:BCL2L10:ADAMTS17:PKD1:PRSS22:MT3:CHMP1A:KAT2A:VPS25:PRSS57:LONP1:COMP:KLK1:KLK15:USP29:PCYOX1:AUP1:HTRA2:CUL3:ECEL1:COL6A3:UBE2G2:USP18:PPM1F:TIMP3:KLHL40:CLEC3B:RNF123:KY:SPSB4:SOX2:ECE2:MAEA:SPINK2:KLHL8:SNCA:CTSO:SPOCK3:NKD2:ADAMTS16:PRSS16:PPP1R11:TRIM39:C4B:TFAP2B:GCLC:FBXL4:CTGF:ESR1:PARK2:PSMB1:RNF216:…	http://www.gsea-msigdb.org/gsea/msigdb/cards/GO_PROTEOLYSIS
72	GO_bp	GO_POSITIVE_REGULATION_OF_SYNAPSE_ASSEMBLY	69	14	4.26482e-08	4.35367e-06	NTRK1:CUX2:CBLN1:NLGN2:LRRC4B:NRXN1:OXT:AMIGO3:EPHB3:LPHN3:TPBG:BAI1:IL1RAPL1:SLITRK4	http://www.gsea-msigdb.org/gsea/msigdb/cards/GO_POSITIVE_REGULATION_OF_SYNAPSE_ASSEMBLY
73	GO_bp	GO_HEAD_DEVELOPMENT	764	55	5.2688e-08	5.30489e-06	SDF4:SKI:DMBX1:DAB1:WNT3A:DKK1:ZNF365:DRD2:KIRREL3:FAIM2:DYNLL1:CLN5:NKX2-1:BMP4:CBLN1:MT3:ATP6V0D1:GAS8:ABR:HNF1B:KAT2A:NOTCH3:ARHGAP35:GRIN2D:HTRA2:TTC21B:NNAT:AMIGO3:CCDC14:SOX2:EPHB3:MSX1:LPHN3:SLC6A3:SLC23A1:SHH:CRH:SCRIB:SHARPIN:FANCC:BARHL1:GRIN1:ARX:NR0B1:PHF8:OPHN1:TAF1:CITED1:ATRX:ATP7A:POU3F4:FGF13:SOX3:PLXNA3:G6PD	http://www.gsea-msigdb.org/gsea/msigdb/cards/GO_HEAD_DEVELOPMENT
74	GO_bp	GO_ORGANELLE_LOCALIZATION	685	51	5.64019e-08	5.60208e-06	PRKCZ:CDCA8:DAB1:FMN2:CTBP2:SYT7:SYT12:DRD2:LIN7A:PPFIA2:DYNLL1:CCDC64B:FOXF1:CHMP1A:DEF8:MYO1C:NLGN2:NTN1:KAT2A:CD300A:CUL3:STK25:RAD21L1:ASIP:FAM83D:PCNT:NEFH:SYN3:GORASP1:ERC2:ESYT3:SNCA:CEP72:KIFC1:PARK2:MAD1L1:MAGI2:ESYT2:ADRA1A:RRS1:SCRIB:TRAPPC2:CASK:HDAC6:SYP:BTK:IL13RA2:FMR1:MTM1:CETN2:IKBKG	http://www.gsea-msigdb.org/gsea/msigdb/cards/GO_ORGANELLE_LOCALIZATION
75	GO_bp	GO_POSITIVE_REGULATION_OF_NERVOUS_SYSTEM_DEVELOPMENT	530	43	5.82665e-08	5.71012e-06	DAB1:NTRK1:WNT3A:DISC1:DKK1:ZNF365:MOB2:DRD2:CUX2:BMP4:CBLN1:DLG4:NLGN2:NTN1:RNF112:ARHGAP35:LRRC4B:SYT3:CACNG7:KIDINS220:NRXN1:STK25:OXT:DNMT3B:AMIGO3:EPHB3:LPHN3:NEUROG1:TPBG:OPRM1:PARK2:CAMK2B:COBL:MAGI2:CUX1:SHH:BAI1:BRINP1:IL1RAPL1:SLITRK4:FMR1:L1CAM:PLXNA3	http://www.gsea-msigdb.org/gsea/msigdb/cards/GO_POSITIVE_REGULATION_OF_NERVOUS_SYSTEM_DEVELOPMENT
76	GO_bp	GO_POSITIVE_REGULATION_OF_DEVELOPMENTAL_PROCESS	1393	84	6.18526e-08	5.9818e-06	PRKCZ:PDPN:PTCH2:DAB1:TACSTD2:NTRK1:CHI3L1:WNT3A:DISC1:CCDC3:DKK1:ZNF365:MOB2:LTBP3:DRD2:SP7:CUX2:BMP4:CBLN1:C1QBP:DLG4:NLGN2:NTN1:RNF112:JUP:KAT2A:ARHGAP35:SULT2B1:MAMSTR:LRRC4B:SYT3:CACNG7:KIDINS220:ATRAID:NRXN1:STK25:OXT:DNMT3B:GNAS:EDN3:ZBTB46:AMIGO3:SOX2:EPHB3:LPHN3:SLC6A3:NEUROG1:MSX2:HLA-G:FLOT1:HMGA1:TPBG:CTGF:OPRM1:PARK2:SMOC2:BMPER:CAMK2B:COBL:MAGI2:SERPINE1:CUX1:NAPEPLD:NOS3:SHH:GATA4:…	http://www.gsea-msigdb.org/gsea/msigdb/cards/GO_POSITIVE_REGULATION_OF_DEVELOPMENTAL_PROCESS
77	GO_bp	GO_REGULATION_OF_HORMONE_LEVELS	513	42	6.44999e-08	6.15681e-06	DIO1:AKR1C1:PRLHR:SYT7:MTNR1B:DRD2:DYNLL1:NMB:SSTR5:SULT1A1:NLGN2:DHRS11:HNF1B:HSD17B1:MC4R:GALR1:CHST8:HSD17B14:TPO:CYP27C1:RAPGEF4:PTPRN:NNAT:GNAS:EDN3:ECE2:DGKQ:CARTPT:TFAP2B:ESR1:PARK2:ICA1:SRI:AKR1D1:SHH:PTPRN2:SDR16C5:CRH:JAK2:CDK16:PCSK1N:BTK	http://www.gsea-msigdb.org/gsea/msigdb/cards/GO_REGULATION_OF_HORMONE_LEVELS
78	GO_bp	GO_REGULATION_OF_HYDROLASE_ACTIVITY	1261	78	6.63586e-08	6.25302e-06	PRKCZ:EVI5:NTRK1:GPATCH2:WNT3A:ARHGAP22:AGAP7:MGMT:HRAS:SBF2:CST6:DRD2:SORL1:TDG:DYNLL1:LRCH1:RASA3:RGS6:RIN3:PPP2R5C:BCL2L10:MT3:ABR:CD300A:TBCD:APC2:ARHGAP35:PPP1R15A:ASAP2:HTRA2:RGPD5:RGPD8:GPR55:AGAP1:COL6A3:SEC23B:PPM1F:TIMP3:GNAT1:SOX2:EPHB3:RGS12:SPINK2:SNCA:SPOCK3:ARHGAP26:DOCK2:PPP1R11:C4B:TFAP2B:CTGF:ESR1:MLLT4:MAGI2:SERPINE1:NOS3:DNAJB6:PTPRN2:ARHGEF10:ADRA1A:SCRIB:JAK2:DAPK1:VAV2:GRIN…	http://www.gsea-msigdb.org/gsea/msigdb/cards/GO_REGULATION_OF_HYDROLASE_ACTIVITY
79	GO_bp	GO_COVALENT_CHROMATIN_MODIFICATION	458	39	6.77957e-08	6.30757e-06	SKI:PRKAA2:MIER1:BRMS1:KIAA1551:YEATS4:NAA60:NAA60:MT3:KAT2A:MIER2:KDM4B:HDAC4:DNMT3B:HLCS:PPM1F:FAM208A:NEK11:SNCA:PRDM5:SETD7:PRDM9:FBLL1:SDR16C5:JAK2:NTMT1:MSL3:BCOR:JADE3:SUV39H1:HDAC6:PHF8:TAF1:OGT:HDAC8:ATRX:UBE2A:CUL4B:FMR1:BRCC3	http://www.gsea-msigdb.org/gsea/msigdb/cards/GO_COVALENT_CHROMATIN_MODIFICATION
80	GO_bp	GO_RESPONSE_TO_OXYGEN_CONTAINING_COMPOUND	1603	93	7.14233e-08	6.56201e-06	SDF4:PRKCZ:FABP3:PRKAA2:NTRK1:INSRR:WNT3A:AKR1C1:DKK1:RNLS:MGMT:CCS:DRD2:DYNLL1:STK24:HCN4:CIB2:CPEB1:MT3:ATP6V0D1:ABR:MYO1C:OVCA2:RNF112:ACACA:HNF1B:GJD3:JUP:BAIAP2:MC4R:SBNO2:CATSPERD:HADHA:HTRA2:CRYGD:SLC11A1:PTPRN:STK25:OXT:DNMT3B:HLCS:MLC1:IRAK2:SLC6A1:KLF15:DGKQ:PPAT:LPHN3:MAPK10:SNCA:SETD7:SLC6A3:MZB1:GLRA1:MSX2:MICB:GCLC:CTGF:ESR1:OPRM1:PARK2:PRKAR1B:SDK1:CLDN4:ABCB4:SRI:SERPINE1:ATP6V0A4…	http://www.gsea-msigdb.org/gsea/msigdb/cards/GO_RESPONSE_TO_OXYGEN_CONTAINING_COMPOUND
81	GO_bp	GO_ORGANONITROGEN_COMPOUND_BIOSYNTHETIC_PROCESS	1814	102	7.47974e-08	6.78717e-06	MRPL20:FABP3:MKNK1:PPAP2B:BARHL2:GSTM3:PCBD1:RNLS:MTG1:GYLTL1B:B3GNT1:NAALAD2:GUCY1A2:ALG9:ALG9:TMTC1:MGAT4C:GALNT9:CARKD:UPF3A:RPL36AL:MGAT2:PATL2:SECISBP2L:SLC51B:CPEB1:CERS3:RPL3L:RPS2:COG7:MT3:CHST6:ACSF3:C1QBP:MPDU1:RPL26:COX10:ACACA:B4GALNT2:CELF4:ST8SIA5:CERS4:MRPL4:SLC44A2:B3GNT3:CHST8:PPP1R15A:RPS9:GAD1:UQCC1:UBE2G2:SLC25A1:GSTT1:ATP5L2:GORASP1:PLOD2:XXYLT1:MUC4:ZDHHC19:TMEM165:PPAT:PAIC…	http://www.gsea-msigdb.org/gsea/msigdb/cards/GO_ORGANONITROGEN_COMPOUND_BIOSYNTHETIC_PROCESS
82	GO_bp	GO_NEGATIVE_REGULATION_OF_CELLULAR_COMPONENT_ORGANIZATION	694	51	8.48959e-08	7.60957e-06	PRKCZ:SKI:DAB1:TACSTD2:WNT3A:DKK1:ZNF365:SORL1:H1FNT:RNF41:USP44:BMP4:PATL2:SCAMP5:KIAA1024:ERCC4:MT3:ACD:DLG4:NTN1:KAT2A:CD300A:TBCD:LDLRAD4:APC2:HTRA2:DNMT3B:PMEPA1:GORASP1:HIGD1A:SNCA:NR2F1:DUSP22:HMGA1:PARK2:MAD1L1:DNAJB6:SDR16C5:ARHGAP6:MID1IP1:BCOR:HDAC6:PHF8:AR:ATRX:FRMD7:FGF13:MCF2:MTM1:NAA10:PLXNA3	http://www.gsea-msigdb.org/gsea/msigdb/cards/GO_NEGATIVE_REGULATION_OF_CELLULAR_COMPONENT_ORGANIZATION
83	GO_bp	GO_EPITHELIUM_DEVELOPMENT	1273	78	9.76451e-08	8.64689e-06	SKI:PDPN:ACTL8:PTCH2:TACSTD2:GSTM3:NTRK1:NPHS2:WNT3A:KIF26B:AKR1C1:DKK1:MGMT:TOLLIP:KRTAP5-5:KRTAP5-6:LIN7C:NKX2-1:BMP4:CERS3:PKD1:PARD6A:FOXF1:NTN1:HNF1B:KRT25:KRT23:KRTAP3-2:JUP:KAT2A:DLX3:ARHGAP35:SULT2B1:HOXD11:FZD5:CRYGD:CELSR1:KLF15:ARHGEF26:MSX1:HHIP:FAT1:ADAMTS16:POU4F3:MSX2:DDR1:CDSN:TFAP2B:ESR1:MLLT4:DACT2:PSMB1:BMPER:COBL:MAGI2:SERPINE1:SHH:GATA4:RSPO2:SCRIB:SHARPIN:FOXH1:JAK2:COL5A1:A…	http://www.gsea-msigdb.org/gsea/msigdb/cards/GO_EPITHELIUM_DEVELOPMENT
84	GO_bp	GO_NEGATIVE_REGULATION_OF_PROTEIN_MODIFICATION_PROCESS	599	46	1.02977e-07	9.01047e-06	PRKCZ:SKI:CEP85:PPAP2B:PRKAA2:FAM212B:ATF3:DKK1:DRD2:SORL1:USP44:BMP4:KIAA1024:PARD6A:VPS25:CD300A:LDLRAD4:PPP1R15A:DYSF:DNMT3B:PMEPA1:ZGPAT:PPM1F:TIMP3:KLHL40:KLF15:CAMK2N2:DGKQ:SNCA:DUSP22:PPP1R11:LEMD2:GCLC:PARK2:PRKAR1B:PRKAG2:SDR16C5:BAI1:PARP10:BCOR:TAF1:OGT:HDAC8:RPS6KA6:BEX4:G6PD	http://www.gsea-msigdb.org/gsea/msigdb/cards/GO_NEGATIVE_REGULATION_OF_PROTEIN_MODIFICATION_PROCESS
85	GO_bp	GO_TISSUE_MORPHOGENESIS	659	49	1.0661e-07	9.21862e-06	SKI:PDPN:TACSTD2:WNT3A:KIF26B:DKK1:LIN7C:NKX2-1:BMP4:PKD1:PARD6A:FOXF1:NTN1:HNF1B:KRT25:KAT2A:ARHGAP35:MYBPC2:HOXD11:FZD5:COL6A3:MATN4:COL20A1:CELSR1:MSX1:HHIP:ADAMTS16:MSX2:DDR1:COL21A1:ESR1:PSMB1:COBL:MAGI2:NOS3:SHH:GATA4:ZFPM2:RSPO2:SCRIB:FOXH1:COL5A1:MAGED1:AR:OPHN1:DLG3:CITED1:ATP7A:ZIC3	http://www.gsea-msigdb.org/gsea/msigdb/cards/GO_TISSUE_MORPHOGENESIS
86	GO_bp	GO_PROTEIN_CATABOLIC_PROCESS	907	61	1.11934e-07	9.56649e-06	UBXN11:FMN2:FBXL15:TOLLIP:SORL1:RNF41:USP44:CLN5:PPP2R5C:PKD1:BANP:VPS25:APC2:LONP1:USP29:ATRAID:PCYOX1:DYSF:AUP1:HTRA2:CUL3:FAM83D:UBE2G2:USP18:TIMP3:KLHL40:RNF123:SPSB4:MAEA:KLHL8:CTSO:NKD2:PRSS16:PPP1R11:TRIM40:TRIM39:GCLC:FBXL4:PARK2:PSMB1:RNF216:HECW1:SHH:CLN8:BAI1:SHARPIN:PTPN3:MAN1B1:KLHL15:HDAC6:CCDC22:AMER1:OPHN1:TAF1:OGT:UBE2A:LAMP2:CUL4B:MAGEC2:FMR1:MTM1	http://www.gsea-msigdb.org/gsea/msigdb/cards/GO_PROTEIN_CATABOLIC_PROCESS
87	GO_bp	GO_AXON_DEVELOPMENT	508	41	1.35624e-07	1.14579e-05	DAB1:BARHL2:NTRK1:LHX4:WNT3A:B3GNT1:DRD2:STK24:NKX2-1:NRXN3:MT3:NTN1:BAIAP2:ARHGAP35:NRXN1:STK25:NEFH:CHL1:EPHB3:COL25A1:POU4F3:UNC5A:FLOT1:DDR1:LAMA2:ISPD:COBL:SHH:BAI1:JAK2:SHC3:GRIN1:ARX:HDAC6:OPHN1:EFNB1:FGF13:MCF2:SLITRK4:L1CAM:PLXNA3	http://www.gsea-msigdb.org/gsea/msigdb/cards/GO_AXON_DEVELOPMENT
88	GO_bp	GO_REGULATION_OF_CELL_PROJECTION_ORGANIZATION	665	49	1.4007e-07	1.16991e-05	PDPN:DAB1:TACSTD2:BARHL2:NTRK1:WNT3A:DKK1:ZNF365:HRAS:MOB2:CUX2:DYNLL1:STK24:KIAA1024:MT3:DEF8:DLG4:NTN1:KAT2A:PALM:ARHGAP35:SYT3:CACNG7:FAM110C:KIDINS220:HDAC4:STK25:GORASP1:TNIK:EPHB3:ADAMTS16:NR2F1:RTN4IP1:PARK2:SDK1:HECW1:CAMK2B:COBL:MAGI2:CUX1:GRIN1:IL1RAPL1:ATP7A:FRMD7:FGF13:MCF2:FMR1:L1CAM:PLXNA3	http://www.gsea-msigdb.org/gsea/msigdb/cards/GO_REGULATION_OF_CELL_PROJECTION_ORGANIZATION
89	GO_bp	GO_CELL_CELL_SIGNALING_BY_WNT	510	41	1.50666e-07	1.24426e-05	SKI:PPAP2B:PRKAA2:WNT3A:DISC1:CCNY:DKK1:DRD2:PKD1:KREMEN2:PARD6A:HNF1B:IGFBP4:JUP:APC2:DACT3:FZD5:CUL3:RSPO4:CELSR1:TNIK:SOX2:PDE6B:NKD2:MCC:G3BP1:ESR1:OPRM1:PARK2:DACT2:PSMB1:HECW1:MAGI2:SHH:RSPO2:NDP:PORCN:AMER1:EDA:CITED1:XIAP	http://www.gsea-msigdb.org/gsea/msigdb/cards/GO_CELL_CELL_SIGNALING_BY_WNT
90	GO_bp	GO_POSITIVE_REGULATION_OF_KINASE_ACTIVITY	569	44	1.60126e-07	1.29644e-05	PRKCZ:DAB1:NTRK1:CHI3L1:WNT3A:CCNY:DKK1:HRAS:DRD2:STK24:BMP4:PKD1:ERN2:MT3:CAMKK1:DLG4:CD300A:SHC2:KIDINS220:FZD5:SLC11A1:STK25:EDN3:IRAK2:HIGD1A:TNIK:DGKQ:MAPK10:SNCA:CARTPT:PRKAR1B:PRKAG2:ADRA1A:JAK2:VAV2:MAP3K15:TAB3:MAGED1:PFKFB1:DLG3:NRK:FGF13:IKBKG:MTCP1	http://www.gsea-msigdb.org/gsea/msigdb/cards/GO_POSITIVE_REGULATION_OF_KINASE_ACTIVITY
91	GO_bp	GO_REGULATION_OF_SYNAPSE_STRUCTURE_OR_ACTIVITY	229	25	1.60511e-07	1.29644e-05	NTRK1:WNT3A:ARHGAP22:DKK1:DRD2:CUX2:CBLN1:NLGN2:NTN1:LRRC4B:NRXN1:OXT:AMIGO3:EPHB3:LPHN3:SNCA:TPBG:CAMK2B:BAI1:GRIN1:IL1RAPL1:GRIPAP1:IL1RAPL2:SLITRK4:FMR1	http://www.gsea-msigdb.org/gsea/msigdb/cards/GO_REGULATION_OF_SYNAPSE_STRUCTURE_OR_ACTIVITY
92	GO_bp	GO_REGULATION_OF_CELL_DIFFERENTIATION	1844	102	1.63785e-07	1.3085e-05	PRKCZ:SKI:PDPN:PTCH2:DAB1:TACSTD2:BARHL2:NTRK1:WNT3A:DISC1:CCDC3:DKK1:ZNF365:MOB2:LTBP3:DRD2:SORL1:SP7:RNF41:CUX2:STK24:NKX2-1:BMP4:KIAA1024:MT3:FOXF1:C1QBP:DLG4:NTN1:RNF112:HNF1B:KAT2A:LDLRAD4:CTDP1:APC2:NOTCH3:DACT3:ARHGAP35:SULT2B1:MAMSTR:SYT3:CACNG7:KIDINS220:ATRAID:GPR55:HDAC4:STK25:DNMT3B:GNAS:EDN3:ZBTB46:GORASP1:TNIK:SOX2:EPHB3:MSX1:CARTPT:NR2F1:NEUROG1:MSX2:HLA-G:FLOT1:CDSN:TFAP2B:RTN4IP1…	http://www.gsea-msigdb.org/gsea/msigdb/cards/GO_REGULATION_OF_CELL_DIFFERENTIATION
93	GO_bp	GO_CYTOSKELETON_ORGANIZATION	1293	78	1.82854e-07	1.44514e-05	PRKCZ:CEP85:PRKAA2:TACSTD2:INSRR:NPHS2:WNT3A:DISC1:FMN2:HRAS:MOB2:PARVA:ARHGEF17:YEATS4:FAM179B:TUBGCP5:WDR73:PKD1:PARD6A:CHMP1A:GAS8:ABR:MYO1C:KRT25:JUP:KAT2A:KIF19:BAIAP2:TBCD:PARD6G:PALM:APC2:MAST1:ARHGAP35:MYBPC2:DNAH7:CUL3:PCNT:PPM1F:NEFH:CELSR1:TNIK:MAEA:SNCA:FAT1:CEP72:TPPP:ARHGAP26:DOCK2:CAP2:TNXB:KIFC1:EPB41L2:CTGF:PARK2:COBL:SHH:DNAJB6:ARHGEF10:JAK2:NTMT1:ARHGAP6:GPM6B:MID1IP1:HDAC6:OPH…	http://www.gsea-msigdb.org/gsea/msigdb/cards/GO_CYTOSKELETON_ORGANIZATION
94	GO_bp	GO_POSITIVE_REGULATION_OF_SYNAPTIC_TRANSMISSION	170	21	1.95577e-07	1.52925e-05	PRKCZ:NTRK1:SYT7:SYT12:DRD2:CUX2:CALB2:DLG4:NLGN2:SLC8A2:GRIN2D:CACNG7:NRXN1:OXT:SNCA:FLOT1:LAMA2:ADRA1A:CRH:GRIN1:FMR1	http://www.gsea-msigdb.org/gsea/msigdb/cards/GO_POSITIVE_REGULATION_OF_SYNAPTIC_TRANSMISSION
95	GO_bp	GO_CHROMATIN_ORGANIZATION	776	54	2.06523e-07	1.59783e-05	SKI:PRKAA2:MIER1:CHD1L:BRMS1:KIAA1551:H1FNT:YEATS4:TDG:NAA60:NAA60:MT3:BANP:KAT2A:MIER2:KDM4B:GRWD1:TLK1:HDAC4:DNMT3B:HLCS:PPM1F:FAM208A:NEK11:SOX2:SNCA:PRDM5:SETD7:PRDM9:FBLL1:BRD2:BRD2-IT1:HMGA1:ESR1:SDR16C5:TSPYL5:PARP10:JAK2:NTMT1:MSL3:BCOR:JADE3:SUV39H1:HDAC6:TSPYL2:PHF8:TAF1:OGT:HDAC8:ATRX:CENPI:UBE2A:CUL4B:FMR1:HMGB3:BRCC3	http://www.gsea-msigdb.org/gsea/msigdb/cards/GO_CHROMATIN_ORGANIZATION
96	GO_bp	GO_MACROMOLECULE_CATABOLIC_PROCESS	1366	81	2.13731e-07	1.63638e-05	UBXN11:FMN2:HPSE2:FBXL15:TOLLIP:SORL1:RNF41:USP44:CLN5:UPF3A:PPP2R5C:PATL2:RPS2:PKD1:ERN2:BANP:GALNS:RPL26:VPS25:APC2:LONP1:CACNG7:RPS9:USP29:ATRAID:PCYOX1:DYSF:AUP1:HTRA2:SSB:SLC11A1:CUL3:FAM83D:UBE2G2:USP18:TIMP3:KLHL40:RNF123:SPSB4:MAEA:KLHL8:CTSO:NKD2:PAPD7:DND1:PRSS16:PPP1R11:TRIM40:TRIM39:GCLC:FBXL4:PARK2:PSMB1:RNF216:HECW1:SHH:CLN8:RPS20:BAI1:SHARPIN:PTPN3:MAN1B1:KLHL15:RBM10:HDAC6:CCDC22:…	http://www.gsea-msigdb.org/gsea/msigdb/cards/GO_MACROMOLECULE_CATABOLIC_PROCESS
97	GO_bp	GO_NERVOUS_SYSTEM_PROCESS	1412	83	2.1646e-07	1.64019e-05	PRKCZ:CAMTA1:TAS1R2:TACSTD2:NTRK1:DKK1:OR4A15:OR4C6:MTNR1B:TIMM8B:DRD2:OR8A1:PRR4:TAS2R13:CUX2:OR4K17:NRXN3:KCNK10:GJD2:GNG13:CBLN1:JPH3:ABR:CHRNE:DLG4:NLGN2:MYO15A:GPR179:KAT2A:PIEZO2:CELF4:REEP6:BEST2:COMP:SLC8A2:GRIN2D:CACNG7:NTSR2:NRXN1:SLC1A4:HOXD10:CRYGD:OTOS:OXT:CRYAA:TIMP3:CHL1:SLC6A1:GNAT1:FGF12:PDE6B:NKX1-1:GABRA2:SNCA:SLC6A3:CARTPT:NEUROG1:POU4F3:GLRA1:OPRM1:PARK2:PRKAR1B:GRM8:ATP6V0A4…	http://www.gsea-msigdb.org/gsea/msigdb/cards/GO_NERVOUS_SYSTEM_PROCESS
98	GO_bp	GO_REGULATION_OF_ION_TRANSPORT	677	49	2.38717e-07	1.79038e-05	FABP3:SYT7:SYT12:MTNR1B:DRD2:EFCAB4B:CD63:NALCN:KCNK10:HCN4:JPH3:DLG4:NLGN2:KCNJ12:SYT3:CACNG7:CACNG6:DYSF:OXT:EDN3:SLC6A1:TRPC1:FGF12:SNCA:KCNK5:KCNK16:OPRM1:PARK2:HECW1:CAMK2B:ABCB4:SRI:NOS3:NKAIN3:CRH:DAPK1:PTPN3:GRIN1:LRRC26:GPM6B:CASK:KCND1:CACNA1F:WNK3:DLG3:ATP7A:FMR1:GABRE:G6PD	http://www.gsea-msigdb.org/gsea/msigdb/cards/GO_REGULATION_OF_ION_TRANSPORT
99	GO_bp	GO_ADULT_BEHAVIOR	144	19	2.62209e-07	1.94671e-05	DMBX1:DAB1:DRD2:NRXN3:GRIN2D:NRXN1:HTRA2:HOXD10:ASIP:CHL1:FGF12:SNCA:CARTPT:GLRA1:OPRM1:PARK2:SDK1:GRIN1:BRS3	http://www.gsea-msigdb.org/gsea/msigdb/cards/GO_ADULT_BEHAVIOR
100	GO_bp	GO_CARBOHYDRATE_DERIVATIVE_METABOLIC_PROCESS	934	61	3.0539e-07	2.24461e-05	ACOT11:AKR1C1:CREM:GYLTL1B:B3GNT1:GUCY1A2:ALG9:ALG9:TMTC1:MGAT4C:GALNT9:MGAT2:ACOT6:SLC51B:ACSM3:COG7:SULT1A1:MT3:CHST6:ACSF3:MPDU1:ACACA:B4GALNT2:ENGASE:ST8SIA5:B3GNT3:CHST8:SULT2B1:UBE2G2:SLC25A1:ATP5L2:GORASP1:ESYT3:XXYLT1:MUC4:TMEM165:PPAT:PAICS:SNCA:SPOCK3:PPT2:GNMT:ISPD:WBSCR17:PRKAG2:ESYT2:CSGALNACT1:DPM2:MAN1B1:PIGA:CTPS2:PDHA1:CASK:PORCN:PFKFB1:OGT:UPRT:ATP7A:GLA:GUCY2F:RENBP:G6PD	http://www.gsea-msigdb.org/gsea/msigdb/cards/GO_CARBOHYDRATE_DERIVATIVE_METABOLIC_PROCESS
101	GO_bp	GO_SYNAPTIC_VESICLE_CYCLE	190	22	3.16461e-07	2.30296e-05	WNT3A:CTBP2:SYT7:SYT12:DRD2:PPFIA2:NLGN2:NRXN1:RAPGEF4:SYN3:ERC2:DGKQ:SNCA:PRKAR1B:MAGI2:ADRA1A:SCRIB:CASK:GRIPAP1:SYP:OPHN1:FMR1	http://www.gsea-msigdb.org/gsea/msigdb/cards/GO_SYNAPTIC_VESICLE_CYCLE
102	GO_bp	GO_GROWTH	979	63	3.26089e-07	2.34976e-05	ATAD3A:CDK11B:CDK11A:PRKCZ:DMBX1:BARHL2:WNT3A:GNG4:KIF26B:DRD2:YEATS4:BMP4:KIAA1024:MT3:MT1B:NTN1:HNF1B:IGFBP4:KAT2A:CTDP1:COMP:DACT3:SYT3:CACNG7:DYSF:HTRA2:COL6A3:MATN4:GNAS:COL20A1:PPM1F:GPR149:SOX2:MSX1:SLC6A3:POU4F3:MSX2:TRIM40:DDR1:COL21A1:ESR1:PARK2:COBL:MAGI2:SHH:GATA4:ADRA1A:TSPYL5:ZFPM2:RSPO2:RPS6KA3:ARX:HDAC6:TSPYL2:AR:ATRX:NRK:ENOX2:FGF13:MTM1:L1CAM:PLXNA3:G6PD	http://www.gsea-msigdb.org/gsea/msigdb/cards/GO_GROWTH
103	GO_bp	GO_MORPHOGENESIS_OF_AN_EPITHELIUM	526	41	3.41162e-07	2.4345e-05	SKI:PDPN:TACSTD2:WNT3A:KIF26B:DKK1:LIN7C:NKX2-1:BMP4:PKD1:PARD6A:FOXF1:NTN1:HNF1B:KRT25:KAT2A:ARHGAP35:HOXD11:FZD5:CELSR1:HHIP:ADAMTS16:MSX2:DDR1:ESR1:PSMB1:COBL:MAGI2:SHH:GATA4:RSPO2:SCRIB:FOXH1:COL5A1:MAGED1:AR:OPHN1:DLG3:CITED1:ATP7A:ZIC3	http://www.gsea-msigdb.org/gsea/msigdb/cards/GO_MORPHOGENESIS_OF_AN_EPITHELIUM
104	GO_bp	GO_NEUROMUSCULAR_PROCESS	106	16	3.58773e-07	2.52866e-05	CAMTA1:DRD2:JPH3:ABR:NLGN2:COMP:GRIN2D:NRXN1:HOXD10:FGF12:SLC6A3:NEUROG1:POU4F3:GLRA1:PARK2:GRIN1	http://www.gsea-msigdb.org/gsea/msigdb/cards/GO_NEUROMUSCULAR_PROCESS
105	GO_bp	GO_REGULATION_OF_NEURON_DIFFERENTIATION	646	47	3.61237e-07	2.52866e-05	DAB1:BARHL2:NTRK1:WNT3A:DKK1:ZNF365:MOB2:CUX2:STK24:BMP4:KIAA1024:MT3:DLG4:NTN1:RNF112:NOTCH3:ARHGAP35:SYT3:CACNG7:KIDINS220:STK25:DNMT3B:GORASP1:TNIK:SOX2:EPHB3:NR2F1:NEUROG1:RTN4IP1:PARK2:SDK1:HECW1:CAMK2B:COBL:MAGI2:CUX1:SHH:BRINP1:GRIN1:IL1RAPL1:FRMD7:FGF13:MCF2:SOX3:FMR1:L1CAM:PLXNA3	http://www.gsea-msigdb.org/gsea/msigdb/cards/GO_REGULATION_OF_NEURON_DIFFERENTIATION
106	GO_bp	GO_REGULATION_OF_ORGANELLE_ORGANIZATION	1254	75	4.39254e-07	3.04577e-05	SKI:CEP85:PRKAA2:TACSTD2:MIER1:SHCBP1L:WNT3A:HRAS:SYT7:KIAA1551:H1FNT:RNF41:NABP2:USP44:DYNLL1:TFDP1:STXBP6:FAM179B:BMP4:PATL2:PKD1:ERCC4:CBLN1:ACD:CHMP1A:MYO1C:KAT2A:BAIAP2:TBCD:APC2:ARHGAP35:LRRC4B:NRXN1:HTRA2:TLK1:FZD5:CUL3:DNMT3B:EDN3:PPM1F:CELSR1:HIGD1A:FAM208A:MSX1:SNCA:SETD7:ADAMTS16:PRDM9:NEUROG1:MSX2:HMGA1:CTGF:PARK2:MAD1L1:ARHGEF10:SDR16C5:PARP10:ARHGAP6:GPM6B:MID1IP1:BCOR:HDAC6:PHF8:OG…	http://www.gsea-msigdb.org/gsea/msigdb/cards/GO_REGULATION_OF_ORGANELLE_ORGANIZATION
107	GO_bp	GO_DEVELOPMENTAL_GROWTH	654	47	5.12264e-07	3.51882e-05	PRKCZ:DMBX1:BARHL2:WNT3A:KIF26B:DRD2:BMP4:MT3:NTN1:HNF1B:KAT2A:CTDP1:COMP:SYT3:CACNG7:DYSF:HTRA2:COL6A3:MATN4:GNAS:COL20A1:GPR149:SOX2:SLC6A3:POU4F3:MSX2:DDR1:COL21A1:ESR1:PARK2:COBL:MAGI2:SHH:GATA4:ADRA1A:ZFPM2:RSPO2:ARX:HDAC6:AR:ATRX:NRK:FGF13:MTM1:L1CAM:PLXNA3:G6PD	http://www.gsea-msigdb.org/gsea/msigdb/cards/GO_DEVELOPMENTAL_GROWTH
108	GO_bp	GO_RHYTHMIC_PROCESS	279	27	5.97826e-07	4.06854e-05	PER3:PRKAA2:NTRK1:CREM:MTNR1B:DRD2:NKX2-1:HNF1B:NMS:PTPRN:MC3R:SPSB4:GPR149:MAPK10:CARTPT:ESR1:OPRM1:CLDN4:SERPINE1:NOS3:CRH:SUV39H1:MAGED1:NONO:OGT:ENOX2:PASD1	http://www.gsea-msigdb.org/gsea/msigdb/cards/GO_RHYTHMIC_PROCESS
109	GO_bp	GO_EPITHELIAL_TUBE_MORPHOGENESIS	314	29	6.14545e-07	4.14395e-05	SKI:TACSTD2:WNT3A:KIF26B:NKX2-1:BMP4:PKD1:FOXF1:NTN1:HNF1B:KAT2A:ARHGAP35:HOXD11:CELSR1:HHIP:ADAMTS16:MSX2:DDR1:ESR1:COBL:SHH:GATA4:RSPO2:SCRIB:FOXH1:MAGED1:AR:CITED1:ZIC3	http://www.gsea-msigdb.org/gsea/msigdb/cards/GO_EPITHELIAL_TUBE_MORPHOGENESIS
110	GO_bp	GO_REGULATION_OF_TRANSFERASE_ACTIVITY	956	61	6.64421e-07	4.43954e-05	PRKCZ:CEP85:DAB1:FAM212B:NTRK1:CHI3L1:WNT3A:CCNY:DKK1:HRAS:DRD2:SORL1:USP44:STK24:BMP4:RPS2:PKD1:ERN2:MT3:ACD:CAMKK1:DLG4:VPS25:CD300A:SHC2:KIDINS220:FZD5:SLC11A1:STK25:EDN3:ZGPAT:PPM1F:IRAK2:GORASP1:HIGD1A:TNIK:CAMK2N2:DGKQ:MAPK10:SNCA:CARTPT:DUSP22:PARK2:PRKAR1B:PRKAG2:ADRA1A:JAK2:VAV2:MAP3K15:TAB3:MAGED1:TSPYL2:PFKFB1:DLG3:NRK:FGF13:MAGEC2:FAM58A:IKBKG:DKC1:MTCP1	http://www.gsea-msigdb.org/gsea/msigdb/cards/GO_REGULATION_OF_TRANSFERASE_ACTIVITY
111	GO_bp	GO_ION_HOMEOSTASIS	810	54	7.81364e-07	5.16124e-05	FABP3:PRKAA2:ATP1A4:MTNR1B:DRD2:CLN5:FAM155A:RASA3:HCN4:CIB2:NMB:PKD1:MT3:MT1B:ATP6V0D1:CALB2:JPH3:DLG4:GALR1:SLC8A2:GRIN2D:SLC9A2:STEAP3:CXCR1:SLC11A1:GPR55:OXT:MC3R:EDN3:ACKR2:GRM2:SLC12A8:TRPC1:FGF12:PDE6B:TMEM165:SNCA:SLC9A3:TFAP2B:GCLC:ESR1:PARK2:SRI:ATP6V0A4:ADRA1A:CRH:GRINA:JAK2:PTPN3:GRIN1:CCDC22:WNK3:ATP7A:XIAP	http://www.gsea-msigdb.org/gsea/msigdb/cards/GO_ION_HOMEOSTASIS
112	GO_bp	GO_NEGATIVE_REGULATION_OF_EXOCYTOSIS	33	9	7.86475e-07	5.16124e-05	STXBP6:FOXF1:ABR:CD300A:SNCA:PARK2:IL1RAPL1:IL13RA2:FMR1	http://www.gsea-msigdb.org/gsea/msigdb/cards/GO_NEGATIVE_REGULATION_OF_EXOCYTOSIS
113	GO_bp	GO_POSITIVE_REGULATION_OF_REPRODUCTIVE_PROCESS	75	13	8.81278e-07	5.70668e-05	FAM170B:CCDC87:C1QBP:HDAC4:OXT:MSX1:PRDM9:LHFPL2:GLRA1:MSX2:SHH:ZFPM2:AR	http://www.gsea-msigdb.org/gsea/msigdb/cards/GO_POSITIVE_REGULATION_OF_REPRODUCTIVE_PROCESS
114	GO_bp	GO_REGULATION_OF_NEURON_PROJECTION_DEVELOPMENT	487	38	8.85117e-07	5.70668e-05	DAB1:BARHL2:NTRK1:WNT3A:DKK1:ZNF365:MOB2:CUX2:STK24:KIAA1024:MT3:DLG4:NTN1:ARHGAP35:SYT3:CACNG7:KIDINS220:STK25:GORASP1:TNIK:EPHB3:NR2F1:RTN4IP1:PARK2:SDK1:HECW1:CAMK2B:COBL:MAGI2:CUX1:GRIN1:IL1RAPL1:FRMD7:FGF13:MCF2:FMR1:L1CAM:PLXNA3	http://www.gsea-msigdb.org/gsea/msigdb/cards/GO_REGULATION_OF_NEURON_PROJECTION_DEVELOPMENT
115	GO_bp	GO_LOCOMOTION	1915	102	9.34167e-07	5.97055e-05	PRKCZ:SKI:PDPN:PPAP2B:DAB1:TACSTD2:BARHL2:NTRK1:ATP1A4:LHX4:WNT3A:DISC1:DPYSL4:HRAS:PARVA:B3GNT1:DRD2:SORL1:KIRREL3:CD63:RNF41:LRCH1:STK24:F10:NKX2-1:BMP4:NRXN3:PDXDC1:FOXF1:JPH3:GAS8:ABR:MYO1C:C1QBP:SPEM1:NTN1:TEKT3:JUP:PTRF:CD300A:LDLRAD4:APC2:CATSPERD:ARHGAP35:FAM110C:NRXN1:DYSF:DNAH6:DNAH7:CXCR1:CUL3:HDAC4:FAM83D:EDN3:PPM1F:IGLL1:CELSR1:CHL1:CMTM8:ACKR2:EPHB3:LPHN3:SNCA:SPOCK3:FAT1:MCC:POU4F3…	http://www.gsea-msigdb.org/gsea/msigdb/cards/GO_LOCOMOTION
116	GO_bp	GO_POSITIVE_REGULATION_OF_CELL_DIFFERENTIATION	970	61	1.07011e-06	6.78042e-05	PRKCZ:PDPN:PTCH2:DAB1:TACSTD2:NTRK1:WNT3A:DISC1:CCDC3:DKK1:ZNF365:MOB2:LTBP3:DRD2:SP7:CUX2:BMP4:C1QBP:DLG4:NTN1:RNF112:KAT2A:ARHGAP35:SULT2B1:MAMSTR:SYT3:CACNG7:KIDINS220:ATRAID:STK25:DNMT3B:GNAS:EDN3:ZBTB46:SOX2:NEUROG1:MSX2:HLA-G:FLOT1:CTGF:OPRM1:PARK2:CAMK2B:COBL:MAGI2:SERPINE1:CUX1:NAPEPLD:SHH:GATA4:BAI1:JAK2:BRINP1:RPS6KA3:IL1RAPL1:AR:GDPD2:BTK:FMR1:L1CAM:PLXNA3	http://www.gsea-msigdb.org/gsea/msigdb/cards/GO_POSITIVE_REGULATION_OF_CELL_DIFFERENTIATION
117	GO_bp	GO_REGULATION_OF_POSTSYNAPTIC_MEMBRANE_POTENTIAL	143	18	1.08518e-06	6.81716e-05	PRKCZ:DRD2:CUX2:CBLN1:CHRNE:DLG4:NLGN2:CELF4:GRIN2D:NRXN1:GABRA2:SNCA:GLRA1:GABBR1:OPRM1:GRIN1:GLRA2:GABRE	http://www.gsea-msigdb.org/gsea/msigdb/cards/GO_REGULATION_OF_POSTSYNAPTIC_MEMBRANE_POTENTIAL
118	GO_bp	GO_ANION_TRANSPORT	611	44	1.11256e-06	6.92996e-05	PDPN:FABP3:BSND:PRKAA2:AKR1C1:DRD2:ANO2:PPFIA2:SLC15A4:ABCC4:ATP11A:TMEM30B:SLC51B:NMB:ACACA:ATP8B3:BEST2:RTBDN:SLC5A6:SLC1A4:PCYOX1:SLC11A1:OXT:SLC25A1:SLC6A1:ANO10:GRM2:SLC12A8:GABRA2:SNCA:SLC6A18:SLC23A1:SLC36A3:GLRA1:CLDN4:ABCB4:PRKAG2:GLRA2:CA5B:MID1IP1:SLC35A2:CLCN5:GABRE:GABRQ	http://www.gsea-msigdb.org/gsea/msigdb/cards/GO_ANION_TRANSPORT
119	GO_bp	GO_NEGATIVE_REGULATION_OF_MULTICELLULAR_ORGANISMAL_PROCESS	1265	74	1.19203e-06	7.36254e-05	SKI:ACOT11:DAB1:TACSTD2:SLAMF1:WNT3A:DKK1:ZNF365:RNLS:MTNR1B:DRD2:SORL1:NKX2-1:BMP4:KIAA1024:KREMEN2:CBLN1:MT3:ABR:C1QBP:NTN1:HNF1B:JUP:DHX58:LDLRAD4:CELF4:CTDP1:NOTCH3:NOVA2:DACT3:LIMS2:SLC11A1:GPR55:HDAC4:OXT:ZBTB46:GORASP1:GPR149:SOX2:CARTPT:NR2F1:MCC:NEUROG1:GLRA1:MSX2:HLA-G:PPP1R11:CDSN:RNF216:SRI:SERPINE1:NOS3:SHH:ADRA1A:CRH:ZFPM2:RSPO2:TNFRSF11B:BAI1:JAK2:BRINP1:COL5A1:BCOR:TFE3:WNK3:CITED…	http://www.gsea-msigdb.org/gsea/msigdb/cards/GO_NEGATIVE_REGULATION_OF_MULTICELLULAR_ORGANISMAL_PROCESS
120	GO_bp	GO_PROTEIN_LOCALIZATION_TO_MEMBRANE	613	44	1.21306e-06	7.43e-05	PRKCZ:WNT3A:HRAS:LIN7C:LIN7A:TFDP1:SRP54:SLC51B:RPS2:MYO1C:DLG4:NLGN2:RPL26:JUP:PALM:CACNG7:RPS9:NRXN1:ARFRP1:GORASP1:TNIK:ZDHHC19:COX18:MAPK10:ZDHHC11:NKD2:SRP19:FLOT1:ZDHHC14:PARK2:MLLT4:MAGI2:AGK:RPS20:SCRIB:GRIN1:GRIPAP1:WNK3:AR:DLG3:ZDHHC15:RPL36A:ZDHHC9:FGF13	http://www.gsea-msigdb.org/gsea/msigdb/cards/GO_PROTEIN_LOCALIZATION_TO_MEMBRANE
121	GO_bp	GO_HOMEOSTATIC_PROCESS	1906	101	1.33007e-06	8.07905e-05	SH3BGRL3:FABP3:ACOT11:PRKAA2:ATP1A4:FH:AKR1C1:ZNF365:GYLTL1B:MTNR1B:DRD2:PRR4:NABP2:DYNLL1:CLN5:FAM155A:RASA3:BMP4:HCN4:CIB2:NMB:SSTR5:PKD1:ERCC4:ACSM3:MT3:MT1B:ATP6V0D1:ACD:CALB2:JPH3:DEF8:DLG4:ACACA:MC4R:GALR1:NOVA2:SLC8A2:GRIN2D:SLC9A2:STEAP3:CXCR1:SLC11A1:PTPRN:GPR55:OXT:MC3R:GNAS:EDN3:ACKR2:GRM2:SLC12A8:KLF15:TRPC1:FGF12:MUC4:PDE6B:MAEA:TMEM165:SNCA:SLC9A3:CARTPT:TFAP2B:GCLC:CTGF:IL20RA:ESR1…	http://www.gsea-msigdb.org/gsea/msigdb/cards/GO_HOMEOSTATIC_PROCESS
122	GO_bp	GO_OSSIFICATION	381	32	1.34101e-06	8.07905e-05	SKI:MEF2D:WNT3A:DKK1:MINPP1:FBXL15:SP7:BMP4:KREMEN2:MRC2:SBNO2:COMP:ATRAID:FHL2:HDAC4:OXT:GNAS:CLEC3B:SOX2:MSX2:CTGF:ATP6V0A4:CLEC5A:SHH:CSGALNACT1:BMP1:RSPO2:GPM6B:TXLNG:BCOR:GDPD2:CITED1	http://www.gsea-msigdb.org/gsea/msigdb/cards/GO_OSSIFICATION
123	GO_bp	GO_NEGATIVE_REGULATION_OF_CELLULAR_CATABOLIC_PROCESS	240	24	1.38949e-06	8.30305e-05	RNF41:MT3:ATRAID:HTRA2:SLC11A1:UBE2G2:TIMP3:KLHL40:SNCA:PAPD7:DND1:TRIM39:SHH:GATA4:ADRA1A:PTPN3:TAB3:RBM10:OPHN1:TAF1:OGT:FMR1:MTM1:DKC1	http://www.gsea-msigdb.org/gsea/msigdb/cards/GO_NEGATIVE_REGULATION_OF_CELLULAR_CATABOLIC_PROCESS
124	GO_bp	GO_CELLULAR_PROTEIN_CONTAINING_COMPLEX_ASSEMBLY	1112	67	1.41486e-06	8.38647e-05	MRPL20:SRSF10:SF3A3:PRKAA2:CHD1L:WNT3A:AHCTF1:SFSWAP:STXBP6:SRP54:FAM179B:TUBGCP5:PATL2:RPL3L:NDUFB10:NAA60:NAA60:ACD:MYO1C:C1QBP:COX10:HNF1B:BAIAP2:TBCD:LDLRAD4:CELF4:TXNL4A:LONP1:GRWD1:MYBPC2:COA5:DNAH7:UQCC1:PMEPA1:MX2:ERC2:DGKQ:COX18:SNCA:TPPP:SRP19:PCDHGA3:G3BP1:BRD2:BRD2-IT1:TAPBP:ESR1:PARK2:TBP:COBL:RRS1:TSPYL5:JAK2:HCCS:ARHGAP6:ZRSR2:EIF2S3:MID1IP1:NDUFB11:HDAC6:TSPYL2:TAF1:ATRX:CENPI:TAF…	http://www.gsea-msigdb.org/gsea/msigdb/cards/GO_CELLULAR_PROTEIN_CONTAINING_COMPLEX_ASSEMBLY
125	GO_bp	GO_NEGATIVE_REGULATION_OF_CELL_DEATH	1003	62	1.53567e-06	9.02976e-05	ATAD3A:PRKCZ:PDPN:PRKAA2:NTRK1:LHX4:WNT3A:FMN2:DKK1:MGMT:HRAS:MTNR1B:DRD2:SORL1:FAIM2:BMP4:BCL2L10:WDR73:MT3:HNF1B:COMP:HTRA2:FHL2:LIMS2:CRYAA:CHL1:HIGD1A:MAEA:MSX1:SNCA:HHIP:MSX2:CDSN:RGL2:TFAP2B:GCLC:CTGF:PARK2:SERPINE1:CLEC5A:NOS3:SHH:DNAJB6:CRH:ZFPM2:GRINA:JAK2:DAPK1:BARHL1:GRIN1:RPS6KA3:PIM2:WNK3:AR:NONO:CITED1:POU3F4:NGFRAP1:TSC22D3:XIAP:MAGEA3:IKBKG	http://www.gsea-msigdb.org/gsea/msigdb/cards/GO_NEGATIVE_REGULATION_OF_CELL_DEATH
126	GO_bp	GO_PROTEIN_LOCALIZATION_TO_ORGANELLE	916	58	1.588e-06	9.26335e-05	PRKCZ:HRAS:TOLLIP:TIMM8B:SORL1:NABP2:TFDP1:SRP54:BMP4:RPS2:COG7:ACD:PARD6A:BANP:GAS8:DLG4:RPL26:JUP:VPS25:PPP1R15A:CACNG7:RPS9:HTRA2:POLR1A:RGPD5:RGPD8:TTC21B:SSB:FZD5:FAM83D:ARFRP1:TTC21A:FAM208A:CCDC14:MSX1:COX18:CEP72:SRP19:TRIM40:LEMD2:PEX6:ESR1:PARK2:AGK:SHH:DNAJB6:ESCO2:RPS20:RRS1:SCRIB:OPHN1:HDAC8:ATRX:RPL36A:MID2:NXT2:LAMP2:DKC1	http://www.gsea-msigdb.org/gsea/msigdb/cards/GO_PROTEIN_LOCALIZATION_TO_ORGANELLE
127	GO_bp	GO_POSITIVE_REGULATION_OF_INTRACELLULAR_SIGNAL_TRANSDUCTION	1005	62	1.6383e-06	9.48152e-05	PRKCZ:CAMTA1:MIER1:NTRK1:SLAMF1:CHI3L1:DKK1:HRAS:ZDHHC13:GUCY1A2:DRD2:F10:BMP4:ERN2:MT3:WDR59:C1QBP:RPL26:IGFBP4:DHX58:SHC2:FGF22:SLC44A2:CC2D1A:FAM110C:KIDINS220:FZD5:GPR55:STK25:EDN3:IRAK2:TNIK:SOX2:MSX1:MAPK10:CARTPT:DUSP22:RGL2:CTGF:IL20RA:ESR1:OPRM1:PARK2:BMPER:ADRA1A:CRH:TSPYL5:SHARPIN:JAK2:MAP3K15:TAB3:PIM2:CCDC22:MAGED1:RRAGB:EDA2R:AR:EDA:NRK:MID2:FRMD7:IKBKG	http://www.gsea-msigdb.org/gsea/msigdb/cards/GO_POSITIVE_REGULATION_OF_INTRACELLULAR_SIGNAL_TRANSDUCTION
128	GO_bp	GO_NEUROPEPTIDE_SIGNALING_PATHWAY	105	15	1.69524e-06	9.68778e-05	PRLHR:NMB:SSTR5:GALR1:NTSR2:NMS:ECEL1:GPR149:SORCS2:CARTPT:GLRA1:OPRM1:GLRA2:GRPR:PCSK1N	http://www.gsea-msigdb.org/gsea/msigdb/cards/GO_NEUROPEPTIDE_SIGNALING_PATHWAY
129	GO_bp	GO_MULTI_ORGANISM_REPRODUCTIVE_PROCESS	984	61	1.7003e-06	9.68778e-05	PPAP2B:ATP1A4:TDRD5:SHCBP1L:FMN2:CREM:FAM170B:PRLHR:CCDC87:H1FNT:GTSF1:DYNLL1:BMP4:BCL2L10:MFGE8:RNF151:C1QBP:SPEM1:TEKT3:CELF4:ATP8B3:CATSPERD:HOXD10:HDAC4:RAD21L1:OXT:MOV10L1:GPR149:PPAT:SPINK2:ADAMTS16:LHFPL2:DND1:PCDHGA4:GLRA1:DDR1:BRD2:BRD2-IT1:KIFC1:ESR1:TBP:CLDN4:NOS3:CRH:FANCC:GRIN1:FAM9A:FAM9C:GPR64:NR0B1:CDK16:PIM2:SPIN2B:AR:UPRT:ATRX:TAF7L:NRK:UBE2A:SEPT6:CETN2:FAM50A	http://www.gsea-msigdb.org/gsea/msigdb/cards/GO_MULTI_ORGANISM_REPRODUCTIVE_PROCESS
130	GO_bp	GO_REGULATION_OF_NEUROLOGICAL_SYSTEM_PROCESS	133	17	1.7285e-06	9.77267e-05	PRKCZ:MTNR1B:CUX2:CBLN1:DLG4:NLGN2:CELF4:GRIN2D:NRXN1:OXT:FGF12:CARTPT:GLRA1:OPRM1:NOS3:GRIN1:FMR1	http://www.gsea-msigdb.org/gsea/msigdb/cards/GO_REGULATION_OF_NEUROLOGICAL_SYSTEM_PROCESS
131	GO_bp	GO_PRESYNAPSE_ORGANIZATION	46	10	1.87535e-06	0.00010522	WNT3A:DKK1:PPFIA2:CBLN1:NLGN2:LRRC4B:NRXN1:SNCA:IL1RAPL1:IL1RAPL2	http://www.gsea-msigdb.org/gsea/msigdb/cards/GO_PRESYNAPSE_ORGANIZATION
132	GO_bp	GO_REGULATION_OF_NEUROTRANSMITTER_LEVELS	332	29	1.90436e-06	0.000106038	CTBP2:LIN7C:SYT7:DAGLA:SYT12:NAALAD2:DRD2:LIN7A:PPFIA2:NRXN1:GAD1:SYN3:ERC2:GABRA2:SNCA:SLC6A3:FLOT1:PARK2:NOS3:PTPRN2:ADRA1A:SCRIB:JAK2:GPM6B:CASK:SYP:ATP7A:GLA:FMR1	http://www.gsea-msigdb.org/gsea/msigdb/cards/GO_REGULATION_OF_NEUROTRANSMITTER_LEVELS
133	GO_bp	GO_REGULATION_OF_KINASE_ACTIVITY	857	55	1.9725e-06	0.000109007	PRKCZ:CEP85:DAB1:FAM212B:NTRK1:CHI3L1:WNT3A:CCNY:DKK1:HRAS:DRD2:SORL1:STK24:BMP4:PKD1:ERN2:MT3:CAMKK1:DLG4:VPS25:CD300A:SHC2:KIDINS220:FZD5:SLC11A1:STK25:EDN3:ZGPAT:PPM1F:IRAK2:HIGD1A:TNIK:CAMK2N2:DGKQ:MAPK10:SNCA:CARTPT:DUSP22:PARK2:PRKAR1B:PRKAG2:ADRA1A:JAK2:VAV2:MAP3K15:TAB3:MAGED1:TSPYL2:PFKFB1:DLG3:NRK:FGF13:FAM58A:IKBKG:MTCP1	http://www.gsea-msigdb.org/gsea/msigdb/cards/GO_REGULATION_OF_KINASE_ACTIVITY
134	GO_bp	GO_CIRCADIAN_RHYTHM	196	21	2.07903e-06	0.000114036	PER3:PRKAA2:NTRK1:CREM:MTNR1B:DRD2:NKX2-1:HNF1B:NMS:MC3R:SPSB4:MAPK10:CARTPT:CLDN4:SERPINE1:CRH:SUV39H1:MAGED1:NONO:OGT:PASD1	http://www.gsea-msigdb.org/gsea/msigdb/cards/GO_CIRCADIAN_RHYTHM
135	GO_bp	GO_BRANCHING_MORPHOGENESIS_OF_AN_EPITHELIAL_TUBE	150	18	2.18511e-06	0.000118967	TACSTD2:NKX2-1:BMP4:PKD1:FOXF1:HNF1B:HOXD11:CELSR1:HHIP:ADAMTS16:MSX2:DDR1:ESR1:SHH:RSPO2:MAGED1:AR:CITED1	http://www.gsea-msigdb.org/gsea/msigdb/cards/GO_BRANCHING_MORPHOGENESIS_OF_AN_EPITHELIAL_TUBE
136	GO_bp	GO_REGULATION_OF_CELL_DEVELOPMENT	930	58	2.53848e-06	0.00013719	SKI:PDPN:DAB1:TACSTD2:BARHL2:NTRK1:WNT3A:DISC1:DKK1:ZNF365:MOB2:DRD2:SORL1:CUX2:STK24:BMP4:KIAA1024:MT3:C1QBP:DLG4:NTN1:RNF112:CTDP1:NOTCH3:ARHGAP35:SYT3:CACNG7:KIDINS220:HDAC4:STK25:DNMT3B:GORASP1:TNIK:SOX2:EPHB3:NR2F1:NEUROG1:RTN4IP1:OPRM1:PARK2:SDK1:HECW1:CAMK2B:COBL:MAGI2:CUX1:SHH:BRINP1:GRIN1:IL1RAPL1:FRMD7:FGF13:MCF2:SOX3:FMR1:L1CAM:PLXNA3:G6PD	http://www.gsea-msigdb.org/gsea/msigdb/cards/GO_REGULATION_OF_CELL_DEVELOPMENT
137	GO_bp	GO_GLYCOSYLATION	266	25	2.61898e-06	0.000140507	GYLTL1B:B3GNT1:ALG9:ALG9:TMTC1:MGAT4C:GALNT9:CLN5:MGAT2:SLC51B:COG7:MT3:MPDU1:B4GALNT2:ST8SIA5:B3GNT3:UBE2G2:GORASP1:XXYLT1:MUC4:TMEM165:ISPD:WBSCR17:DPM2:MAN1B1:OGT	http://www.gsea-msigdb.org/gsea/msigdb/cards/GO_GLYCOSYLATION
138	GO_bp	GO_G_PROTEIN_COUPLED_RECEPTOR_SIGNALING_PATHWAY	1363	77	2.64981e-06	0.000141131	TAS1R2:GNG4:PRLHR:GPR123:MRGPRX1:OR4A15:OR4C6:DAGLA:ARHGEF17:MTNR1B:DRD2:OR8A1:TAS2R13:OXGR1:OR4K17:RGS6:NMB:GNG13:SSTR5:ABR:GPR179:MC4R:GALR1:PALM:GNG8:NTSR2:NMS:RAPGEF4:FZD5:CXCR1:GPR55:ECEL1:OXT:MC3R:GNAS:EDN3:CELSR1:ACKR2:GNAT1:GRM2:ARHGEF26:GPR149:DGKG:PDE6B:DGKQ:RGS12:SORCS2:GABRA2:LPHN3:SNCA:CARTPT:GLRA1:GABBR1:ESR1:OPRM1:GRM8:ADRA1A:CRH:BAI1:JAK2:GABBR2:GPR144:VAV2:GLRA2:GRPR:GPR64:PCSK1N…	http://www.gsea-msigdb.org/gsea/msigdb/cards/GO_G_PROTEIN_COUPLED_RECEPTOR_SIGNALING_PATHWAY
139	GO_bp	GO_OXIDATION_REDUCTION_PROCESS	954	59	2.70273e-06	0.000142914	SH3BGRL3:FABP3:DIO1:FH:AKR1C1:OGDHL:PCBD1:RNLS:CTBP2:FADS3:CCS:SDHD:SDHD:TDG:ALDH1L2:ABCC4:SQRDL:NDUFB10:MT3:COX10:DHRS11:HSD17B1:MC4R:KDM4B:CYP2F1:HSD17B14:TPO:HADHA:HADHB:PCYOX1:STEAP3:CYP27C1:GNAS:PRODH:CYB5R3:HIGD1A:PLOD2:SNCA:SDHA:GNMT:RTN4IP1:BLVRA:AKR1D1:NOS3:PRKAG2:MSRA:SDR16C5:ADHFE1:GYG2:HCCS:PIR:PDHA1:NDUFB11:PHF8:AIFM1:ENOX2:NSDHL:IDH3G:G6PD:TMLHE	http://www.gsea-msigdb.org/gsea/msigdb/cards/GO_OXIDATION_REDUCTION_PROCESS
140	GO_bp	GO_CHEMICAL_SYNAPTIC_TRANSMISSION_POSTSYNAPTIC	109	15	2.73856e-06	0.000143774	PRKCZ:DRD2:CUX2:CBLN1:CHRNE:DLG4:NLGN2:CELF4:GRIN2D:NRXN1:SNCA:GLRA1:OPRM1:GRIN1:GLRA2	http://www.gsea-msigdb.org/gsea/msigdb/cards/GO_CHEMICAL_SYNAPTIC_TRANSMISSION_POSTSYNAPTIC
141	GO_bp	GO_ESTABLISHMENT_OF_ORGANELLE_LOCALIZATION	491	37	2.77226e-06	0.000144511	PRKCZ:CDCA8:FMN2:CTBP2:SYT7:SYT12:DRD2:LIN7A:PPFIA2:CCDC64B:FOXF1:CHMP1A:MYO1C:NTN1:CD300A:CUL3:STK25:RAD21L1:ASIP:FAM83D:NEFH:GORASP1:ERC2:SNCA:KIFC1:PARK2:MAD1L1:ADRA1A:RRS1:SCRIB:TRAPPC2:CASK:SYP:BTK:IL13RA2:FMR1:IKBKG	http://www.gsea-msigdb.org/gsea/msigdb/cards/GO_ESTABLISHMENT_OF_ORGANELLE_LOCALIZATION
142	GO_bp	GO_POSITIVE_REGULATION_OF_MULTICELLULAR_ORGANISMAL_PROCESS	1771	94	2.9413e-06	0.0001514	PRKCZ:PDPN:PPAP2B:DAB1:NTRK1:CHI3L1:WNT3A:DISC1:FH:DKK1:ZNF365:HRAS:MOB2:MTNR1B:DRD2:CUX2:BMP4:SCAMP5:CBLN1:DEF8:C1QBP:DLG4:NLGN2:NTN1:RNF112:JUP:DHX58:KAT2A:MC4R:GALR1:ARHGAP35:LRRC4B:SYT3:CACNG7:KIDINS220:ATRAID:NRXN1:FZD5:SLC11A1:HDAC4:STK25:OXT:DNMT3B:GNAS:EDN3:ZBTB46:PPM1F:AMIGO3:EPHB3:LPHN3:SLC6A3:CARTPT:NEUROG1:MSX2:HLA-G:FLOT1:TPBG:CTGF:OPRM1:PARK2:SMOC2:BMPER:CAMK2B:COBL:MAGI2:SERPINE1:C…	http://www.gsea-msigdb.org/gsea/msigdb/cards/GO_POSITIVE_REGULATION_OF_MULTICELLULAR_ORGANISMAL_PROCESS
143	GO_bp	GO_CARBOHYDRATE_DERIVATIVE_BIOSYNTHETIC_PROCESS	655	45	2.94561e-06	0.0001514	GYLTL1B:B3GNT1:GUCY1A2:ALG9:ALG9:TMTC1:MGAT4C:GALNT9:MGAT2:SLC51B:COG7:MT3:CHST6:ACSF3:MPDU1:ACACA:B4GALNT2:ST8SIA5:B3GNT3:CHST8:UBE2G2:SLC25A1:ATP5L2:GORASP1:XXYLT1:MUC4:TMEM165:PPAT:PAICS:SNCA:PPT2:ISPD:WBSCR17:PRKAG2:CSGALNACT1:DPM2:MAN1B1:PIGA:CTPS2:PDHA1:OGT:UPRT:ATP7A:GUCY2F:RENBP:G6PD	http://www.gsea-msigdb.org/gsea/msigdb/cards/GO_CARBOHYDRATE_DERIVATIVE_BIOSYNTHETIC_PROCESS
144	GO_bp	GO_GLAND_DEVELOPMENT	435	34	3.15476e-06	0.000160719	WNT3A:MGMT:DRD2:NKX2-1:BMP4:PKD1:FOXF1:NTN1:HNF1B:ARHGAP35:LIMS2:CUL3:SOX2:EPHB3:MSX1:PPAT:SLC6A3:MSX2:DDR1:ESR1:MAD1L1:COBL:SHH:CRH:SCRIB:JAK2:PTPN3:NR0B1:AR:EDA:UPRT:ATP7A:ZIC3:SOX3	http://www.gsea-msigdb.org/gsea/msigdb/cards/GO_GLAND_DEVELOPMENT
145	GO_bp	GO_REGULATION_OF_CATABOLIC_PROCESS	959	59	3.17603e-06	0.000160719	PRKAA2:FMN2:PGAM1:SORL1:RNF41:PKD1:ERCC4:MT3:ATP6V0D1:BANP:APC2:CACNG7:ATRAID:DYSF:HTRA2:FZD5:SLC11A1:HDAC4:FAM83D:UBE2G2:TIMP3:KLHL40:SNCA:NKD2:PAPD7:WDR41:DND1:TRIM40:TRIM39:GCLC:NUP43:PARK2:PSMB1:HECW1:PRKAG2:SHH:GATA4:ADRA1A:BAI1:DAPK1:PTPN3:TAB3:RBM10:HDAC6:PIM2:CCDC22:PFKFB1:RRAGB:AMER1:OPHN1:TAF1:OGT:MID2:CUL4B:AIFM1:FMR1:MTM1:IKBKG:DKC1	http://www.gsea-msigdb.org/gsea/msigdb/cards/GO_REGULATION_OF_CATABOLIC_PROCESS
146	GO_bp	GO_CELL_CYCLE_PROCESS	1370	77	3.19251e-06	0.000160719	TAS1R2:CEP85:CDCA8:PRKAA2:FMN2:AHCTF1:CCNY:FBXL15:HRAS:DRD2:TAS2R13:NABP2:USP44:DYNLL1:TFDP1:BMP4:RAD51B:TUBGCP5:SSTR5:PKD1:ERCC4:ERN2:ACD:PARD6A:CHMP1A:RPL26:RNF112:KAT2A:CTDP1:PARD6G:PPP1R15A:USP29:CGREF1:CUL3:RAD21L1:FAM83D:EDN3:PCNT:SMC1B:MOV10L1:NEK11:SOX2:RNF212:MSX1:PPAT:CEP72:PAPD7:PRDM9:NEUROG1:MSX2:HLA-G:KIFC1:CTGF:PSMB1:MAD1L1:MAGI2:PRKAG2:ARHGEF10:ESCO2:RRS1:BRINP1:NTMT1:TXLNG:PIM2:PH…	http://www.gsea-msigdb.org/gsea/msigdb/cards/GO_CELL_CYCLE_PROCESS
147	GO_bp	GO_SIGNAL_RELEASE_FROM_SYNAPSE	170	19	3.36477e-06	0.000168238	CTBP2:LIN7C:SYT7:SYT12:DRD2:LIN7A:PPFIA2:NRXN1:GAD1:SYN3:ERC2:SNCA:PARK2:PTPRN2:ADRA1A:SCRIB:CASK:SYP:FMR1	http://www.gsea-msigdb.org/gsea/msigdb/cards/GO_SIGNAL_RELEASE_FROM_SYNAPSE
148	GO_bp	GO_NEGATIVE_REGULATION_OF_PROTEIN_CATABOLIC_PROCESS	125	16	3.39569e-06	0.000168637	FMN2:BANP:ATRAID:DYSF:UBE2G2:TIMP3:KLHL40:TRIM40:TRIM39:SHH:BAI1:PTPN3:OPHN1:TAF1:OGT:MTM1	http://www.gsea-msigdb.org/gsea/msigdb/cards/GO_NEGATIVE_REGULATION_OF_PROTEIN_CATABOLIC_PROCESS
149	GO_bp	GO_MAMMARY_GLAND_DEVELOPMENT	140	17	3.52864e-06	0.000174064	WNT3A:MGMT:BMP4:FOXF1:NTN1:ARHGAP35:MSX1:PPAT:SLC6A3:MSX2:DDR1:ESR1:SCRIB:JAK2:AR:UPRT:ATP7A	http://www.gsea-msigdb.org/gsea/msigdb/cards/GO_MAMMARY_GLAND_DEVELOPMENT
150	GO_bp	GO_POSITIVE_REGULATION_OF_PHOSPHORUS_METABOLIC_PROCESS	1075	64	3.58851e-06	0.000175642	PRKCZ:CAMTA1:DAB1:NTRK1:SLAMF1:CHI3L1:WNT3A:CCNY:DKK1:HRAS:MOB2:DRD2:STK24:BMP4:PKD1:ERN2:MT3:CAMKK1:DLG4:IGFBP4:CD300A:SHC2:PPP1R15A:KIDINS220:FZD5:SLC11A1:GPR55:STK25:EDN3:IRAK2:HIGD1A:TNIK:SOX2:DGKQ:MAPK10:SNCA:CARTPT:DUSP22:FLOT1:CTGF:OPRM1:PRKAR1B:BMPER:MAGI2:PRKAG2:ADRA1A:CRH:JAK2:VAV2:MAP3K15:TAB3:HDAC6:MAGED1:WNK3:PFKFB1:EDA2R:AR:DLG3:PGK1:NRK:FGF13:FMR1:IKBKG:MTCP1	http://www.gsea-msigdb.org/gsea/msigdb/cards/GO_POSITIVE_REGULATION_OF_PHOSPHORUS_METABOLIC_PROCESS
151	GO_bp	GO_NEGATIVE_REGULATION_OF_PROTEOLYSIS	343	29	3.62905e-06	0.000175642	CST6:SORL1:MT3:COL6A3:UBE2G2:TIMP3:KLHL40:SPINK2:SNCA:SPOCK3:TRIM39:C4B:TFAP2B:SERPINE1:SHH:DNAJB6:CLN8:PTPN3:RPS6KA3:HDAC6:PCSK1N:OPHN1:TAF1:OGT:NGFRAP1:XIAP:MTM1:MAGEA3:RENBP	http://www.gsea-msigdb.org/gsea/msigdb/cards/GO_NEGATIVE_REGULATION_OF_PROTEOLYSIS
152	GO_bp	GO_ANION_TRANSMEMBRANE_TRANSPORT	271	25	3.65333e-06	0.000175642	PDPN:BSND:PRKAA2:ANO2:SLC15A4:ACACA:BEST2:SLC5A6:SLC1A4:PCYOX1:SLC25A1:SLC12A8:GABRA2:SLC6A18:SLC23A1:SLC36A3:GLRA1:CLDN4:PRKAG2:GLRA2:MID1IP1:SLC35A2:CLCN5:GABRE:GABRQ	http://www.gsea-msigdb.org/gsea/msigdb/cards/GO_ANION_TRANSMEMBRANE_TRANSPORT
153	GO_bp	GO_EXOCYTOSIS	897	56	3.65623e-06	0.000175642	SDF4:CHI3L1:PGAM1:CTBP2:TOLLIP:LIN7C:SYT7:SYT12:DRD2:EFCAB4B:CD63:LIN7A:PPFIA2:DYNLL1:SLC15A4:ABCC4:ATP11A:STXBP6:SCAMP5:FOXF1:GALNS:ABR:JUP:CD300A:SLC44A2:SYT3:SIGLEC5:SIGLEC5:RAPGEF4:CXCR1:SLC11A1:TIMP3:CYB5R3:CLEC3B:ERC2:SNCA:NKD2:LHFPL2:DOCK2:PARK2:PSMB1:SERPINE1:CLEC5A:PTPRN2:ADRA1A:CPNE3:NAPRT1:SCRIB:IL1RAPL1:CASK:CDK16:SYP:BTK:GLA:IL13RA2:LAMP2:FMR1	http://www.gsea-msigdb.org/gsea/msigdb/cards/GO_EXOCYTOSIS
154	GO_bp	GO_EMBRYO_DEVELOPMENT	986	60	3.69076e-06	0.00017615	SLC35E2B:SKI:TDRD5:ZNF281:WNT3A:DKK1:HOXC4:HOXC4:TDG:BMP4:PKD1:ACD:HSBP1:FOXF1:ABR:NTN1:MYO15A:RNF112:HNF1B:KAT2A:CELF4:ARHGAP35:TPO:KIDINS220:HOXD12:HOXD10:FZD5:CUL3:GNAS:ARFRP1:CELSR1:SOX2:MSX1:NEUROG1:POU4F3:FBLL1:MSX2:LAMA2:COBL:NOS3:SHH:DNAJB6:GATA4:ZFPM2:RSPO2:SCRIB:FOXH1:COL5A1:RAI2:BCOR:AR:EFNB1:CITED1:ATP7A:POU3F4:RPS6KA6:NRK:UBE2A:PHF6:ZIC3:NSDHL	http://www.gsea-msigdb.org/gsea/msigdb/cards/GO_EMBRYO_DEVELOPMENT
155	GO_bp	GO_CARBOHYDRATE_METABOLIC_PROCESS	559	40	3.93703e-06	0.000186691	PRKAA2:CHI3L1:ATF3:CREM:PGAM1:GLB1L2:MGAT2:CHST6:MPDU1:IGFBP4:KAT2A:ST8SIA5:B3GNT3:CHST8:DYSF:HDAC4:SLC25A1:YDJC:DGKQ:MAEA:NKX1-1:SNCA:GNMT:TFAP2B:NUP43:PARK2:PRKAG2:CSGALNACT1:MAN1B1:GYG2:PDHA1:SLC35A2:PFKFB1:OGT:PGK1:GLA:BRS3:IDH3G:FAM3A:G6PD	http://www.gsea-msigdb.org/gsea/msigdb/cards/GO_CARBOHYDRATE_METABOLIC_PROCESS
156	GO_bp	GO_REGULATION_OF_PROTEOLYSIS	706	47	4.16095e-06	0.000196045	WNT3A:MGMT:CST6:SORL1:BCL2L10:PKD1:MT3:HTRA2:COL6A3:UBE2G2:PPM1F:TIMP3:KLHL40:CLEC3B:SOX2:SPINK2:SNCA:SPOCK3:NKD2:TRIM39:C4B:TFAP2B:GCLC:CTGF:PARK2:SERPINE1:SHH:DNAJB6:CLN8:JAK2:DAPK1:PTPN3:GRIN1:RPS6KA3:HDAC6:PCSK1N:CCDC22:OPHN1:TAF1:OGT:NGFRAP1:XIAP:AIFM1:FMR1:MTM1:MAGEA3:RENBP	http://www.gsea-msigdb.org/gsea/msigdb/cards/GO_REGULATION_OF_PROTEOLYSIS
157	GO_bp	GO_CIRCULATORY_SYSTEM_PROCESS	541	39	4.3507e-06	0.000203679	ATP1A4:RNLS:MTNR1B:DRD2:HCN4:ACSM3:ABR:KCNJ12:GJD3:JUP:COMP:ARHGAP35:SLC8A2:KLK1:CACNG7:CACNG6:HDAC4:OXT:MC3R:EDN3:CYB5R3:TRPC1:FGF12:ADAMTS16:CARTPT:GCLC:CTGF:SRI:NOS3:GATA4:ADRA1A:CRH:JAK2:KCND1:CACNA1F:AR:BRS3:FGF13:RENBP	http://www.gsea-msigdb.org/gsea/msigdb/cards/GO_CIRCULATORY_SYSTEM_PROCESS
158	GO_bp	GO_REGULATION_OF_SYNAPTIC_VESICLE_CYCLE	114	15	4.82885e-06	0.000224633	SYT7:DRD2:PPFIA2:NLGN2:NRXN1:RAPGEF4:DGKQ:SNCA:PRKAR1B:MAGI2:ADRA1A:CASK:GRIPAP1:SYP:FMR1	http://www.gsea-msigdb.org/gsea/msigdb/cards/GO_REGULATION_OF_SYNAPTIC_VESICLE_CYCLE
159	GO_bp	GO_CHEMICAL_HOMEOSTASIS	1177	68	4.9029e-06	0.000226644	FABP3:PRKAA2:ATP1A4:AKR1C1:MTNR1B:DRD2:DYNLL1:CLN5:FAM155A:RASA3:HCN4:CIB2:NMB:SSTR5:PKD1:ACSM3:MT3:MT1B:ATP6V0D1:CALB2:JPH3:DLG4:ACACA:GALR1:SLC8A2:GRIN2D:SLC9A2:STEAP3:CXCR1:SLC11A1:PTPRN:GPR55:OXT:MC3R:EDN3:ACKR2:GRM2:SLC12A8:KLF15:TRPC1:FGF12:PDE6B:TMEM165:SNCA:SLC9A3:CARTPT:TFAP2B:GCLC:ESR1:PARK2:PRKAR1B:CLDN4:ABCB4:SRI:ATP6V0A4:PTPRN2:GATA4:ADRA1A:CRH:GRINA:JAK2:PTPN3:GRIN1:CDK16:CCDC22:WNK…	http://www.gsea-msigdb.org/gsea/msigdb/cards/GO_CHEMICAL_HOMEOSTASIS
160	GO_bp	GO_CHLORIDE_TRANSMEMBRANE_TRANSPORT	87	13	4.95964e-06	0.000226732	BSND:ANO2:BEST2:SLC1A4:PCYOX1:SLC12A8:GABRA2:GLRA1:CLDN4:GLRA2:CLCN5:GABRE:GABRQ	http://www.gsea-msigdb.org/gsea/msigdb/cards/GO_CHLORIDE_TRANSMEMBRANE_TRANSPORT
161	GO_bp	GO_REGULATION_OF_CELL_DEATH	1697	90	4.9665e-06	0.000226732	ATAD3A:PRKCZ:PDPN:PRKAA2:NTRK1:LHX4:ATF3:WNT3A:FMN2:DKK1:MGMT:HRAS:BRMS1:ARHGEF17:MTNR1B:DRD2:SORL1:FAIM2:TFDP1:BMP4:BCL2L10:WDR73:MT3:ABR:C1QBP:RPL26:HNF1B:COMP:HTRA2:FHL2:STEAP3:LIMS2:HDAC4:CRYAA:PRODH:PPM1F:TIMP3:CHL1:HIGD1A:ARHGEF26:SOX2:MAEA:MSX1:SNCA:HHIP:MSX2:HLA-G:TRIM39:CDSN:RGL2:TFAP2B:GCLC:CTGF:IL20RA:ESR1:PARK2:SERPINE1:CLEC5A:NOS3:SHH:DNAJB6:CRH:ZFPM2:SCRIB:GRINA:JAK2:DAPK1:BARHL1:VA…	http://www.gsea-msigdb.org/gsea/msigdb/cards/GO_REGULATION_OF_CELL_DEATH
162	GO_bp	GO_REGULATION_OF_DNA_BINDING_TRANSCRIPTION_FACTOR_ACTIVITY	425	33	5.03453e-06	0.000227017	PRKCZ:PPAP2B:NTRK1:WNT3A:BRMS1:RNF41:PKD1:JUP:HDAC4:IRAK2:MAPK10:NEUROG1:MSX2:TRIM40:FLOT1:ESR1:SRI:SHH:PARP10:FOXH1:JAK2:MBTPS2:NR0B1:TAB3:NDP:CCDC22:EDA2R:AR:EDA:TAF1:BTK:MID2:IKBKG	http://www.gsea-msigdb.org/gsea/msigdb/cards/GO_REGULATION_OF_DNA_BINDING_TRANSCRIPTION_FACTOR_ACTIVITY
163	GO_bp	GO_REGULATION_OF_INTRACELLULAR_TRANSPORT	425	33	5.03453e-06	0.000227017	PTPN14:HRAS:SYT7:DRD2:SORL1:PPFIA2:BMP4:TMEM30B:SLC51B:FOXF1:MYO1C:JUP:CD300A:REEP6:TSSC1:HTRA2:FZD5:MX2:CRYAA:UBE2G2:PCNT:NEFH:MLC1:PARK2:SHH:ADRA1A:SCRIB:CASK:GRIPAP1:SYP:OPHN1:IL13RA2:FMR1	http://www.gsea-msigdb.org/gsea/msigdb/cards/GO_REGULATION_OF_INTRACELLULAR_TRANSPORT
164	GO_bp	GO_RESPONSE_TO_COCAINE	51	10	5.069e-06	0.000227178	DRD2:OXT:DNMT3B:SLC6A1:LPHN3:SNCA:SLC6A3:OPRM1:SDK1:CRH	http://www.gsea-msigdb.org/gsea/msigdb/cards/GO_RESPONSE_TO_COCAINE
165	GO_bp	GO_REGULATION_OF_PHOSPHORUS_METABOLIC_PROCESS	1677	89	5.46676e-06	0.000243519	PRKCZ:CAMTA1:CEP85:PPAP2B:DAB1:FAM212B:NTRK1:SLAMF1:CHI3L1:ATF3:GPATCH2:WNT3A:CCNY:DKK1:HRAS:MOB2:DRD2:SORL1:RNF41:DYNLL1:STK24:BMP4:PPP2R5C:PKD1:ERN2:MT3:PARD6A:CAMKK1:DLG4:IGFBP4:VPS25:CD300A:LDLRAD4:SHC2:PPP1R15A:KIDINS220:FZD5:SLC11A1:GPR55:STK25:FAM83D:PMEPA1:EDN3:ZGPAT:PPM1F:TIMP3:IRAK2:HIGD1A:TNIK:SOX2:CAMK2N2:DGKQ:MAPK10:SNCA:CARTPT:DUSP22:PPP1R11:FLOT1:LEMD2:CTGF:OPRM1:PARK2:PRKAR1B:BMPE…	http://www.gsea-msigdb.org/gsea/msigdb/cards/GO_REGULATION_OF_PHOSPHORUS_METABOLIC_PROCESS
166	GO_bp	GO_REGULATION_OF_WNT_SIGNALING_PATHWAY	351	29	5.68318e-06	0.000251635	SKI:PPAP2B:WNT3A:DISC1:CCNY:DKK1:KREMEN2:HNF1B:IGFBP4:JUP:APC2:DACT3:CUL3:RSPO4:SOX2:NKD2:MCC:G3BP1:ESR1:PARK2:DACT2:PSMB1:HECW1:SHH:RSPO2:AMER1:EDA:CITED1:XIAP	http://www.gsea-msigdb.org/gsea/msigdb/cards/GO_REGULATION_OF_WNT_SIGNALING_PATHWAY
167	GO_bp	GO_REGULATION_OF_ION_TRANSMEMBRANE_TRANSPORT	467	35	5.74916e-06	0.000253032	MTNR1B:DRD2:EFCAB4B:CD63:NALCN:KCNK10:HCN4:JPH3:DLG4:NLGN2:KCNJ12:CACNG7:CACNG6:DYSF:EDN3:TRPC1:FGF12:SNCA:KCNK5:KCNK16:OPRM1:HECW1:SRI:CRH:DAPK1:PTPN3:GRIN1:LRRC26:KCND1:CACNA1F:WNK3:DLG3:ATP7A:FMR1:G6PD	http://www.gsea-msigdb.org/gsea/msigdb/cards/GO_REGULATION_OF_ION_TRANSMEMBRANE_TRANSPORT
168	GO_bp	GO_REGULATION_OF_PRESYNAPSE_ORGANIZATION	32	8	6.66333e-06	0.000291521	WNT3A:DKK1:CBLN1:LRRC4B:NRXN1:SNCA:IL1RAPL1:IL1RAPL2	http://www.gsea-msigdb.org/gsea/msigdb/cards/GO_REGULATION_OF_PRESYNAPSE_ORGANIZATION
169	GO_bp	GO_REGULATION_OF_CHROMOSOME_ORGANIZATION	336	28	6.96882e-06	0.000303082	SKI:MIER1:SHCBP1L:KIAA1551:H1FNT:NABP2:USP44:ERCC4:ACD:KAT2A:TLK1:CUL3:DNMT3B:FAM208A:SNCA:SETD7:HMGA1:MAD1L1:SDR16C5:PARP10:BCOR:PHF8:OGT:HDAC8:ATRX:FMR1:NAA10:DKC1	http://www.gsea-msigdb.org/gsea/msigdb/cards/GO_REGULATION_OF_CHROMOSOME_ORGANIZATION
170	GO_bp	GO_ADULT_LOCOMOTORY_BEHAVIOR	77	12	7.30588e-06	0.000315872	DMBX1:DAB1:DRD2:GRIN2D:HTRA2:HOXD10:CHL1:FGF12:SNCA:GLRA1:PARK2:GRIN1	http://www.gsea-msigdb.org/gsea/msigdb/cards/GO_ADULT_LOCOMOTORY_BEHAVIOR
171	GO_bp	GO_DEVELOPMENTAL_PROCESS_INVOLVED_IN_REPRODUCTION	658	44	7.48094e-06	0.00031798	NTRK1:INSRR:TDRD5:LHX4:FMN2:UTF1:H1FNT:DYNLL1:NKX2-1:BMP4:IRF2BPL:PKD1:SPEM1:DLX3:CELF4:CATSPERD:FZD5:PTPRN:RAD21L1:MOV10L1:GPR149:SPINK2:LHFPL2:NEUROG1:DND1:ESR1:NOS3:SHH:DNAJB6:GATA4:ZFPM2:FANCC:FAM9A:FAM9C:NR0B1:NDP:AR:CITED1:ATRX:CENPI:NRK:SOX3:MAMLD1:NSDHL	http://www.gsea-msigdb.org/gsea/msigdb/cards/GO_DEVELOPMENTAL_PROCESS_INVOLVED_IN_REPRODUCTION
172	GO_bp	GO_RESPONSE_TO_TOXIC_SUBSTANCE	513	37	7.50606e-06	0.00031798	SDF4:GSTM3:NTRK1:MGMT:CCS:DRD2:STK24:HBQ1:MT3:MT1B:CHRNE:RNF112:CYP2F1:TPO:HTRA2:STK25:OXT:DNMT3B:GSTT1:SLC6A1:MSX1:SETD7:SLC6A3:SLC23A1:GLRA1:OPRM1:PARK2:NOS3:CRH:APTX:FANCC:GRIN1:GLRA2:HDAC6:ATP7A:AIFM1:G6PD	http://www.gsea-msigdb.org/gsea/msigdb/cards/GO_RESPONSE_TO_TOXIC_SUBSTANCE
173	GO_bp	GO_SMALL_GTPASE_MEDIATED_SIGNAL_TRANSDUCTION	554	39	7.56849e-06	0.00031798	PDPN:DAB1:NTRK1:ARHGAP22:PSD:HRAS:ARHGEF17:RASA3:ABR:NTN1:SHC2:ARHGAP35:PSD4:RAPGEF4:CUL3:GPR55:CELSR1:RAB6B:ARHGEF26:ARHGAP26:G3BP1:DOCK2:RASGEF1C:FLOT1:RGL2:RAB19:ARHGEF10:ADRA1A:JAK2:SHC3:VAV2:ARHGAP6:OPHN1:STARD8:OGT:RAB33A:ARHGAP36:FRMD7:MCF2	http://www.gsea-msigdb.org/gsea/msigdb/cards/GO_SMALL_GTPASE_MEDIATED_SIGNAL_TRANSDUCTION
174	GO_bp	GO_MORPHOGENESIS_OF_A_BRANCHING_STRUCTURE	196	20	7.57095e-06	0.00031798	TACSTD2:DRD2:NKX2-1:BMP4:PKD1:FOXF1:HNF1B:HOXD11:FZD5:CELSR1:HHIP:ADAMTS16:MSX2:DDR1:ESR1:SHH:RSPO2:MAGED1:AR:CITED1	http://www.gsea-msigdb.org/gsea/msigdb/cards/GO_MORPHOGENESIS_OF_A_BRANCHING_STRUCTURE
175	GO_bp	GO_RESPIRATORY_SYSTEM_DEVELOPMENT	196	20	7.57095e-06	0.00031798	SKI:PDPN:CHI3L1:NKX2-1:BMP4:PKD1:FOXF1:GNG8:CELSR1:HHIP:SLC23A1:CTGF:NOS3:SHH:CRH:ZFPM2:RSPO2:EDA:ATP7A:ZIC3	http://www.gsea-msigdb.org/gsea/msigdb/cards/GO_RESPIRATORY_SYSTEM_DEVELOPMENT
176	GO_bp	GO_CELL_SUBSTRATE_ADHESION	338	28	7.78797e-06	0.000325236	PRKCZ:PDPN:TACSTD2:AKIP1:PARVA:CD63:PPFIA2:MSLNL:PKD1:FOXF1:C1QBP:JUP:TBCD:SNED1:PPM1F:EPHB3:MUC4:DUSP22:DDR1:CTGF:SMOC2:SERPINE1:JAK2:ARHGAP6:GPM6B:CASK:EDA:L1CAM	http://www.gsea-msigdb.org/gsea/msigdb/cards/GO_CELL_SUBSTRATE_ADHESION
177	GO_bp	GO_NEGATIVE_REGULATION_OF_CELL_POPULATION_PROLIFERATION	745	48	7.88717e-06	0.000327518	SKI:PDPN:FABP3:NTRK1:PTPN14:CTBP2:HRAS:DRD2:RNF41:TFDP1:BMP4:PPP2R5C:KIAA1024:SSTR5:GAS8:CD300A:SULT2B1:CGREF1:ATRAID:LIMS2:FZD5:HDAC4:SOX2:MSX1:MCC:MSX2:HLA-G:DDR1:HMGA1:TFAP2B:OPRM1:MAD1L1:MAGI2:NOS3:SHH:ADRA1A:BAI1:PARP10:JAK2:SRPX:CASK:RBM10:PIM2:MAGED1:AR:DLG3:BTK:NRK	http://www.gsea-msigdb.org/gsea/msigdb/cards/GO_NEGATIVE_REGULATION_OF_CELL_POPULATION_PROLIFERATION
178	GO_bp	GO_CELLULAR_HOMEOSTASIS	967	58	8.20787e-06	0.00033892	SH3BGRL3:PRKAA2:ATP1A4:GYLTL1B:MTNR1B:DRD2:DYNLL1:CLN5:FAM155A:RASA3:CIB2:NMB:PKD1:MT3:MT1B:ATP6V0D1:ACD:CALB2:JPH3:DLG4:GALR1:SLC8A2:GRIN2D:SLC9A2:CXCR1:SLC11A1:PTPRN:GPR55:OXT:EDN3:ACKR2:SLC12A8:KLF15:TRPC1:PDE6B:TMEM165:SNCA:SLC9A3:CARTPT:TFAP2B:GCLC:ESR1:PARK2:SRI:ATP6V0A4:NOS3:PTPRN2:GATA4:ADRA1A:CRH:GRINA:JAK2:GRIN1:CDK16:CCDC22:ATP7A:LAMP2:MTM1	http://www.gsea-msigdb.org/gsea/msigdb/cards/GO_CELLULAR_HOMEOSTASIS
179	GO_bp	GO_NEGATIVE_REGULATION_OF_ANIMAL_ORGAN_MORPHOGENESIS	33	8	8.54392e-06	0.000348578	TACSTD2:BMP4:HNF1B:LIMS2:RSPO2:TNFRSF11B:BCOR:CITED1	http://www.gsea-msigdb.org/gsea/msigdb/cards/GO_NEGATIVE_REGULATION_OF_ANIMAL_ORGAN_MORPHOGENESIS
180	GO_bp	GO_TUBE_DEVELOPMENT	1082	63	8.57764e-06	0.000348578	SKI:PDPN:DAB1:TACSTD2:CHI3L1:WNT3A:KIF26B:ARHGAP22:PARVA:NKX2-1:BMP4:KIAA1024:MFGE8:PKD1:FOXF1:NTN1:HNF1B:JUP:KAT2A:ANGPTL6:NOTCH3:COMP:ARHGAP35:DYSF:HOXD11:FZD5:RAD21L1:CELSR1:EPHB3:HHIP:ADAMTS16:SLC23A1:MSX2:HLA-G:DDR1:TFAP2B:CTGF:ESR1:DACT2:SMOC2:BMPER:COBL:SERPINE1:NOS3:SHH:GATA4:CRH:ZFPM2:RSPO2:BAI1:SCRIB:FOXH1:COL15A1:VAV2:MAGED1:AR:YIPF6:EDA:CITED1:ATRX:ATP7A:PGK1:ZIC3	http://www.gsea-msigdb.org/gsea/msigdb/cards/GO_TUBE_DEVELOPMENT
181	GO_bp	GO_PATTERN_SPECIFICATION_PROCESS	436	33	8.58404e-06	0.000348578	SKI:TDRD5:WNT3A:DKK1:FBXL15:HOXC4:HOXC4:NKX2-1:BMP4:ACD:FOXF1:GAS8:HNF1B:KAT2A:APC2:TTC21B:HOXD12:HOXD11:HOXD10:FZD5:CELSR1:MSX1:HHIP:NEUROG1:MSX2:COBL:SHH:GATA4:FOXH1:BCOR:AR:EFNB1:CITED1:ZIC3	http://www.gsea-msigdb.org/gsea/msigdb/cards/GO_PATTERN_SPECIFICATION_PROCESS
182	GO_bp	GO_POSITIVE_REGULATION_OF_HYDROLASE_ACTIVITY	748	48	8.76306e-06	0.000353893	PRKCZ:EVI5:NTRK1:WNT3A:ARHGAP22:AGAP7:HRAS:DYNLL1:RASA3:RGS6:RIN3:BCL2L10:ABR:CD300A:TBCD:APC2:ARHGAP35:PPP1R15A:ASAP2:HTRA2:RGPD5:RGPD8:GPR55:AGAP1:SEC23B:PPM1F:GNAT1:RGS12:SNCA:ARHGAP26:DOCK2:CTGF:ESR1:MLLT4:MAGI2:DNAJB6:ARHGEF10:ADRA1A:SCRIB:JAK2:DAPK1:GRIN1:ARHGAP6:OPHN1:STARD8:NGFRAP1:AIFM1:ARHGAP36	http://www.gsea-msigdb.org/gsea/msigdb/cards/GO_POSITIVE_REGULATION_OF_HYDROLASE_ACTIVITY
183	GO_bp	GO_REGULATION_OF_VESICLE_MEDIATED_TRANSPORT	517	37	8.92446e-06	0.000358441	WNT3A:DKK1:SYT7:SYT12:DRD2:SORL1:CD63:PPFIA2:STXBP6:SCAMP5:MFGE8:FOXF1:ABR:DLG4:CD300A:SYT3:TSSC1:DYSF:RAPGEF4:SLC11A1:DGKQ:SNCA:DOCK2:FLOT1:C4B:PARK2:MAGI2:SERPINE1:ADRA1A:SCRIB:IL1RAPL1:CASK:GRIPAP1:SYP:OPHN1:IL13RA2:FMR1	http://www.gsea-msigdb.org/gsea/msigdb/cards/GO_REGULATION_OF_VESICLE_MEDIATED_TRANSPORT
184	GO_bp	GO_REGULATION_OF_SYNAPTIC_PLASTICITY	182	19	9.13893e-06	0.00036506	PRKCZ:HRAS:SYT7:SYT12:DRD2:CBLN1:CALB2:JPH3:DLG4:KAT2A:SLC8A2:GRIN2D:SNCA:CAMK2B:CRH:BAI1:GRIN1:SYP:FMR1	http://www.gsea-msigdb.org/gsea/msigdb/cards/GO_REGULATION_OF_SYNAPTIC_PLASTICITY
185	GO_bp	GO_SYNAPTIC_TRANSMISSION_GLUTAMATERGIC	92	13	9.30902e-06	0.000369845	NTRK1:DKK1:DRD2:NLGN2:CACNG7:NRXN1:SLC1A4:GRM2:PARK2:GRM8:SHC3:GRIN1:OPHN1	http://www.gsea-msigdb.org/gsea/msigdb/cards/GO_SYNAPTIC_TRANSMISSION_GLUTAMATERGIC
186	GO_bp	GO_NEGATIVE_REGULATION_OF_ORGANELLE_ORGANIZATION	380	30	9.66533e-06	0.000381937	SKI:TACSTD2:H1FNT:RNF41:USP44:BMP4:PATL2:ERCC4:ACD:KAT2A:TBCD:APC2:HTRA2:DNMT3B:HIGD1A:SNCA:HMGA1:PARK2:MAD1L1:SDR16C5:ARHGAP6:MID1IP1:BCOR:HDAC6:PHF8:ATRX:FRMD7:FGF13:MTM1:NAA10	http://www.gsea-msigdb.org/gsea/msigdb/cards/GO_NEGATIVE_REGULATION_OF_ORGANELLE_ORGANIZATION
187	GO_bp	GO_HEART_PROCESS	287	25	9.97455e-06	0.000392048	ATP1A4:RNLS:DRD2:HCN4:KCNJ12:GJD3:JUP:SLC8A2:CACNG7:CACNG6:HDAC4:OXT:MC3R:EDN3:TRPC1:FGF12:CTGF:SRI:NOS3:GATA4:ADRA1A:JAK2:KCND1:CACNA1F:FGF13	http://www.gsea-msigdb.org/gsea/msigdb/cards/GO_HEART_PROCESS
188	GO_bp	GO_REGULATION_OF_RECEPTOR_INTERNALIZATION	55	10	1.03078e-05	0.000402992	WNT3A:DKK1:DRD2:CD63:DLG4:FLOT1:MAGI2:SCRIB:OPHN1:FMR1	http://www.gsea-msigdb.org/gsea/msigdb/cards/GO_REGULATION_OF_RECEPTOR_INTERNALIZATION
189	GO_bp	GO_POSITIVE_REGULATION_OF_CELLULAR_COMPONENT_BIOGENESIS	521	37	1.05858e-05	0.000407949	CHD1L:NTRK1:HRAS:CUX2:DYNLL1:FAM179B:ERCC4:CBLN1:DEF8:MYO1C:NLGN2:BAIAP2:PALM:ARHGAP35:LRRC4B:NRXN1:HDAC4:OXT:PPM1F:AMIGO3:EPHB3:LPHN3:TPPP:FLOT1:TPBG:CTGF:ESR1:COBL:ARHGEF10:BAI1:IL1RAPL1:HDAC6:ATP7A:CUL4B:FRMD7:SLITRK4:FMR1	http://www.gsea-msigdb.org/gsea/msigdb/cards/GO_POSITIVE_REGULATION_OF_CELLULAR_COMPONENT_BIOGENESIS
190	GO_bp	GO_NEPHRON_EPITHELIUM_DEVELOPMENT	107	14	1.06011e-05	0.000407949	TACSTD2:NPHS2:KIF26B:BMP4:PKD1:HNF1B:HOXD11:KLF15:ADAMTS16:TFAP2B:MAGI2:SHH:MAGED1:CITED1	http://www.gsea-msigdb.org/gsea/msigdb/cards/GO_NEPHRON_EPITHELIUM_DEVELOPMENT
191	GO_bp	GO_CHLORIDE_TRANSPORT	107	14	1.06011e-05	0.000407949	BSND:ANO2:BEST2:SLC1A4:PCYOX1:ANO10:SLC12A8:GABRA2:GLRA1:CLDN4:GLRA2:CLCN5:GABRE:GABRQ	http://www.gsea-msigdb.org/gsea/msigdb/cards/GO_CHLORIDE_TRANSPORT
192	GO_bp	GO_RESPONSE_TO_ENDOGENOUS_STIMULUS	1634	86	1.07669e-05	0.000412169	PRKCZ:SKI:FABP3:PRKAA2:NTRK1:INSRR:AKR1C1:DKK1:FBXL15:NKX2-1:BMP4:HCN4:CIB2:CPEB1:SSTR5:MT3:ATP6V0D1:PARD6A:MYO1C:ACACA:JUP:KAT2A:BAIAP2:LDLRAD4:MC4R:FGF22:LONP1:CATSPERD:COMP:KIDINS220:HADHA:TGFBRAP1:FHL2:PTPRN:HDAC4:OXT:DNMT3B:ASIP:PMEPA1:TIMP3:SLC6A1:CLEC3B:KLF15:FGF12:MSX1:PPAT:SNCA:PGRMC2:HHIP:NR2F1:MZB1:GLRA1:MSX2:DUSP22:LEMD2:TFAP2B:GCLC:CTGF:ESR1:OPRM1:PARK2:SMOC2:PRKAR1B:BMPER:CLDN4:MAGI…	http://www.gsea-msigdb.org/gsea/msigdb/cards/GO_RESPONSE_TO_ENDOGENOUS_STIMULUS
193	GO_bp	GO_PROTEIN_LOCALIZATION_TO_SYNAPSE	80	12	1.09477e-05	0.000416918	PRKCZ:KIF17:HRAS:DLG4:NLGN2:CACNG7:NRXN1:MAPK10:SCRIB:GRIN1:GRIPAP1:DLG3	http://www.gsea-msigdb.org/gsea/msigdb/cards/GO_PROTEIN_LOCALIZATION_TO_SYNAPSE
194	GO_bp	GO_NEURON_PROJECTION_GUIDANCE	271	24	1.13119e-05	0.000428571	DAB1:NTRK1:LHX4:WNT3A:DPYSL4:B3GNT1:NKX2-1:NRXN3:NTN1:ARHGAP35:NRXN1:CHL1:EPHB3:POU4F3:UNC5A:LAMA2:ISPD:SHH:SHC3:ARX:OPHN1:EFNB1:L1CAM:PLXNA3	http://www.gsea-msigdb.org/gsea/msigdb/cards/GO_NEURON_PROJECTION_GUIDANCE
195	GO_bp	GO_COFACTOR_METABOLIC_PROCESS	442	33	1.13745e-05	0.000428732	ACOT11:GSTM3:AKR1C1:PCBD1:RNLS:ALDH1L2:CARKD:ACOT6:HBQ1:ACSM3:MT3:ACSF3:COX10:ACACA:TPO:SLC5A6:HLCS:SLC25A1:GSTT1:MCCC1:SNCA:MOCS2:PPT2:GNMT:GCLC:BLVRA:NOS3:ADHFE1:NAPRT1:PARP10:PDHA1:HDAC6:G6PD	http://www.gsea-msigdb.org/gsea/msigdb/cards/GO_COFACTOR_METABOLIC_PROCESS
196	GO_bp	GO_CELLULAR_PROTEIN_CATABOLIC_PROCESS	756	48	1.1558e-05	0.000433423	UBXN11:FBXL15:TOLLIP:RNF41:USP44:PPP2R5C:PKD1:VPS25:LONP1:USP29:ATRAID:PCYOX1:AUP1:HTRA2:CUL3:UBE2G2:USP18:KLHL40:RNF123:SPSB4:MAEA:KLHL8:CTSO:NKD2:PPP1R11:TRIM39:GCLC:FBXL4:PARK2:PSMB1:RNF216:HECW1:SHH:SHARPIN:MAN1B1:KLHL15:HDAC6:CCDC22:AMER1:OPHN1:TAF1:OGT:UBE2A:LAMP2:CUL4B:MAGEC2:FMR1:MTM1	http://www.gsea-msigdb.org/gsea/msigdb/cards/GO_CELLULAR_PROTEIN_CATABOLIC_PROCESS
197	GO_bp	GO_CELLULAR_MACROMOLECULE_CATABOLIC_PROCESS	1139	65	1.1657e-05	0.000434919	UBXN11:FBXL15:TOLLIP:RNF41:USP44:UPF3A:PPP2R5C:PATL2:RPS2:PKD1:ERN2:RPL26:VPS25:LONP1:CACNG7:RPS9:USP29:ATRAID:PCYOX1:AUP1:HTRA2:SSB:SLC11A1:CUL3:UBE2G2:USP18:KLHL40:RNF123:SPSB4:MAEA:KLHL8:CTSO:NKD2:PAPD7:DND1:PPP1R11:TRIM39:GCLC:FBXL4:PARK2:PSMB1:RNF216:HECW1:SHH:RPS20:SHARPIN:MAN1B1:KLHL15:RBM10:HDAC6:CCDC22:AMER1:OPHN1:TAF1:OGT:RPL36A:UBE2A:UPF3B:LAMP2:CUL4B:AIFM1:MAGEC2:FMR1:MTM1:DKC1	http://www.gsea-msigdb.org/gsea/msigdb/cards/GO_CELLULAR_MACROMOLECULE_CATABOLIC_PROCESS
198	GO_bp	GO_MULTICELLULAR_ORGANISM_REPRODUCTION	823	51	1.20238e-05	0.000446338	PPAP2B:ATP1A4:TDRD5:SHCBP1L:FMN2:CREM:CCDC87:H1FNT:GTSF1:DYNLL1:BMP4:BCL2L10:RNF151:SPEM1:TEKT3:CELF4:CATSPERD:PTPRN:HDAC4:RAD21L1:OXT:MOV10L1:GPR149:PPAT:SPINK2:ADAMTS16:DND1:PCDHGA4:BRD2:BRD2-IT1:KIFC1:ESR1:OPRM1:TBP:NOS3:FANCC:BRINP1:GRIN1:FAM9A:FAM9C:GPR64:NR0B1:CDK16:PIM2:SPIN2B:AR:ATRX:TAF7L:UBE2A:SEPT6:CETN2:FAM50A	http://www.gsea-msigdb.org/gsea/msigdb/cards/GO_MULTICELLULAR_ORGANISM_REPRODUCTION
199	GO_bp	GO_COGNITION	291	25	1.26488e-05	0.000467179	PRKCZ:NTRK1:DKK1:DRD2:CUX2:NRXN3:KCNK10:JPH3:DLG4:KAT2A:SLC8A2:NRXN1:SLC1A4:OXT:CHL1:SLC6A1:NEUROG1:PARK2:PRKAR1B:CRH:SHC3:BRINP1:GRIN1:GRPR:FGF13	http://www.gsea-msigdb.org/gsea/msigdb/cards/GO_COGNITION
200	GO_bp	GO_CELLULAR_CHEMICAL_HOMEOSTASIS	803	50	1.28624e-05	0.000472694	PRKAA2:ATP1A4:MTNR1B:DRD2:DYNLL1:CLN5:FAM155A:RASA3:CIB2:NMB:PKD1:MT3:MT1B:ATP6V0D1:CALB2:JPH3:DLG4:GALR1:SLC8A2:GRIN2D:SLC9A2:CXCR1:SLC11A1:PTPRN:GPR55:OXT:EDN3:ACKR2:KLF15:TRPC1:PDE6B:TMEM165:SNCA:SLC9A3:CARTPT:TFAP2B:GCLC:ESR1:SRI:ATP6V0A4:PTPRN2:GATA4:ADRA1A:CRH:GRINA:JAK2:GRIN1:CDK16:CCDC22:ATP7A	http://www.gsea-msigdb.org/gsea/msigdb/cards/GO_CELLULAR_CHEMICAL_HOMEOSTASIS
201	GO_bp	GO_CELLULAR_RESPONSE_TO_OXIDATIVE_STRESS	292	25	1.34118e-05	0.000490433	PRKAA2:MGMT:CCS:STK24:MT3:RNF112:LONP1:HTRA2:CRYGD:STK25:RBM11:PRODH:SNCA:PARK2:NOS3:MSRA:JAK2:DAPK1:FANCC:HDAC6:NONO:ATP7A:BTK:AIFM1:G6PD	http://www.gsea-msigdb.org/gsea/msigdb/cards/GO_CELLULAR_RESPONSE_TO_OXIDATIVE_STRESS
202	GO_bp	GO_REGULATION_OF_PROTEIN_MODIFICATION_BY_SMALL_PROTEIN_CONJUGATION_OR_REMOVAL	221	21	1.36392e-05	0.000496279	TOLLIP:USP44:KIAA1024:RPS2:DYSF:CUL3:HDAC4:GORASP1:KLHL40:SPSB4:GCLC:PARK2:TSPYL5:BAI1:PARP10:AMER1:TAF1:OGT:HDAC8:XIAP:MAGEC2	http://www.gsea-msigdb.org/gsea/msigdb/cards/GO_REGULATION_OF_PROTEIN_MODIFICATION_BY_SMALL_PROTEIN_CONJUGATION_OR_REMOVAL
203	GO_bp	GO_TUBE_MORPHOGENESIS	894	54	1.37603e-05	0.000498216	SKI:TACSTD2:CHI3L1:WNT3A:KIF26B:ARHGAP22:PARVA:NKX2-1:BMP4:KIAA1024:MFGE8:PKD1:FOXF1:NTN1:HNF1B:JUP:KAT2A:ANGPTL6:NOTCH3:COMP:ARHGAP35:DYSF:HOXD11:FZD5:CELSR1:EPHB3:HHIP:ADAMTS16:MSX2:HLA-G:DDR1:TFAP2B:CTGF:ESR1:SMOC2:BMPER:COBL:SERPINE1:NOS3:SHH:GATA4:ZFPM2:RSPO2:BAI1:SCRIB:FOXH1:COL15A1:VAV2:MAGED1:AR:EDA:CITED1:PGK1:ZIC3	http://www.gsea-msigdb.org/gsea/msigdb/cards/GO_TUBE_MORPHOGENESIS
204	GO_bp	GO_APOPTOTIC_SIGNALING_PATHWAY	591	40	1.45322e-05	0.000523587	ATF3:HRAS:FAIM2:RNF41:STK24:TFDP1:BMP4:SIVA1:BCL2L10:ERN2:RPL26:PPP1R15A:HTRA2:CUL3:STK25:PRODH:PPM1F:TIMP3:HIGD1A:MSX1:TRIM39:GCLC:IL20RA:PARK2:SERPINE1:NOS3:SHH:CRH:GRINA:JAK2:DAPK1:SRPX:MAGED1:EDA2R:AR:NONO:BTK:NGFRAP1:AIFM1:MAGEA3	http://www.gsea-msigdb.org/gsea/msigdb/cards/GO_APOPTOTIC_SIGNALING_PATHWAY
205	GO_bp	GO_NEPHRON_DEVELOPMENT	140	16	1.47431e-05	0.000523784	TACSTD2:NPHS2:KIF26B:KIRREL3:BMP4:PKD1:HNF1B:NOTCH3:HOXD11:KLF15:ADAMTS16:TFAP2B:MAGI2:SHH:MAGED1:CITED1	http://www.gsea-msigdb.org/gsea/msigdb/cards/GO_NEPHRON_DEVELOPMENT
206	GO_bp	GO_ESTABLISHMENT_OR_MAINTENANCE_OF_CELL_POLARITY	205	20	1.47515e-05	0.000523784	PRKCZ:KIF26B:PARVA:LIN7C:RNF41:LIN7A:PKD1:PARD6A:FOXF1:PARD6G:ARHGAP35:STK25:FAT1:DOCK2:CAP2:SHH:SCRIB:OPHN1:DLG3:FGF13	http://www.gsea-msigdb.org/gsea/msigdb/cards/GO_ESTABLISHMENT_OR_MAINTENANCE_OF_CELL_POLARITY
207	GO_bp	GO_INSULIN_SECRETION	205	20	1.47515e-05	0.000523784	SYT7:MTNR1B:DRD2:DYNLL1:SSTR5:NLGN2:HNF1B:MC4R:RAPGEF4:PTPRN:NNAT:CARTPT:TFAP2B:PARK2:ICA1:SRI:PTPRN2:CRH:JAK2:CDK16	http://www.gsea-msigdb.org/gsea/msigdb/cards/GO_INSULIN_SECRETION
208	GO_bp	GO_REGULATION_OF_LONG_TERM_NEURONAL_SYNAPTIC_PLASTICITY	26	7	1.49569e-05	0.000528524	HRAS:DRD2:DLG4:SNCA:CAMK2B:GRIN1:SYP	http://www.gsea-msigdb.org/gsea/msigdb/cards/GO_REGULATION_OF_LONG_TERM_NEURONAL_SYNAPTIC_PLASTICITY
209	GO_bp	GO_REGULATION_OF_REPRODUCTIVE_PROCESS	157	17	1.65099e-05	0.00058061	FAM170B:CCDC87:BMP4:C1QBP:HDAC4:OXT:GPR149:MSX1:PRDM9:LHFPL2:GLRA1:MSX2:ESR1:SHH:ZFPM2:AR:NRK	http://www.gsea-msigdb.org/gsea/msigdb/cards/GO_REGULATION_OF_REPRODUCTIVE_PROCESS
210	GO_bp	GO_GLUTAMATE_RECEPTOR_SIGNALING_PATHWAY	97	13	1.67184e-05	0.000585143	DAGLA:DLG4:NLGN2:GRIN2D:CACNG7:GRM2:OPRM1:GRM8:CRH:DAPK1:GRIN1:DLG3:FMR1	http://www.gsea-msigdb.org/gsea/msigdb/cards/GO_GLUTAMATE_RECEPTOR_SIGNALING_PATHWAY
211	GO_bp	GO_HINDLIMB_MORPHOGENESIS	36	8	1.70694e-05	0.000594019	BMP4:HOXD10:GNAS:MSX1:MSX2:TFAP2B:SHH:RSPO2	http://www.gsea-msigdb.org/gsea/msigdb/cards/GO_HINDLIMB_MORPHOGENESIS
212	GO_bp	GO_REGULATION_OF_ANATOMICAL_STRUCTURE_MORPHOGENESIS	1130	64	1.71336e-05	0.000594019	PDPN:DAB1:TACSTD2:BARHL2:CHI3L1:WNT3A:DKK1:PARVA:CUX2:BMP4:KIAA1024:MT3:PARD6A:ABR:C1QBP:DLG4:NTN1:HNF1B:JUP:SP6:BAIAP2:PALM:ARHGAP35:SYT3:CACNG7:LIMS2:FZD5:STK25:CELSR1:GORASP1:TNIK:EPHB3:MSX1:HLA-G:FLOT1:ESR1:PARK2:SMOC2:PSMB1:BMPER:HECW1:CAMK2B:MAGI2:SERPINE1:CUX1:NOS3:SHH:GATA4:RSPO2:TNFRSF11B:BAI1:COL5A1:GRIN1:IL1RAPL1:BCOR:MAGED1:AR:CITED1:PGK1:FGF13:MCF2:FMR1:L1CAM:PLXNA3	http://www.gsea-msigdb.org/gsea/msigdb/cards/GO_REGULATION_OF_ANATOMICAL_STRUCTURE_MORPHOGENESIS
213	GO_bp	GO_POSITIVE_REGULATION_OF_DNA_BINDING_TRANSCRIPTION_FACTOR_ACTIVITY	260	23	1.73989e-05	0.000600385	PRKCZ:PPAP2B:NTRK1:WNT3A:RNF41:JUP:HDAC4:IRAK2:NEUROG1:FLOT1:ESR1:SHH:JAK2:MBTPS2:TAB3:NDP:EDA2R:AR:EDA:TAF1:BTK:MID2:IKBKG	http://www.gsea-msigdb.org/gsea/msigdb/cards/GO_POSITIVE_REGULATION_OF_DNA_BINDING_TRANSCRIPTION_FACTOR_ACTIVITY
214	GO_bp	GO_SEXUAL_REPRODUCTION	813	50	1.7806e-05	0.00061156	PPAP2B:ATP1A4:TDRD5:SHCBP1L:FMN2:CREM:FAM170B:CCDC87:H1FNT:GTSF1:DYNLL1:BMP4:BCL2L10:MFGE8:RNF151:SPEM1:CELF4:ATP8B3:CATSPERD:HOXD10:HDAC4:RAD21L1:OXT:MOV10L1:GPR149:SPINK2:ADAMTS16:LHFPL2:DND1:PCDHGA4:GLRA1:BRD2:BRD2-IT1:KIFC1:TBP:NOS3:FANCC:GRIN1:FAM9A:FAM9C:GPR64:NR0B1:CDK16:PIM2:SPIN2B:AR:ATRX:TAF7L:SEPT6:CETN2:FAM50A	http://www.gsea-msigdb.org/gsea/msigdb/cards/GO_SEXUAL_REPRODUCTION
215	GO_bp	GO_DIVALENT_INORGANIC_CATION_TRANSPORT	473	34	1.85618e-05	0.000634555	WNT3A:ZDHHC13:DRD2:EFCAB4B:NALCN:FAM155A:RASA3:PKD1:MT3:PKD1L2:JPH3:SLC8A2:GRIN2D:CACNG7:CACNG6:DYSF:SLC11A1:TRPC1:TMEM165:SNCA:CTGF:OPRM1:CAMK2B:SRI:NOS3:ADRA1A:CRH:GRIN1:IL1RAPL1:CASK:CACNA1F:WNK3:FMR1:G6PD	http://www.gsea-msigdb.org/gsea/msigdb/cards/GO_DIVALENT_INORGANIC_CATION_TRANSPORT
216	GO_bp	GO_REGULATION_OF_PROTEIN_CATABOLIC_PROCESS	374	29	1.88961e-05	0.000642993	FMN2:SORL1:RNF41:PKD1:BANP:APC2:ATRAID:DYSF:FAM83D:UBE2G2:TIMP3:KLHL40:NKD2:TRIM40:TRIM39:GCLC:PARK2:HECW1:SHH:BAI1:PTPN3:CCDC22:AMER1:OPHN1:TAF1:OGT:CUL4B:FMR1:MTM1	http://www.gsea-msigdb.org/gsea/msigdb/cards/GO_REGULATION_OF_PROTEIN_CATABOLIC_PROCESS
217	GO_bp	GO_REGULATION_OF_ODONTOGENESIS	27	7	1.96225e-05	0.000664635	BMP4:SP6:MSX1:SHH:RSPO2:TNFRSF11B:BCOR	http://www.gsea-msigdb.org/gsea/msigdb/cards/GO_REGULATION_OF_ODONTOGENESIS
218	GO_bp	GO_NEGATIVE_REGULATION_OF_TRANSPORT	495	35	1.98833e-05	0.000670376	YRDC:SERGEF:MTNR1B:DRD2:STXBP6:SCAMP5:NMB:FOXF1:ABR:DLG4:CD300A:DYSF:OXT:CRYAA:UBE2G2:PPM1F:FGF12:SNCA:CARTPT:NEUROG1:PPP1R11:OPRM1:PARK2:HECW1:SRI:NOS3:SHH:CRH:GPM6B:IL1RAPL1:WNK3:ATP7A:IL13RA2:FMR1:GABRE	http://www.gsea-msigdb.org/gsea/msigdb/cards/GO_NEGATIVE_REGULATION_OF_TRANSPORT
219	GO_bp	GO_SIGNAL_TRANSDUCTION_BY_PROTEIN_PHOSPHORYLATION	952	56	2.02509e-05	0.000679655	PRKCZ:NTRK1:SLAMF1:CHI3L1:ATF3:DKK1:HRAS:DRD2:SORL1:RNF41:STK24:RASA3:BMP4:ERN2:MT3:DLG4:IGFBP4:CD300A:MAPK4:SHC2:FGF22:KIDINS220:FZD5:CUL3:GPR55:STK25:FAM83D:EDN3:TIMP3:IRAK2:IL17RD:TNIK:SOX2:MAPK10:CARTPT:DUSP22:LEMD2:CTGF:OPRM1:PARK2:PSMB1:BMPER:ADRA1A:JAK2:SHC3:GRIN1:MAP3K15:TAB3:MAGED1:EDA2R:AR:DLG3:RPS6KA6:NRK:FGF13:IKBKG	http://www.gsea-msigdb.org/gsea/msigdb/cards/GO_SIGNAL_TRANSDUCTION_BY_PROTEIN_PHOSPHORYLATION
220	GO_bp	GO_IMPORT_INTO_CELL	773	48	2.04269e-05	0.000682445	FABP3:ATP1A4:WNT3A:DKK1:HRAS:SYT7:DRD2:SORL1:CD163L1:LMBR1L:CD63:FAM155A:RIN3:HHIPL1:HCN4:SCAMP5:MFGE8:DLG4:NLGN2:KCNJ12:MRC2:CD300A:CACNG7:COLEC11:SLC9A2:CXCR1:IGLL1:MLC1:ACKR2:SLC12A8:DGKQ:SNCA:SLC9A3:SLC6A3:DOCK2:FLOT1:PARK2:MAGI2:SERPINE1:SHH:ESYT2:BAI1:SCRIB:GPM6B:SYP:WNK3:OPHN1:FMR1	http://www.gsea-msigdb.org/gsea/msigdb/cards/GO_IMPORT_INTO_CELL
221	GO_bp	GO_RESPONSE_TO_OXIDATIVE_STRESS	435	32	2.05729e-05	0.000684211	PRKAA2:MGMT:CCS:STK24:MT3:RNF112:LONP1:TPO:HTRA2:CRYGD:PTPRN:STK25:RBM11:PRODH:SNCA:MICB:GCLC:PARK2:NOS3:MSRA:NAPRT1:JAK2:APTX:DAPK1:FANCC:HDAC6:DGKK:NONO:ATP7A:BTK:AIFM1:G6PD	http://www.gsea-msigdb.org/gsea/msigdb/cards/GO_RESPONSE_TO_OXIDATIVE_STRESS
222	GO_bp	GO_SKELETAL_SYSTEM_DEVELOPMENT	517	36	2.10938e-05	0.000698377	SKI:MEF2D:CHI3L1:HOXC4:HOXC4:BMP4:HAPLN3:PKD1:ACD:IGFBP4:COMP:HOXD12:HOXD10:COL6A3:HDAC4:MATN4:GNAS:COL20A1:BBX:MSX1:HHIP:NEUROG1:MSX2:COL21A1:CTGF:SHH:CSGALNACT1:BMP1:RSPO2:TNFRSF11B:TRAPPC2:RPS6KA3:MBTPS2:EBP:AMER1:ATP7A:PLS3	http://www.gsea-msigdb.org/gsea/msigdb/cards/GO_SKELETAL_SYSTEM_DEVELOPMENT
223	GO_bp	GO_MICROTUBULE_BASED_PROCESS	731	46	2.179e-05	0.000716553	PRKCZ:KIF17:CEP85:PRKAA2:WDR78:WNT3A:DISC1:FMN2:DYNLL1:FAM179B:TUBGCP5:WDR73:PKD1:CCDC64B:PARD6A:CHMP1A:GAS8:TEKT3:KAT2A:KIF19:TBCD:PARD6G:APC2:DNAH6:TTC21B:TTC30B:DNAH7:PCNT:NEFH:TTC21A:SNCA:CEP72:TPPP:KIFC1:ARHGEF10:NTMT1:RPGR:MID1IP1:HDAC6:ATRX:CAPN6:STAG2:MAP7D3:FGF13:FMR1:CETN2	http://www.gsea-msigdb.org/gsea/msigdb/cards/GO_MICROTUBULE_BASED_PROCESS
224	GO_bp	GO_DEVELOPMENTAL_GROWTH_INVOLVED_IN_MORPHOGENESIS	228	21	2.18378e-05	0.000716553	PRKCZ:BARHL2:WNT3A:KIF26B:BMP4:MT3:NTN1:HNF1B:SYT3:CACNG7:POU4F3:DDR1:ESR1:PARK2:COBL:MAGI2:SHH:HDAC6:FGF13:L1CAM:PLXNA3	http://www.gsea-msigdb.org/gsea/msigdb/cards/GO_DEVELOPMENTAL_GROWTH_INVOLVED_IN_MORPHOGENESIS
225	GO_bp	GO_ANTERIOR_POSTERIOR_PATTERN_SPECIFICATION	211	20	2.24725e-05	0.000734101	SKI:TDRD5:WNT3A:DKK1:HOXC4:HOXC4:BMP4:FOXF1:HNF1B:KAT2A:HOXD10:FZD5:CELSR1:MSX1:NEUROG1:MSX2:COBL:SHH:GATA4:FOXH1:ZIC3	http://www.gsea-msigdb.org/gsea/msigdb/cards/GO_ANTERIOR_POSTERIOR_PATTERN_SPECIFICATION
226	GO_bp	GO_POSTSYNAPSE_ORGANIZATION	161	17	2.29393e-05	0.000744672	ARHGAP22:ZNF365:CUX2:CBLN1:DLG4:NLGN2:LRRC4B:NRXN1:NEFH:EPHB3:CAMK2B:MAGI2:CNKSR2:IL1RAPL1:HDAC6:OPHN1:DLG3	http://www.gsea-msigdb.org/gsea/msigdb/cards/GO_POSTSYNAPSE_ORGANIZATION
227	GO_bp	GO_FOREBRAIN_DEVELOPMENT	378	29	2.29987e-05	0.000744672	SKI:DAB1:WNT3A:DKK1:DRD2:KIRREL3:NKX2-1:BMP4:KAT2A:NOTCH3:ARHGAP35:HTRA2:TTC21B:SOX2:EPHB3:MSX1:SLC6A3:SHH:CRH:GRIN1:ARX:NR0B1:OPHN1:ATRX:ATP7A:POU3F4:FGF13:SOX3:PLXNA3	http://www.gsea-msigdb.org/gsea/msigdb/cards/GO_FOREBRAIN_DEVELOPMENT
228	GO_bp	GO_MACROMOLECULE_DEACYLATION	100	13	2.33048e-05	0.000751273	SKI:PRKAA2:MIER1:BRMS1:MIER2:HDAC4:PRDM5:PPT2:SDR16C5:MSL3:HDAC6:HDAC8:BEX4	http://www.gsea-msigdb.org/gsea/msigdb/cards/GO_MACROMOLECULE_DEACYLATION
229	GO_bp	GO_GLYCOPROTEIN_BIOSYNTHETIC_PROCESS	340	27	2.38402e-05	0.000765177	GYLTL1B:B3GNT1:ALG9:ALG9:TMTC1:MGAT4C:GALNT9:MGAT2:SLC51B:COG7:MT3:MPDU1:B4GALNT2:ST8SIA5:B3GNT3:CHST8:UBE2G2:GORASP1:XXYLT1:MUC4:TMEM165:ISPD:WBSCR17:CSGALNACT1:DPM2:MAN1B1:OGT:ATP7A	http://www.gsea-msigdb.org/gsea/msigdb/cards/GO_GLYCOPROTEIN_BIOSYNTHETIC_PROCESS
230	GO_bp	GO_RESPONSE_TO_ANESTHETIC	73	11	2.42204e-05	0.000774001	DRD2:OXT:DNMT3B:SLC6A1:LPHN3:SNCA:SLC6A3:OPRM1:SDK1:CRH:GRIN1	http://www.gsea-msigdb.org/gsea/msigdb/cards/GO_RESPONSE_TO_ANESTHETIC
231	GO_bp	GO_SECOND_MESSENGER_MEDIATED_SIGNALING	439	32	2.4616e-05	0.000783237	CAMTA1:MTNR1B:GUCY1A2:DRD2:JPH3:MC4R:GALR1:GRIN2D:FHL2:RAPGEF4:CXCR1:HDAC4:MC3R:GNAS:EDN3:ACKR2:DGKQ:LPHN3:OPRM1:PRKAR1B:SRI:NOS3:ADRA1A:CRH:BAI1:GPR144:GRIN1:GPR64:BTK:GUCY2F:GPR112:GPR101	http://www.gsea-msigdb.org/gsea/msigdb/cards/GO_SECOND_MESSENGER_MEDIATED_SIGNALING
232	GO_bp	GO_REGULATION_OF_PROTEIN_LOCALIZATION	982	57	2.49055e-05	0.000789032	PRKCZ:PRKAA2:PTPN14:WNT3A:HRAS:SERGEF:SYT7:MTNR1B:DRD2:SORL1:DYNLL1:TFDP1:BMP4:TMEM30B:SLC51B:SCAMP5:SSTR5:PARD6A:GAS8:MYO1C:NLGN2:JUP:HTRA2:POLR1A:RAPGEF4:FZD5:NNAT:UBE2G2:PCNT:PPM1F:CEP72:NKD2:CARTPT:PPP1R11:TRIM40:TFAP2B:EPB41L2:OPRM1:PARK2:MLLT4:ICA1:SRI:CLEC5A:SHH:DNAJB6:CRH:SCRIB:JAK2:GPM6B:CDK16:HDAC6:GRIPAP1:WNK3:AR:OPHN1:HDAC8:DKC1	http://www.gsea-msigdb.org/gsea/msigdb/cards/GO_REGULATION_OF_PROTEIN_LOCALIZATION
233	GO_bp	GO_VESICLE_LOCALIZATION	303	25	2.50284e-05	0.000789523	PRKCZ:CTBP2:SYT7:SYT12:DRD2:LIN7A:PPFIA2:CCDC64B:MYO1C:NLGN2:CUL3:ASIP:SYN3:GORASP1:ERC2:SNCA:PARK2:MAGI2:ADRA1A:SCRIB:TRAPPC2:CASK:SYP:FMR1:IKBKG	http://www.gsea-msigdb.org/gsea/msigdb/cards/GO_VESICLE_LOCALIZATION
234	GO_bp	GO_STARTLE_RESPONSE	28	7	2.54262e-05	0.000798643	DRD2:GRIN2D:NRXN1:SLC6A3:GLRA1:PARK2:GRIN1	http://www.gsea-msigdb.org/gsea/msigdb/cards/GO_STARTLE_RESPONSE
235	GO_bp	GO_REGULATION_OF_CIRCADIAN_RHYTHM	101	13	2.59556e-05	0.000811803	PER3:PRKAA2:CREM:MTNR1B:DRD2:NKX2-1:SPSB4:MAPK10:CRH:SUV39H1:MAGED1:NONO:PASD1	http://www.gsea-msigdb.org/gsea/msigdb/cards/GO_REGULATION_OF_CIRCADIAN_RHYTHM
236	GO_bp	GO_REGIONALIZATION	342	27	2.6421e-05	0.000822857	SKI:TDRD5:WNT3A:DKK1:FBXL15:HOXC4:HOXC4:NKX2-1:BMP4:ACD:FOXF1:HNF1B:KAT2A:TTC21B:HOXD11:HOXD10:FZD5:CELSR1:MSX1:HHIP:NEUROG1:MSX2:COBL:SHH:GATA4:FOXH1:AR:ZIC3	http://www.gsea-msigdb.org/gsea/msigdb/cards/GO_REGIONALIZATION
237	GO_bp	GO_LIPID_METABOLIC_PROCESS	1241	68	2.67484e-05	0.000829539	FABP3:ACOT11:PPAP2B:PRKAA2:AKR1C1:CCDC3:CREM:LIPJ:DAGLA:ALG9:ALG9:SORL1:NKX2-1:ACOT6:CERS3:PDXDC1:SULT1A1:MT3:ACSF3:MPDU1:DHRS11:ACACA:HSD17B1:B4GALNT2:ST8SIA5:PNPLA6:CERS4:CYP2F1:SULT2B1:HSD17B14:HADHA:HADHB:HTRA2:FHL2:CYP27C1:CYB5R3:ESYT3:DGKG:DGKQ:NKX1-1:SNCA:ESR1:ABCB4:NAPEPLD:AKR1D1:AGK:PRKAG2:SHH:PTPRN2:ESYT2:CLN8:SDR16C5:CRH:CPNE3:DPM2:VAV2:PIGA:MBTPS2:NR0B1:MID1IP1:EBP:DGKK:DGAT2L6:GDPD2:…	http://www.gsea-msigdb.org/gsea/msigdb/cards/GO_LIPID_METABOLIC_PROCESS
238	GO_bp	GO_SYNAPTIC_VESICLE_LOCALIZATION	163	17	2.69212e-05	0.00083139	CTBP2:SYT7:SYT12:DRD2:LIN7A:PPFIA2:NLGN2:SYN3:ERC2:SNCA:PARK2:MAGI2:ADRA1A:SCRIB:CASK:SYP:FMR1	http://www.gsea-msigdb.org/gsea/msigdb/cards/GO_SYNAPTIC_VESICLE_LOCALIZATION
239	GO_bp	GO_PEPTIDYL_AMINO_ACID_MODIFICATION	1219	67	2.78719e-05	0.000857147	TTLL10:PRKCZ:MKNK1:PRKAA2:NTRK1:INSRR:CHI3L1:WNT3A:DKK1:TOLLIP:YEATS4:MGAT2:PKD1:NAA60:NAA60:DLG4:KAT2A:VPS25:B4GALNT2:CD300A:MAST1:HDAC4:DNMT3B:NNAT:ZGPAT:UBE2G2:PPM1F:TTLL8:KLF15:PLOD2:EPHB3:ZDHHC19:DGKQ:RNF212:SNCA:PRDM5:SETD7:SPOCK3:ZDHHC11:PRDM9:DUSP22:DDR1:NUP43:ZDHHC14:PRKAG2:ADRA1A:SDR16C5:JAK2:DPM2:NTMT1:MSL3:BMX:RPS6KA3:BCOR:JADE3:SUV39H1:HDAC6:WNK3:DLG3:TAF1:OGT:ZDHHC15:ATRX:ATP7A:BTK:…	http://www.gsea-msigdb.org/gsea/msigdb/cards/GO_PEPTIDYL_AMINO_ACID_MODIFICATION
240	GO_bp	GO_CANONICAL_WNT_SIGNALING_PATHWAY	325	26	2.95367e-05	0.00090456	PPAP2B:WNT3A:CCNY:DKK1:KREMEN2:IGFBP4:JUP:APC2:DACT3:FZD5:CUL3:RSPO4:SOX2:NKD2:MCC:G3BP1:PARK2:PSMB1:HECW1:SHH:RSPO2:NDP:PORCN:AMER1:EDA:XIAP	http://www.gsea-msigdb.org/gsea/msigdb/cards/GO_CANONICAL_WNT_SIGNALING_PATHWAY
241	GO_bp	GO_SUPRAMOLECULAR_FIBER_ORGANIZATION	654	42	3.07816e-05	0.000938774	TACSTD2:FMN2:FAM179B:TUBGCP5:WDR73:MYO1C:KRT25:KIF19:BAIAP2:TBCD:APC2:COMP:ARHGAP35:MYBPC2:CUL3:PPM1F:NEFH:PLOD2:SNCA:FAT1:TPPP:CAP2:TNXA:TNXB:CTGF:PARK2:COBL:SHH:DNAJB6:ARHGEF10:JAK2:COL5A1:ARHGAP6:MID1IP1:HDAC6:GDPD2:ATP7A:PLS3:FRMD7:MAP7D3:FGF13:MTM1	http://www.gsea-msigdb.org/gsea/msigdb/cards/GO_SUPRAMOLECULAR_FIBER_ORGANIZATION
242	GO_bp	GO_REGULATION_OF_CELL_CYCLE	1201	66	3.21017e-05	0.000974988	CDK11B:CDK11A:TAS1R2:CEP85:PRKAA2:AHCTF1:CCNY:HRAS:DRD2:TAS2R13:NABP2:USP44:DYNLL1:TFDP1:BMP4:RAD51B:SSTR5:PKD1:ERN2:CHMP1A:RPL26:RNF112:KAT2A:PPP1R15A:CGREF1:HTRA2:CUL3:FAM83D:EDN3:MX2:PCNT:NEK11:SOX2:MAEA:MSX1:CEP72:PRDM9:NEUROG1:MSX2:HLA-G:CTGF:SMOC2:PSMB1:MAD1L1:MAGI2:PRKAG2:SCRIB:PTPN3:BRINP1:TXLNG:CDK16:TSPYL2:RRAGB:SPIN2B:TAF1:HDAC8:ATRX:ESX1:KLHL13:CUL4B:STAG2:TFDP3:CETN2:FAM58A:NAA10:BRC…	http://www.gsea-msigdb.org/gsea/msigdb/cards/GO_REGULATION_OF_CELL_CYCLE
243	GO_bp	GO_REGULATION_OF_CHROMATIN_ORGANIZATION	182	18	3.23484e-05	0.00097844	SKI:MIER1:KIAA1551:H1FNT:KAT2A:TLK1:DNMT3B:FAM208A:SNCA:SETD7:HMGA1:SDR16C5:PARP10:BCOR:PHF8:OGT:ATRX:FMR1	http://www.gsea-msigdb.org/gsea/msigdb/cards/GO_REGULATION_OF_CHROMATIN_ORGANIZATION
244	GO_bp	GO_EPITHELIAL_TUBE_BRANCHING_INVOLVED_IN_LUNG_MORPHOGENESIS	29	7	3.25724e-05	0.000981176	NKX2-1:BMP4:FOXF1:CELSR1:HHIP:SHH:RSPO2	http://www.gsea-msigdb.org/gsea/msigdb/cards/GO_EPITHELIAL_TUBE_BRANCHING_INVOLVED_IN_LUNG_MORPHOGENESIS
245	GO_bp	GO_SMALL_MOLECULE_METABOLIC_PROCESS	1685	86	3.27905e-05	0.000983716	FABP3:ACOT11:PRKAA2:ATF3:FH:AKR1C1:CREM:PCBD1:MINPP1:PGAM1:DAGLA:FADS3:NAALAD2:SORL1:TDG:ALDH1L2:ACOT6:PDXDC1:ACSM3:SULT1A1:MT3:ACSF3:ACACA:IGFBP4:KAT2A:B4GALNT2:CYP2F1:SULT2B1:NT5C1B:HADHA:HADHB:SLC5A6:DYSF:CYP27C1:GAD1:HLCS:PRODH:SLC25A1:CYB5R3:PLOD2:MCCC1:DGKQ:MAEA:NKX1-1:PPAT:SNCA:SDHA:SLC23A1:VARS2:GNMT:TFAP2B:GCLC:PARK2:PSMB1:GARS:NAPEPLD:AKR1D1:NOS3:PRKAG2:CLN8:MSRA:TDH:CSGALNACT1:SDR16C5:…	http://www.gsea-msigdb.org/gsea/msigdb/cards/GO_SMALL_MOLECULE_METABOLIC_PROCESS
246	GO_bp	GO_MONOAMINE_TRANSPORT	89	12	3.29517e-05	0.000984532	SYT7:SYT12:DRD2:SYT3:OXT:SNCA:SLC6A3:CARTPT:PARK2:SLC29A4:CRH:GPM6B	http://www.gsea-msigdb.org/gsea/msigdb/cards/GO_MONOAMINE_TRANSPORT
247	GO_bp	GO_INTRACELLULAR_PROTEIN_TRANSPORT	1156	64	3.38924e-05	0.00100854	KIF17:EVI5:PTPN14:HRAS:TIMM8B:SORL1:DYNLL1:SRP54:BMP4:TMEM30B:SLC51B:RPS2:PKD1:COG7:ACD:MYO1C:RPL26:JUP:VPS25:CACNG7:RPS9:AUP1:HTRA2:TGFBRAP1:RGPD5:RGPD8:TTC21B:SSB:TLK1:TTC30B:FZD5:SEC23B:ARFRP1:UBE2G2:PCNT:TTC21A:RAB6B:ZDHHC19:COX18:MAPK10:ZDHHC11:SRP19:PEX6:NUP43:ZDHHC14:PARK2:RAB19:AGK:SHH:RPS20:RRS1:SCRIB:RPGR:HDAC6:GRIPAP1:OPHN1:ZDHHC15:RPL36A:NXF3:NXT2:UPF3B:LAMP2:ZDHHC9:RAB33A	http://www.gsea-msigdb.org/gsea/msigdb/cards/GO_INTRACELLULAR_PROTEIN_TRANSPORT
248	GO_bp	GO_REGULATION_OF_CATION_TRANSMEMBRANE_TRANSPORT	328	26	3.4515e-05	0.00102292	MTNR1B:DRD2:EFCAB4B:CD63:JPH3:DLG4:NLGN2:CACNG7:DYSF:EDN3:TRPC1:FGF12:SNCA:OPRM1:HECW1:SRI:CRH:DAPK1:PTPN3:GRIN1:LRRC26:WNK3:DLG3:ATP7A:FMR1:G6PD	http://www.gsea-msigdb.org/gsea/msigdb/cards/GO_REGULATION_OF_CATION_TRANSMEMBRANE_TRANSPORT
249	GO_bp	GO_REGULATION_OF_NEURONAL_SYNAPTIC_PLASTICITY	51	9	3.65831e-05	0.00107986	HRAS:DRD2:JPH3:DLG4:SLC8A2:SNCA:CAMK2B:GRIN1:SYP	http://www.gsea-msigdb.org/gsea/msigdb/cards/GO_REGULATION_OF_NEURONAL_SYNAPTIC_PLASTICITY
250	GO_bp	GO_CELL_MOTILITY	1691	86	3.71725e-05	0.00109287	PRKCZ:SKI:PDPN:PPAP2B:DAB1:TACSTD2:BARHL2:ATP1A4:DISC1:HRAS:PARVA:DRD2:SORL1:KIRREL3:CD63:RNF41:LRCH1:STK24:F10:NKX2-1:BMP4:PDXDC1:FOXF1:GAS8:ABR:MYO1C:C1QBP:SPEM1:NTN1:TEKT3:JUP:PTRF:CD300A:LDLRAD4:APC2:CATSPERD:ARHGAP35:FAM110C:DYSF:DNAH6:DNAH7:CXCR1:CUL3:HDAC4:FAM83D:EDN3:PPM1F:IGLL1:CELSR1:CHL1:ACKR2:EPHB3:LPHN3:SPOCK3:FAT1:MCC:MSX2:DUSP22:DDR1:LAMA2:CTGF:MLLT4:SMOC2:BMPER:CAMK2B:MAGI2:SERPIN…	http://www.gsea-msigdb.org/gsea/msigdb/cards/GO_CELL_MOTILITY
251	GO_bp	GO_REGULATION_OF_GTPASE_ACTIVITY	469	33	3.73364e-05	0.00109332	EVI5:NTRK1:ARHGAP22:AGAP7:HRAS:SBF2:LRCH1:RASA3:RGS6:RIN3:ABR:TBCD:APC2:ARHGAP35:ASAP2:RGPD5:RGPD8:AGAP1:SEC23B:EPHB3:RGS12:ARHGAP26:DOCK2:MLLT4:PTPRN2:ARHGEF10:SCRIB:VAV2:ARHGAP6:OPHN1:STARD8:ARHGAP36:PLXNA3	http://www.gsea-msigdb.org/gsea/msigdb/cards/GO_REGULATION_OF_GTPASE_ACTIVITY
252	GO_bp	GO_REGULATION_OF_TRANSMEMBRANE_TRANSPORT	553	37	3.82622e-05	0.00111041	MTNR1B:DRD2:EFCAB4B:CD63:NALCN:KCNK10:HCN4:JPH3:DLG4:NLGN2:KCNJ12:CACNG7:CACNG6:DYSF:EDN3:KLF15:TRPC1:FGF12:SNCA:KCNK5:KCNK16:OPRM1:HECW1:SRI:PRKAG2:CRH:DAPK1:PTPN3:GRIN1:LRRC26:KCND1:CACNA1F:WNK3:DLG3:ATP7A:FMR1:G6PD	http://www.gsea-msigdb.org/gsea/msigdb/cards/GO_REGULATION_OF_TRANSMEMBRANE_TRANSPORT
253	GO_bp	GO_MESENCHYMAL_CELL_APOPTOTIC_PROCESS	13	5	3.82949e-05	0.00111041	HNF1B:MSX1:MSX2:SHH:POU3F4	http://www.gsea-msigdb.org/gsea/msigdb/cards/GO_MESENCHYMAL_CELL_APOPTOTIC_PROCESS
254	GO_bp	GO_REGULATION_OF_BINDING	369	28	3.83735e-05	0.00111041	SKI:WNT3A:DISC1:DKK1:PCBD1:CTBP2:SORL1:ANKRD33:TDG:CLN5:BMP4:PKD1:ERCC4:ACD:GAS8:HDAC4:MSX1:MSX2:FLOT1:PARK2:SRI:EBF2:JAK2:PIM2:TAF1:HDAC8:FRMD7:FMR1	http://www.gsea-msigdb.org/gsea/msigdb/cards/GO_REGULATION_OF_BINDING
255	GO_bp	GO_NEGATIVE_REGULATION_OF_CATALYTIC_ACTIVITY	793	48	3.86846e-05	0.00111503	PRKCZ:CEP85:FAM212B:GPATCH2:HRAS:CST6:SORL1:USP44:LRCH1:BMP4:MT3:VPS25:CD300A:GALR1:PALM:PPP1R15A:COL6A3:ZGPAT:PPM1F:TIMP3:GNAT1:GRM2:CAMK2N2:SPINK2:SNCA:SPOCK3:DUSP22:PPP1R11:C4B:TFAP2B:PARK2:PRKAR1B:SERPINE1:NOS3:PRKAG2:DNAJB6:PTPRN2:GABBR2:RPS6KA3:HDAC6:PCSK1N:DLG3:ATP7A:GLA:NGFRAP1:XIAP:MAGEA3:RENBP	http://www.gsea-msigdb.org/gsea/msigdb/cards/GO_NEGATIVE_REGULATION_OF_CATALYTIC_ACTIVITY
256	GO_bp	GO_DIENCEPHALON_DEVELOPMENT	77	11	4.03805e-05	0.00115788	DRD2:NKX2-1:BMP4:SOX2:MSX1:SLC6A3:SHH:CRH:ARX:NR0B1:SOX3	http://www.gsea-msigdb.org/gsea/msigdb/cards/GO_DIENCEPHALON_DEVELOPMENT
257	GO_bp	GO_REGULATION_OF_BLOOD_CIRCULATION	293	24	4.04864e-05	0.00115788	ATP1A4:RNLS:DRD2:HCN4:KCNJ12:GJD3:JUP:SLC8A2:CACNG7:CACNG6:HDAC4:OXT:MC3R:EDN3:TRPC1:CTGF:SRI:NOS3:GATA4:ADRA1A:JAK2:KCND1:CACNA1F:FGF13	http://www.gsea-msigdb.org/gsea/msigdb/cards/GO_REGULATION_OF_BLOOD_CIRCULATION
258	GO_bp	GO_ACTIVATION_OF_PROTEIN_KINASE_ACTIVITY	332	26	4.23281e-05	0.00119978	PRKCZ:NTRK1:CHI3L1:DRD2:STK24:BMP4:ERN2:MT3:CD300A:SHC2:KIDINS220:SLC11A1:STK25:IRAK2:TNIK:DGKQ:MAPK10:CARTPT:PRKAR1B:PRKAG2:JAK2:MAP3K15:TAB3:NRK:FGF13:IKBKG	http://www.gsea-msigdb.org/gsea/msigdb/cards/GO_ACTIVATION_OF_PROTEIN_KINASE_ACTIVITY
259	GO_bp	GO_REGULATION_OF_SMALL_GTPASE_MEDIATED_SIGNAL_TRANSDUCTION	332	26	4.23281e-05	0.00119978	NTRK1:ARHGAP22:PSD:HRAS:ARHGEF17:RASA3:ABR:ARHGAP35:PSD4:CUL3:GPR55:ARHGEF26:ARHGAP26:FLOT1:RGL2:ARHGEF10:ADRA1A:JAK2:VAV2:ARHGAP6:OPHN1:STARD8:OGT:ARHGAP36:FRMD7:MCF2	http://www.gsea-msigdb.org/gsea/msigdb/cards/GO_REGULATION_OF_SMALL_GTPASE_MEDIATED_SIGNAL_TRANSDUCTION
260	GO_bp	GO_EMBRYONIC_MORPHOGENESIS	577	38	4.24411e-05	0.00119978	SKI:ZNF281:WNT3A:DKK1:HOXC4:HOXC4:BMP4:ACD:HSBP1:FOXF1:ABR:NTN1:MYO15A:HNF1B:KAT2A:ARHGAP35:HOXD12:HOXD10:FZD5:CUL3:GNAS:ARFRP1:CELSR1:SOX2:MSX1:NEUROG1:POU4F3:MSX2:COBL:SHH:DNAJB6:GATA4:RSPO2:SCRIB:FOXH1:COL5A1:AR:POU3F4:ZIC3	http://www.gsea-msigdb.org/gsea/msigdb/cards/GO_EMBRYONIC_MORPHOGENESIS
261	GO_bp	GO_MONOVALENT_INORGANIC_CATION_TRANSPORT	514	35	4.30741e-05	0.00121301	KCNN3:ATP1A4:MTNR1B:DRD2:CD63:SLC15A4:NALCN:KCNK10:HCN4:ATP6V0D1:COX10:KCNJ12:SLC8A2:SLC5A6:SLC9A2:EDN3:ATP5L2:SLC12A8:FGF12:SLC9A3:SLC23A1:SLC36A3:KCNK5:KCNK16:HECW1:ATP6V0A4:NOS3:NKAIN3:PTPN3:LRRC26:KCND1:CLCN5:WNK3:ATP7A:FGF13	http://www.gsea-msigdb.org/gsea/msigdb/cards/GO_MONOVALENT_INORGANIC_CATION_TRANSPORT
262	GO_bp	GO_CELL_PROJECTION_ASSEMBLY	558	37	4.6198e-05	0.00129601	KIF17:TACSTD2:DISC1:HRAS:PARVA:DYNLL1:UNC119B:ABCC4:FAM179B:ATP6V0D1:DEF8:GAS8:NTN1:TEKT3:PALM:ARHGAP35:FAM110C:TTC21B:TTC30B:DNAH7:HDAC4:PCNT:NEFH:ARHGEF26:TNIK:CEP72:ADAMTS16:COBL:VAV2:RPGR:HDAC6:OPHN1:ATP7A:SEPT6:FRMD7:FMR1:CETN2	http://www.gsea-msigdb.org/gsea/msigdb/cards/GO_CELL_PROJECTION_ASSEMBLY
263	GO_bp	GO_POSITIVE_REGULATION_OF_CELL_PROJECTION_ORGANIZATION	373	28	4.63812e-05	0.0012962	NTRK1:WNT3A:HRAS:MOB2:CUX2:DYNLL1:DEF8:DLG4:NTN1:KAT2A:PALM:ARHGAP35:SYT3:CACNG7:KIDINS220:HDAC4:STK25:PARK2:CAMK2B:COBL:MAGI2:CUX1:IL1RAPL1:ATP7A:FRMD7:FMR1:L1CAM:PLXNA3	http://www.gsea-msigdb.org/gsea/msigdb/cards/GO_POSITIVE_REGULATION_OF_CELL_PROJECTION_ORGANIZATION
264	GO_bp	GO_MODULATION_OF_EXCITATORY_POSTSYNAPTIC_POTENTIAL	41	8	4.66318e-05	0.00129827	PRKCZ:CUX2:CBLN1:DLG4:NLGN2:CELF4:NRXN1:GRIN1	http://www.gsea-msigdb.org/gsea/msigdb/cards/GO_MODULATION_OF_EXCITATORY_POSTSYNAPTIC_POTENTIAL
265	GO_bp	GO_REGULATION_OF_POSTSYNAPTIC_MEMBRANE_NEUROTRANSMITTER_RECEPTOR_LEVELS	65	10	4.69559e-05	0.00130236	PRKCZ:HRAS:DLG4:CACNG7:MAPK10:SCRIB:PORCN:GRIPAP1:OPHN1:DLG3	http://www.gsea-msigdb.org/gsea/msigdb/cards/GO_REGULATION_OF_POSTSYNAPTIC_MEMBRANE_NEUROTRANSMITTER_RECEPTOR_LEVELS
266	GO_bp	GO_REGULATION_OF_CELL_MORPHOGENESIS_INVOLVED_IN_DIFFERENTIATION	296	24	4.76084e-05	0.0013155	PDPN:DAB1:TACSTD2:BARHL2:WNT3A:CUX2:MT3:C1QBP:NTN1:ARHGAP35:STK25:GORASP1:TNIK:EPHB3:HECW1:CAMK2B:CUX1:GRIN1:IL1RAPL1:FGF13:MCF2:FMR1:L1CAM:PLXNA3	http://www.gsea-msigdb.org/gsea/msigdb/cards/GO_REGULATION_OF_CELL_MORPHOGENESIS_INVOLVED_IN_DIFFERENTIATION
267	GO_bp	GO_CALCIUM_ION_REGULATED_EXOCYTOSIS	154	16	4.81475e-05	0.00132541	SDF4:CTBP2:SYT7:SYT12:DRD2:PPFIA2:SCAMP5:SYT3:RAPGEF4:ERC2:SNCA:ADRA1A:SCRIB:CASK:SYP:FMR1	http://www.gsea-msigdb.org/gsea/msigdb/cards/GO_CALCIUM_ION_REGULATED_EXOCYTOSIS
268	GO_bp	GO_KIDNEY_EPITHELIUM_DEVELOPMENT	138	15	4.87518e-05	0.00133704	TACSTD2:NPHS2:KIF26B:BMP4:PKD1:HNF1B:HOXD11:KLF15:ADAMTS16:TFAP2B:BMPER:MAGI2:SHH:MAGED1:CITED1	http://www.gsea-msigdb.org/gsea/msigdb/cards/GO_KIDNEY_EPITHELIUM_DEVELOPMENT
269	GO_bp	GO_RECEPTOR_LOCALIZATION_TO_SYNAPSE	53	9	5.02618e-05	0.00137332	PRKCZ:KIF17:HRAS:DLG4:CACNG7:MAPK10:SCRIB:GRIPAP1:DLG3	http://www.gsea-msigdb.org/gsea/msigdb/cards/GO_RECEPTOR_LOCALIZATION_TO_SYNAPSE
270	GO_bp	GO_NEGATIVE_REGULATION_OF_SECRETION	224	20	5.27243e-05	0.00143527	SERGEF:MTNR1B:DRD2:STXBP6:NMB:FOXF1:ABR:CD300A:OXT:SNCA:CARTPT:NEUROG1:PPP1R11:OPRM1:PARK2:CRH:IL1RAPL1:WNK3:IL13RA2:FMR1	http://www.gsea-msigdb.org/gsea/msigdb/cards/GO_NEGATIVE_REGULATION_OF_SECRETION
271	GO_bp	GO_REGULATION_OF_CATION_CHANNEL_ACTIVITY	172	17	5.34783e-05	0.0014471	MTNR1B:DRD2:EFCAB4B:JPH3:DLG4:NLGN2:CACNG7:DYSF:FGF12:OPRM1:SRI:CRH:DAPK1:GRIN1:LRRC26:DLG3:FMR1	http://www.gsea-msigdb.org/gsea/msigdb/cards/GO_REGULATION_OF_CATION_CHANNEL_ACTIVITY
272	GO_bp	GO_REGULATION_OF_CELL_POPULATION_PROLIFERATION	1684	85	5.35526e-05	0.0014471	PRKCZ:SKI:PDPN:FABP3:TACSTD2:MEF2D:NTRK1:SLAMF1:ATF3:PTPN14:WNT3A:DISC1:HPSE2:CTBP2:HRAS:LTBP3:DRD2:RNF41:ABCC4:TFDP1:BMP4:PPP2R5C:KIAA1024:NMB:SSTR5:FOXF1:GAS8:NTN1:JUP:CD300A:NOTCH3:COMP:SULT2B1:RPS9:CGREF1:ATRAID:DYSF:LIMS2:FZD5:PTPRN:CUL3:HDAC4:EDN3:SOX2:MSX1:MCC:MZB1:MSX2:DUSP22:HLA-G:DDR1:HMGA1:TFAP2B:CTGF:ESR1:OPRM1:MAD1L1:MAGI2:NOS3:SHH:ADRA1A:CRH:TSPYL5:ZFPM2:BAI1:PARP10:JAK2:GRPR:ARX:SR…	http://www.gsea-msigdb.org/gsea/msigdb/cards/GO_REGULATION_OF_CELL_POPULATION_PROLIFERATION
273	GO_bp	GO_NEGATIVE_REGULATION_OF_NEURON_DEATH	207	19	5.53613e-05	0.0014905	NTRK1:WNT3A:HRAS:MTNR1B:SORL1:FAIM2:MT3:HTRA2:CHL1:SNCA:TFAP2B:GCLC:PARK2:JAK2:BARHL1:GRIN1:NONO:CITED1:IKBKG	http://www.gsea-msigdb.org/gsea/msigdb/cards/GO_NEGATIVE_REGULATION_OF_NEURON_DEATH
274	GO_bp	GO_PROTEIN_LOCALIZATION_TO_POSTSYNAPTIC_MEMBRANE	42	8	5.59617e-05	0.00150116	PRKCZ:HRAS:DLG4:CACNG7:MAPK10:SCRIB:GRIN1:GRIPAP1	http://www.gsea-msigdb.org/gsea/msigdb/cards/GO_PROTEIN_LOCALIZATION_TO_POSTSYNAPTIC_MEMBRANE
275	GO_bp	GO_HORMONE_TRANSPORT	319	25	5.82482e-05	0.00155682	SYT7:MTNR1B:DRD2:DYNLL1:NMB:SSTR5:NLGN2:HNF1B:MC4R:GALR1:RAPGEF4:PTPRN:NNAT:GNAS:EDN3:CARTPT:TFAP2B:PARK2:ICA1:SRI:PTPRN2:CRH:JAK2:CDK16:BTK	http://www.gsea-msigdb.org/gsea/msigdb/cards/GO_HORMONE_TRANSPORT
276	GO_bp	GO_RECEPTOR_INTERNALIZATION	109	13	5.84841e-05	0.00155746	WNT3A:DKK1:DRD2:CD63:DLG4:CACNG7:CXCR1:SNCA:FLOT1:MAGI2:SCRIB:OPHN1:FMR1	http://www.gsea-msigdb.org/gsea/msigdb/cards/GO_RECEPTOR_INTERNALIZATION
277	GO_bp	GO_CARBOHYDRATE_BIOSYNTHETIC_PROCESS	208	19	5.90922e-05	0.00156797	ATF3:PGAM1:MGAT2:MPDU1:KAT2A:B3GNT3:CHST8:SLC25A1:DGKQ:MAEA:SNCA:GNMT:CSGALNACT1:GYG2:PFKFB1:OGT:PGK1:FAM3A:G6PD	http://www.gsea-msigdb.org/gsea/msigdb/cards/GO_CARBOHYDRATE_BIOSYNTHETIC_PROCESS
278	GO_bp	GO_METAL_ION_HOMEOSTASIS	653	41	6.27964e-05	0.00166026	ATP1A4:MTNR1B:DRD2:FAM155A:RASA3:CIB2:NMB:PKD1:MT3:MT1B:ATP6V0D1:CALB2:JPH3:DLG4:GALR1:SLC8A2:GRIN2D:STEAP3:CXCR1:SLC11A1:GPR55:OXT:MC3R:EDN3:ACKR2:SLC12A8:TRPC1:PDE6B:TMEM165:SNCA:TFAP2B:ESR1:PARK2:SRI:ADRA1A:GRINA:JAK2:GRIN1:CCDC22:ATP7A:XIAP	http://www.gsea-msigdb.org/gsea/msigdb/cards/GO_METAL_ION_HOMEOSTASIS
279	GO_bp	GO_CELLULAR_RESPONSE_TO_ENDOGENOUS_STIMULUS	1373	72	6.30238e-05	0.0016603	PRKCZ:SKI:PRKAA2:NTRK1:INSRR:AKR1C1:DKK1:FBXL15:NKX2-1:BMP4:HCN4:CIB2:CPEB1:SSTR5:MT3:ATP6V0D1:PARD6A:MYO1C:ACACA:JUP:KAT2A:BAIAP2:LDLRAD4:FGF22:COMP:KIDINS220:TGFBRAP1:FHL2:HDAC4:DNMT3B:ASIP:PMEPA1:CLEC3B:KLF15:FGF12:MSX1:PPAT:SNCA:PGRMC2:HHIP:NR2F1:MZB1:GLRA1:MSX2:DUSP22:LEMD2:TFAP2B:GCLC:CTGF:ESR1:OPRM1:PARK2:SMOC2:PRKAR1B:BMPER:MAGI2:ATP6V0A4:GATA4:CRH:FOXH1:JAK2:GLRA2:NR0B1:HDAC6:RRAGB:AR:TA…	http://www.gsea-msigdb.org/gsea/msigdb/cards/GO_CELLULAR_RESPONSE_TO_ENDOGENOUS_STIMULUS
280	GO_bp	GO_INORGANIC_ANION_TRANSMEMBRANE_TRANSPORT	110	13	6.43621e-05	0.00168951	BSND:ANO2:BEST2:SLC1A4:PCYOX1:SLC12A8:GABRA2:GLRA1:CLDN4:GLRA2:CLCN5:GABRE:GABRQ	http://www.gsea-msigdb.org/gsea/msigdb/cards/GO_INORGANIC_ANION_TRANSMEMBRANE_TRANSPORT
281	GO_bp	GO_PITUITARY_GLAND_DEVELOPMENT	43	8	6.67936e-05	0.001743	DRD2:NKX2-1:BMP4:SOX2:MSX1:SLC6A3:NR0B1:SOX3	http://www.gsea-msigdb.org/gsea/msigdb/cards/GO_PITUITARY_GLAND_DEVELOPMENT
282	GO_bp	GO_POSITIVE_REGULATION_OF_NEURON_DIFFERENTIATION	361	27	6.68742e-05	0.001743	DAB1:NTRK1:WNT3A:DKK1:MOB2:CUX2:BMP4:DLG4:NTN1:RNF112:ARHGAP35:SYT3:CACNG7:KIDINS220:STK25:DNMT3B:NEUROG1:PARK2:CAMK2B:COBL:MAGI2:CUX1:BRINP1:IL1RAPL1:FMR1:L1CAM:PLXNA3	http://www.gsea-msigdb.org/gsea/msigdb/cards/GO_POSITIVE_REGULATION_OF_NEURON_DIFFERENTIATION
283	GO_bp	GO_POSITIVE_REGULATION_OF_TRANSPORT	950	54	6.98574e-05	0.00181432	PRKCZ:FABP3:WNT3A:HRAS:SYT7:DRD2:SORL1:EFCAB4B:CD63:DYNLL1:TFDP1:TMEM30B:SLC51B:SCAMP5:NMB:MFGE8:ABR:MYO1C:NLGN2:JUP:GALR1:TSSC1:HTRA2:FZD5:SLC11A1:OXT:NNAT:EDN3:PCNT:MLC1:SLC6A1:KLF15:TRPC1:FGF12:SNCA:CARTPT:DOCK2:FLOT1:C4B:PARK2:MAGI2:ABCB4:SRI:SERPINE1:CLEC5A:SHH:CRH:JAK2:GRIN1:LRRC26:CASK:WNK3:FMR1:G6PD	http://www.gsea-msigdb.org/gsea/msigdb/cards/GO_POSITIVE_REGULATION_OF_TRANSPORT
284	GO_bp	GO_MONOSACCHARIDE_BIOSYNTHETIC_PROCESS	96	12	7.03544e-05	0.00182079	ATF3:PGAM1:KAT2A:SLC25A1:DGKQ:MAEA:GNMT:PFKFB1:OGT:PGK1:FAM3A:G6PD	http://www.gsea-msigdb.org/gsea/msigdb/cards/GO_MONOSACCHARIDE_BIOSYNTHETIC_PROCESS
285	GO_bp	GO_EMBRYONIC_ORGAN_DEVELOPMENT	423	30	7.16574e-05	0.00184801	WNT3A:HOXC4:HOXC4:BMP4:PKD1:FOXF1:ABR:NTN1:MYO15A:RNF112:HNF1B:TPO:HOXD10:FZD5:GNAS:CELSR1:MSX1:NEUROG1:POU4F3:COBL:SHH:DNAJB6:GATA4:ZFPM2:SCRIB:FOXH1:CITED1:POU3F4:NRK:ZIC3:NSDHL	http://www.gsea-msigdb.org/gsea/msigdb/cards/GO_EMBRYONIC_ORGAN_DEVELOPMENT
286	GO_bp	GO_RESPONSE_TO_ABIOTIC_STIMULUS	1211	65	7.33141e-05	0.00188412	SDF4:PER3:ACOT11:NTRK1:INSRR:CHI3L1:FMN2:MGMT:HRAS:DRD2:NABP2:CPEB1:PKD1:ERCC4:MT3:ATP6V0D1:PKD1L2:HSBP1:RPL26:JUP:DNAJC7:PIEZO2:PALM:REEP6:LONP1:NRXN1:DYSF:HTRA2:NHEJ1:HDAC4:OXT:DNMT3B:MLC1:HIGD1A:GNAT1:PLOD2:PDE6B:MAPK10:NEUROG1:MICA:MICB:GCLC:CTGF:NUP43:OPRM1:PSMB1:CAMK2B:NOS3:DNAJB6:GATA4:TSPYL5:GRIN1:SUV39H1:PCSK1N:CACNA1F:TAF1:ATP7A:PGK1:TSC22D3:GUCY2F:UBE2A:CUL4B:AIFM1:FMR1:BRCC3	http://www.gsea-msigdb.org/gsea/msigdb/cards/GO_RESPONSE_TO_ABIOTIC_STIMULUS
287	GO_bp	GO_ORGANIC_HYDROXY_COMPOUND_METABOLIC_PROCESS	486	33	7.42656e-05	0.00190193	DIO1:PRKAA2:AKR1C1:PCBD1:MINPP1:DRD2:SORL1:SULT1A1:ACACA:SULT2B1:TPO:DYSF:CYP27C1:ASIP:CYB5R3:TRPC1:DGKQ:SNCA:SLC6A3:PARK2:NAPEPLD:AKR1D1:PRKAG2:CLN8:SDR16C5:DPM2:MBTPS2:EBP:NUDT11:CITED1:ATP7A:NSDHL:G6PD	http://www.gsea-msigdb.org/gsea/msigdb/cards/GO_ORGANIC_HYDROXY_COMPOUND_METABOLIC_PROCESS
288	GO_bp	GO_PEPTIDE_HORMONE_SECRETION	248	21	7.47455e-05	0.00190757	SYT7:MTNR1B:DRD2:DYNLL1:SSTR5:NLGN2:HNF1B:MC4R:RAPGEF4:PTPRN:NNAT:EDN3:CARTPT:TFAP2B:PARK2:ICA1:SRI:PTPRN2:CRH:JAK2:CDK16	http://www.gsea-msigdb.org/gsea/msigdb/cards/GO_PEPTIDE_HORMONE_SECRETION
289	GO_bp	GO_APPENDAGE_DEVELOPMENT	177	17	7.65669e-05	0.00194729	SKI:DKK1:BMP4:KREMEN2:ACD:KAT2A:COMP:HOXD12:HOXD10:RSPO4:GNAS:MSX1:MSX2:TFAP2B:SHH:RSPO2:ATRX	http://www.gsea-msigdb.org/gsea/msigdb/cards/GO_APPENDAGE_DEVELOPMENT
290	GO_bp	GO_BONE_MORPHOGENESIS	112	13	7.76714e-05	0.00196857	SKI:MEF2D:BMP4:COMP:COL6A3:MATN4:GNAS:COL20A1:MSX1:NEUROG1:MSX2:COL21A1:CSGALNACT1	http://www.gsea-msigdb.org/gsea/msigdb/cards/GO_BONE_MORPHOGENESIS
291	GO_bp	GO_REGULATION_OF_NEUROTRANSMITTER_RECEPTOR_ACTIVITY	69	10	7.92737e-05	0.00200227	DLG4:NLGN2:CACNG7:LYPD6B:OPRM1:CRH:LYNX1:DAPK1:GRIN1:DLG3	http://www.gsea-msigdb.org/gsea/msigdb/cards/GO_REGULATION_OF_NEUROTRANSMITTER_RECEPTOR_ACTIVITY
292	GO_bp	GO_CYCLIC_NUCLEOTIDE_MEDIATED_SIGNALING	213	19	8.12983e-05	0.00204638	MTNR1B:DRD2:MC4R:GALR1:RAPGEF4:MC3R:GNAS:DGKQ:LPHN3:OPRM1:PRKAR1B:ADRA1A:CRH:BAI1:GPR144:GPR64:GUCY2F:GPR112:GPR101	http://www.gsea-msigdb.org/gsea/msigdb/cards/GO_CYCLIC_NUCLEOTIDE_MEDIATED_SIGNALING
293	GO_bp	GO_MICROTUBULE_CYTOSKELETON_ORGANIZATION	533	35	8.86907e-05	0.00221757	PRKCZ:CEP85:PRKAA2:WNT3A:DISC1:FMN2:FAM179B:TUBGCP5:WDR73:PKD1:PARD6A:CHMP1A:GAS8:KAT2A:KIF19:TBCD:PARD6G:APC2:DNAH7:PCNT:NEFH:SNCA:CEP72:TPPP:KIFC1:ARHGEF10:NTMT1:MID1IP1:HDAC6:ATRX:CAPN6:STAG2:MAP7D3:FGF13:CETN2	http://www.gsea-msigdb.org/gsea/msigdb/cards/GO_MICROTUBULE_CYTOSKELETON_ORGANIZATION
294	GO_bp	GO_REGULATION_OF_ANIMAL_ORGAN_MORPHOGENESIS	251	21	8.87029e-05	0.00221757	TACSTD2:WNT3A:DKK1:BMP4:PARD6A:HNF1B:SP6:LIMS2:FZD5:CELSR1:MSX1:ESR1:PSMB1:MAGI2:SHH:RSPO2:TNFRSF11B:BCOR:MAGED1:AR:CITED1	http://www.gsea-msigdb.org/gsea/msigdb/cards/GO_REGULATION_OF_ANIMAL_ORGAN_MORPHOGENESIS
295	GO_bp	GO_REGULATION_OF_TRANSPORTER_ACTIVITY	270	22	8.99667e-05	0.00224154	MTNR1B:DRD2:EFCAB4B:JPH3:DLG4:NLGN2:CACNG7:DYSF:FGF12:SNCA:OPRM1:HECW1:SRI:CRH:DAPK1:PTPN3:GRIN1:LRRC26:WNK3:DLG3:ATP7A:FMR1	http://www.gsea-msigdb.org/gsea/msigdb/cards/GO_REGULATION_OF_TRANSPORTER_ACTIVITY
296	GO_bp	GO_ORGANIC_ACID_TRANSPORT	328	25	9.08982e-05	0.00225473	PDPN:FABP3:PRKAA2:AKR1C1:DRD2:PPFIA2:SLC15A4:ABCC4:SLC51B:NMB:ACACA:SLC5A6:SLC1A4:SLC11A1:OXT:SLC25A1:SLC6A1:GRM2:SNCA:SLC6A18:SLC23A1:SLC36A3:ABCB4:PRKAG2:MID1IP1	http://www.gsea-msigdb.org/gsea/msigdb/cards/GO_ORGANIC_ACID_TRANSPORT
297	GO_bp	GO_REGULATION_OF_RAS_PROTEIN_SIGNAL_TRANSDUCTION	233	20	9.11096e-05	0.00225473	NTRK1:PSD:HRAS:ARHGEF17:RASA3:ABR:ARHGAP35:PSD4:CUL3:GPR55:ARHGEF26:FLOT1:RGL2:ARHGEF10:ADRA1A:JAK2:VAV2:OPHN1:OGT:MCF2	http://www.gsea-msigdb.org/gsea/msigdb/cards/GO_REGULATION_OF_RAS_PROTEIN_SIGNAL_TRANSDUCTION
298	GO_bp	GO_REGULATION_OF_EXOCYTOSIS	215	19	9.20679e-05	0.0022708	SYT7:SYT12:DRD2:PPFIA2:STXBP6:SCAMP5:FOXF1:ABR:CD300A:SYT3:RAPGEF4:SNCA:PARK2:ADRA1A:IL1RAPL1:CASK:SYP:IL13RA2:FMR1	http://www.gsea-msigdb.org/gsea/msigdb/cards/GO_REGULATION_OF_EXOCYTOSIS
299	GO_bp	GO_UROGENITAL_SYSTEM_DEVELOPMENT	329	25	9.53853e-05	0.00234475	TACSTD2:NPHS2:KIF26B:KIRREL3:BMP4:PKD1:ACD:FOXF1:HNF1B:NOTCH3:HOXD11:KLF15:EPHB3:PPAT:ADAMTS16:TFAP2B:ESR1:DACT2:BMPER:MAGI2:SHH:MAGED1:AMER1:AR:CITED1	http://www.gsea-msigdb.org/gsea/msigdb/cards/GO_UROGENITAL_SYSTEM_DEVELOPMENT
300	GO_bp	GO_GAMETE_GENERATION	667	41	9.95074e-05	0.00243793	PPAP2B:ATP1A4:TDRD5:SHCBP1L:FMN2:CREM:CCDC87:H1FNT:GTSF1:DYNLL1:BMP4:BCL2L10:RNF151:SPEM1:CELF4:CATSPERD:RAD21L1:MOV10L1:GPR149:SPINK2:ADAMTS16:DND1:PCDHGA4:BRD2:BRD2-IT1:KIFC1:TBP:NOS3:FANCC:FAM9A:FAM9C:GPR64:NR0B1:CDK16:PIM2:SPIN2B:AR:ATRX:TAF7L:SEPT6:CETN2:FAM50A	http://www.gsea-msigdb.org/gsea/msigdb/cards/GO_GAMETE_GENERATION
301	GO_bp	GO_ENZYME_LINKED_RECEPTOR_PROTEIN_SIGNALING_PATHWAY	1034	57	0.000100656	0.00245789	PRKCZ:SKI:NTRK1:INSRR:DKK1:FBXL15:HRAS:CD63:NKX2-1:BMP4:MT3:ATP6V0D1:PARD6A:MYO1C:IGFBP4:VPS25:BAIAP2:LDLRAD4:SHC2:FGF22:COMP:TGFBRAP1:PMEPA1:ZGPAT:EPHB3:FGF12:DGKQ:MSX1:SNCA:HHIP:MZB1:MSX2:DUSP22:DDR1:LEMD2:TFAP2B:CTGF:DACT2:SMOC2:BMPER:MAGI2:ATP6V0A4:SHH:GATA4:CPNE3:FOXH1:JAK2:SHC3:PTPN3:VAV2:GRIN1:AR:EFNB1:OGT:CITED1:GUCY2F:XIAP	http://www.gsea-msigdb.org/gsea/msigdb/cards/GO_ENZYME_LINKED_RECEPTOR_PROTEIN_SIGNALING_PATHWAY
302	GO_bp	GO_MAMMARY_GLAND_EPITHELIUM_DEVELOPMENT	71	10	0.000101492	0.00247008	MGMT:FOXF1:NTN1:MSX1:MSX2:DDR1:ESR1:SCRIB:JAK2:AR	http://www.gsea-msigdb.org/gsea/msigdb/cards/GO_MAMMARY_GLAND_EPITHELIUM_DEVELOPMENT
303	GO_bp	GO_POSITIVE_REGULATION_OF_MAPK_CASCADE	537	35	0.000102626	0.00248944	PRKCZ:NTRK1:SLAMF1:CHI3L1:DKK1:HRAS:DRD2:BMP4:ERN2:MT3:IGFBP4:SHC2:KIDINS220:FZD5:GPR55:STK25:EDN3:IRAK2:TNIK:SOX2:MAPK10:CARTPT:DUSP22:CTGF:OPRM1:BMPER:ADRA1A:JAK2:MAP3K15:TAB3:MAGED1:EDA2R:AR:NRK:IKBKG	http://www.gsea-msigdb.org/gsea/msigdb/cards/GO_POSITIVE_REGULATION_OF_MAPK_CASCADE
304	GO_bp	GO_REGULATION_OF_PROTEIN_STABILITY	273	22	0.00010567	0.00255486	PER3:PPAP2B:SLC51B:COG7:MT3:KAT2A:ISOC2:CUL3:CRYAA:USP18:MSX1:SNCA:FLOT1:PEX6:PARK2:APTX:DPM2:HDAC6:PIM2:TAF1:HDAC8:LAMP2	http://www.gsea-msigdb.org/gsea/msigdb/cards/GO_REGULATION_OF_PROTEIN_STABILITY
305	GO_bp	GO_PROTEIN_MODIFICATION_BY_SMALL_PROTEIN_CONJUGATION	896	51	0.00010637	0.00256335	FBXL15:TOLLIP:RNF41:USP44:KIAA1024:RPS2:RNF112:TSSC1:DYSF:CUL3:HDAC4:UBE2G2:GORASP1:KLHL40:RNF123:SPSB4:RNF212:MAEA:KLHL8:PPP1R11:TRIM40:TRIM39:GCLC:FBXL4:NUP43:PARK2:PSMB1:RNF216:HECW1:TRIM4:TSPYL5:MED30:BAI1:PARP10:SHARPIN:KLHL15:BCOR:UBA1:HDAC6:CCDC22:AMER1:TAF1:OGT:HDAC8:MID2:KLHL13:UBE2A:CUL4B:XIAP:MAGEC2:PDZD4	http://www.gsea-msigdb.org/gsea/msigdb/cards/GO_PROTEIN_MODIFICATION_BY_SMALL_PROTEIN_CONJUGATION
306	GO_bp	GO_REGULATION_OF_CELLULAR_CATABOLIC_PROCESS	805	47	0.000109095	0.00262042	PRKAA2:PGAM1:RNF41:PKD1:ERCC4:MT3:ATP6V0D1:CACNG7:ATRAID:HTRA2:FZD5:SLC11A1:UBE2G2:TIMP3:KLHL40:SNCA:NKD2:PAPD7:WDR41:DND1:TRIM39:GCLC:PARK2:PSMB1:PRKAG2:SHH:GATA4:ADRA1A:DAPK1:PTPN3:TAB3:RBM10:HDAC6:PIM2:CCDC22:PFKFB1:RRAGB:AMER1:OPHN1:TAF1:OGT:MID2:AIFM1:FMR1:MTM1:IKBKG:DKC1	http://www.gsea-msigdb.org/gsea/msigdb/cards/GO_REGULATION_OF_CELLULAR_CATABOLIC_PROCESS
307	GO_bp	GO_RESPONSE_TO_NITROGEN_COMPOUND	968	54	0.000112787	0.00270028	PRKCZ:FABP3:GSTM3:INSRR:RNLS:MGMT:MRGPRX1:DRD2:ABCC4:HCN4:CIB2:CPEB1:MT3:ATP6V0D1:MYO1C:JUP:BAIAP2:MC4R:HADHA:PTPRN:OXT:DNMT3B:HLCS:SLC6A1:KLF15:DGKQ:PPAT:LPHN3:SNCA:SLC6A3:MZB1:GLRA1:FLOT1:GCLC:CTGF:OPRM1:PARK2:PRKAR1B:SDK1:ATP6V0A4:CRH:JAK2:GRIN1:GLRA2:PFKFB1:RRAGB:TAF1:OGT:CITED1:UPRT:ATRX:ATP7A:AIFM1:FMR1	http://www.gsea-msigdb.org/gsea/msigdb/cards/GO_RESPONSE_TO_NITROGEN_COMPOUND
308	GO_bp	GO_CHROMOSOME_SEGREGATION	313	24	0.00011361	0.00271114	CEP85:CDCA8:FMN2:USP44:NAA60:NAA60:ERCC4:CHMP1A:CUL3:RAD21L1:FAM83D:SMC1B:RNF212:PAPD7:KIFC1:NUP43:MAD1L1:ESCO2:RRS1:NTMT1:HDAC8:ATRX:BEX4:STAG2:NAA10	http://www.gsea-msigdb.org/gsea/msigdb/cards/GO_CHROMOSOME_SEGREGATION
309	GO_bp	GO_REGULATION_OF_CELLULAR_PROTEIN_LOCALIZATION	519	34	0.000116214	0.0027643	PRKCZ:PRKAA2:PTPN14:WNT3A:HRAS:SORL1:TFDP1:BMP4:TMEM30B:SLC51B:PARD6A:GAS8:MYO1C:JUP:HTRA2:POLR1A:FZD5:UBE2G2:PCNT:PPM1F:CEP72:NKD2:TRIM40:EPB41L2:PARK2:SHH:SCRIB:GPM6B:GRIPAP1:WNK3:AR:OPHN1:HDAC8:DKC1	http://www.gsea-msigdb.org/gsea/msigdb/cards/GO_REGULATION_OF_CELLULAR_PROTEIN_LOCALIZATION
310	GO_bp	GO_EPITHELIAL_CELL_DIFFERENTIATION	762	45	0.000117273	0.00278049	PDPN:ACTL8:PTCH2:GSTM3:NTRK1:NPHS2:AKR1C1:MGMT:TOLLIP:KRTAP5-5:KRTAP5-6:NKX2-1:BMP4:CERS3:FOXF1:HNF1B:KRT25:KRT23:KRTAP3-2:JUP:DLX3:SULT2B1:CRYGD:KLF15:ARHGEF26:FAT1:POU4F3:MSX2:CDSN:ESR1:MLLT4:DACT2:MAGI2:SERPINE1:GATA4:SCRIB:SHARPIN:ARX:NR0B1:AR:OPHN1:YIPF6:CITED1:ATRX:PGK1	http://www.gsea-msigdb.org/gsea/msigdb/cards/GO_EPITHELIAL_CELL_DIFFERENTIATION
311	GO_bp	GO_DENDRITE_DEVELOPMENT	220	19	0.000124688	0.00294476	DAB1:ZNF365:CUX2:DLG4:KIDINS220:GORASP1:TNIK:EPHB3:RTN4IP1:SDK1:HECW1:CAMK2B:COBL:CUX1:GRIN1:IL1RAPL1:HDAC6:MCF2:FMR1	http://www.gsea-msigdb.org/gsea/msigdb/cards/GO_DENDRITE_DEVELOPMENT
312	GO_bp	GO_EXPLORATION_BEHAVIOR	25	6	0.000125217	0.00294476	JPH3:NLGN2:GAD1:CHL1:CRH:BRINP1	http://www.gsea-msigdb.org/gsea/msigdb/cards/GO_EXPLORATION_BEHAVIOR
313	GO_bp	GO_VESICLE_MEDIATED_TRANSPORT_IN_SYNAPSE	202	18	0.000125464	0.00294476	CTBP2:SYT7:SYT12:DRD2:LIN7A:PPFIA2:NLGN2:ERC2:DGKQ:MAPK10:SNCA:PARK2:ADRA1A:SCRIB:CASK:SYP:OPHN1:FMR1	http://www.gsea-msigdb.org/gsea/msigdb/cards/GO_VESICLE_MEDIATED_TRANSPORT_IN_SYNAPSE
314	GO_bp	GO_REGULATION_OF_BMP_SIGNALING_PATHWAY	87	11	0.000125803	0.00294476	SKI:DKK1:FBXL15:BMP4:MSX1:MSX2:LEMD2:TFAP2B:BMPER:GATA4:XIAP	http://www.gsea-msigdb.org/gsea/msigdb/cards/GO_REGULATION_OF_BMP_SIGNALING_PATHWAY
315	GO_bp	GO_NEGATIVE_REGULATION_OF_NEURON_APOPTOTIC_PROCESS	150	15	0.000126482	0.00295125	NTRK1:HRAS:MTNR1B:FAIM2:MT3:CHL1:SNCA:TFAP2B:GCLC:PARK2:JAK2:BARHL1:GRIN1:NONO:CITED1	http://www.gsea-msigdb.org/gsea/msigdb/cards/GO_NEGATIVE_REGULATION_OF_NEURON_APOPTOTIC_PROCESS
316	GO_bp	GO_FEEDING_BEHAVIOR	102	12	0.00012723	0.0029593	DMBX1:PRLHR:DRD2:MC4R:OXT:ASIP:MC3R:CARTPT:OPRM1:NAPEPLD:GRIN1:BRS3	http://www.gsea-msigdb.org/gsea/msigdb/cards/GO_FEEDING_BEHAVIOR
317	GO_bp	GO_RAS_PROTEIN_SIGNAL_TRANSDUCTION	437	30	0.000127644	0.00295957	PDPN:NTRK1:PSD:HRAS:ARHGEF17:RASA3:ABR:NTN1:SHC2:ARHGAP35:PSD4:CUL3:GPR55:CELSR1:RAB6B:ARHGEF26:G3BP1:FLOT1:RGL2:RAB19:ARHGEF10:ADRA1A:JAK2:SHC3:VAV2:ARHGAP6:OPHN1:OGT:RAB33A:MCF2	http://www.gsea-msigdb.org/gsea/msigdb/cards/GO_RAS_PROTEIN_SIGNAL_TRANSDUCTION
318	GO_bp	GO_RESPONSE_TO_ACID_CHEMICAL	336	25	0.00013274	0.00306804	FABP3:PRKAA2:NTRK1:WNT3A:AKR1C1:DKK1:MGMT:CPEB1:OVCA2:ACACA:HTRA2:OXT:HLCS:MAPK10:GLRA1:MICB:GCLC:CTGF:ABCB4:BRINP1:GRIN1:GLRA2:RRAGB:ATP7A:AIFM1	http://www.gsea-msigdb.org/gsea/msigdb/cards/GO_RESPONSE_TO_ACID_CHEMICAL
319	GO_bp	GO_HISTONE_DEACETYLATION	74	10	0.000144569	0.00333098	SKI:MIER1:BRMS1:MIER2:HDAC4:PRDM5:SDR16C5:MSL3:HDAC6:HDAC8	http://www.gsea-msigdb.org/gsea/msigdb/cards/GO_HISTONE_DEACETYLATION
320	GO_bp	GO_RESPONSE_TO_GROWTH_FACTOR	724	43	0.000145544	0.00334296	PRKCZ:SKI:NTRK1:DKK1:FBXL15:CD63:NKX2-1:BMP4:MT3:PARD6A:MYO1C:KAT2A:LDLRAD4:FGF22:COMP:KIDINS220:HTRA2:TGFBRAP1:PMEPA1:CLEC3B:SOX2:FGF12:MSX1:SNCA:HHIP:MSX2:DUSP22:LEMD2:TFAP2B:GCLC:CTGF:OPRM1:SMOC2:BMPER:MAGI2:GATA4:CPNE3:FOXH1:CASK:HDAC6:CITED1:ATP7A:XIAP	http://www.gsea-msigdb.org/gsea/msigdb/cards/GO_RESPONSE_TO_GROWTH_FACTOR
321	GO_bp	GO_DEVELOPMENTAL_CELL_GROWTH	223	19	0.00014881	0.00340733	PRKCZ:BARHL2:WNT3A:MT3:NTN1:CTDP1:SYT3:CACNG7:POU4F3:DDR1:PARK2:COBL:GATA4:ADRA1A:HDAC6:FGF13:L1CAM:PLXNA3:G6PD	http://www.gsea-msigdb.org/gsea/msigdb/cards/GO_DEVELOPMENTAL_CELL_GROWTH
322	GO_bp	GO_DIVALENT_INORGANIC_CATION_HOMEOSTASIS	506	33	0.000157918	0.00360465	MTNR1B:DRD2:FAM155A:RASA3:CIB2:NMB:PKD1:MT3:MT1B:CALB2:JPH3:DLG4:GALR1:SLC8A2:GRIN2D:CXCR1:SLC11A1:GPR55:OXT:EDN3:ACKR2:TRPC1:PDE6B:TMEM165:SNCA:TFAP2B:ESR1:PARK2:SRI:ADRA1A:GRINA:JAK2:GRIN1	http://www.gsea-msigdb.org/gsea/msigdb/cards/GO_DIVALENT_INORGANIC_CATION_HOMEOSTASIS
323	GO_bp	GO_REGULATION_OF_TRANSMISSION_OF_NERVE_IMPULSE	17	5	0.000165079	0.00374016	MTNR1B:FGF12:CARTPT:GLRA1:FMR1	http://www.gsea-msigdb.org/gsea/msigdb/cards/GO_REGULATION_OF_TRANSMISSION_OF_NERVE_IMPULSE
324	GO_bp	GO_NEGATIVE_REGULATION_OF_KIDNEY_DEVELOPMENT	17	5	0.000165079	0.00374016	TACSTD2:BMP4:HNF1B:SHH:CITED1	http://www.gsea-msigdb.org/gsea/msigdb/cards/GO_NEGATIVE_REGULATION_OF_KIDNEY_DEVELOPMENT
325	GO_bp	GO_REGULATION_OF_MAPK_CASCADE	751	44	0.000165381	0.00374016	PRKCZ:NTRK1:SLAMF1:CHI3L1:ATF3:DKK1:HRAS:DRD2:SORL1:RNF41:BMP4:ERN2:MT3:IGFBP4:CD300A:SHC2:KIDINS220:FZD5:GPR55:STK25:FAM83D:EDN3:TIMP3:IRAK2:TNIK:SOX2:MAPK10:CARTPT:DUSP22:LEMD2:CTGF:OPRM1:PARK2:BMPER:ADRA1A:JAK2:MAP3K15:TAB3:MAGED1:EDA2R:AR:RPS6KA6:NRK:IKBKG	http://www.gsea-msigdb.org/gsea/msigdb/cards/GO_REGULATION_OF_MAPK_CASCADE
326	GO_bp	GO_PROTEIN_CONTAINING_COMPLEX_LOCALIZATION	282	22	0.000168364	0.00379593	PRKCZ:KIF17:HRAS:DYNLL1:STXBP6:DLG4:CACNG7:TTC21B:SSB:TTC30B:TTC21A:MAPK10:CEP72:NUP43:RRS1:SCRIB:RPGR:GRIPAP1:OPHN1:DLG3:NXF3:UPF3B	http://www.gsea-msigdb.org/gsea/msigdb/cards/GO_PROTEIN_CONTAINING_COMPLEX_LOCALIZATION
327	GO_bp	GO_CARTILAGE_DEVELOPMENT	207	18	0.0001706	0.00383459	MEF2D:CHI3L1:HOXC4:HOXC4:BMP4:PKD1:COMP:COL6A3:MATN4:GNAS:COL20A1:MSX1:MSX2:COL21A1:CTGF:CSGALNACT1:BMP1:RSPO2:ATP7A	http://www.gsea-msigdb.org/gsea/msigdb/cards/GO_CARTILAGE_DEVELOPMENT
328	GO_bp	GO_ANATOMICAL_STRUCTURE_FORMATION_INVOLVED_IN_MORPHOGENESIS	1152	61	0.00017429	0.00390558	SKI:PDPN:CHI3L1:PTPN14:WNT3A:KIF26B:ARHGAP22:DKK1:PARVA:FAIM2:NKX2-1:BMP4:KIAA1024:MFGE8:CBLN1:HSBP1:FOXF1:SPEM1:HNF1B:JUP:KAT2A:SBNO2:ANGPTL6:NOTCH3:ARHGAP35:MYBPC2:DYSF:FHL2:FZD5:CUL3:CELSR1:SOX2:EPHB3:MSX1:SPINK2:NEUROG1:MSX2:HLA-G:FLOT1:LEMD2:TFAP2B:CTGF:SMOC2:SDK1:BMPER:COBL:SERPINE1:NOS3:SHH:GATA4:BAI1:SCRIB:FOXH1:COL15A1:VAV2:COL5A1:AR:OPHN1:EDA:ATP7A:PGK1	http://www.gsea-msigdb.org/gsea/msigdb/cards/GO_ANATOMICAL_STRUCTURE_FORMATION_INVOLVED_IN_MORPHOGENESIS
329	GO_bp	GO_RESPONSE_TO_INORGANIC_SUBSTANCE	553	35	0.0001803	0.00401814	PRKAA2:NTRK1:SYT7:CCS:SYT12:DRD2:STK24:MT3:MT1B:DLG4:RNF112:LONP1:SYT3:STK25:SLC6A1:TRPC1:MAPK10:SNCA:SLC6A3:GLRA1:GCLC:PARK2:NOS3:SHH:CPNE3:TNFRSF11B:APTX:FANCC:GLRA2:HDAC6:ATRX:ATP7A:AIFM1:FMR1:G6PD	http://www.gsea-msigdb.org/gsea/msigdb/cards/GO_RESPONSE_TO_INORGANIC_SUBSTANCE
330	GO_bp	GO_DENDRITE_MORPHOGENESIS	138	14	0.000180406	0.00401814	ZNF365:CUX2:DLG4:KIDINS220:GORASP1:TNIK:EPHB3:HECW1:CAMK2B:CUX1:GRIN1:IL1RAPL1:HDAC6:FMR1	http://www.gsea-msigdb.org/gsea/msigdb/cards/GO_DENDRITE_MORPHOGENESIS
331	GO_bp	GO_REGULATION_OF_INSULIN_SECRETION	173	16	0.000190815	0.00423712	SYT7:MTNR1B:DRD2:DYNLL1:SSTR5:NLGN2:RAPGEF4:NNAT:CARTPT:TFAP2B:PARK2:ICA1:SRI:CRH:JAK2:CDK16	http://www.gsea-msigdb.org/gsea/msigdb/cards/GO_REGULATION_OF_INSULIN_SECRETION
332	GO_bp	GO_POSITIVE_REGULATION_OF_EXCITATORY_POSTSYNAPTIC_POTENTIAL	27	6	0.000197915	0.00438155	PRKCZ:CUX2:DLG4:NLGN2:NRXN1:GRIN1	http://www.gsea-msigdb.org/gsea/msigdb/cards/GO_POSITIVE_REGULATION_OF_EXCITATORY_POSTSYNAPTIC_POTENTIAL
333	GO_bp	GO_NEURON_DEATH	345	25	0.000199607	0.00440009	NTRK1:WNT3A:DKK1:DPYSL4:HRAS:MTNR1B:SORL1:FAIM2:MT3:HTRA2:HDAC4:CHL1:SNCA:POU4F3:TFAP2B:GCLC:PARK2:JAK2:BARHL1:GRIN1:NONO:CITED1:AIFM1:G6PD:IKBKG	http://www.gsea-msigdb.org/gsea/msigdb/cards/GO_NEURON_DEATH
334	GO_bp	GO_ESTABLISHMENT_OF_PROTEIN_LOCALIZATION_TO_MEMBRANE	325	24	0.000200454	0.00440009	HRAS:TFDP1:SRP54:SLC51B:RPS2:MYO1C:RPL26:RPS9:ARFRP1:GORASP1:ZDHHC19:COX18:MAPK10:ZDHHC11:SRP19:ZDHHC14:MLLT4:AGK:RPS20:SCRIB:GRIPAP1:ZDHHC15:RPL36A:ZDHHC9	http://www.gsea-msigdb.org/gsea/msigdb/cards/GO_ESTABLISHMENT_OF_PROTEIN_LOCALIZATION_TO_MEMBRANE
335	GO_bp	GO_RESPONSE_TO_WOUNDING	667	40	0.000200548	0.00440009	PDPN:PPAP2B:NTRK1:WNT3A:HRAS:SYT7:DRD2:STK24:F10:RAD51B:FOXF1:C1QBP:AKAP10:COMP:ARHGAP35:DYSF:SLC11A1:GNAS:CELSR1:SOX2:DGKG:DGKQ:MSX2:DDR1:CTGF:OPRM1:SMOC2:PRKAR1B:SERPINE1:NOS3:SHH:GATA4:ZFPM2:SCRIB:JAK2:VAV2:COL5A1:CASK:DGKK:ATP7A	http://www.gsea-msigdb.org/gsea/msigdb/cards/GO_RESPONSE_TO_WOUNDING
336	GO_bp	GO_NEGATIVE_REGULATION_OF_MYELOID_LEUKOCYTE_MEDIATED_IMMUNITY	10	4	0.000203895	0.00444697	FOXF1:ABR:CD300A:IL13RA2	http://www.gsea-msigdb.org/gsea/msigdb/cards/GO_NEGATIVE_REGULATION_OF_MYELOID_LEUKOCYTE_MEDIATED_IMMUNITY
337	GO_bp	GO_ADULT_FEEDING_BEHAVIOR	10	4	0.000203895	0.00444697	DMBX1:ASIP:CARTPT:BRS3	http://www.gsea-msigdb.org/gsea/msigdb/cards/GO_ADULT_FEEDING_BEHAVIOR
338	GO_bp	GO_REGULATION_OF_SECRETION	782	45	0.000208578	0.00453565	PRKCZ:SERGEF:SYT7:SYT12:MTNR1B:DRD2:PPFIA2:DYNLL1:STXBP6:SCAMP5:NMB:SSTR5:FOXF1:ABR:NLGN2:CD300A:GALR1:SYT3:RAPGEF4:FZD5:OXT:NNAT:GNAS:EDN3:SLC6A1:SNCA:CARTPT:NEUROG1:PPP1R11:TFAP2B:OPRM1:PARK2:ICA1:SRI:CLEC5A:ADRA1A:CRH:JAK2:IL1RAPL1:CASK:CDK16:SYP:WNK3:IL13RA2:FMR1	http://www.gsea-msigdb.org/gsea/msigdb/cards/GO_REGULATION_OF_SECRETION
339	GO_bp	GO_REGULATION_OF_CYSTEINE_TYPE_ENDOPEPTIDASE_ACTIVITY	229	19	0.000209634	0.00454516	WNT3A:MGMT:BCL2L10:MT3:HTRA2:PPM1F:SOX2:SNCA:TFAP2B:CTGF:DNAJB6:JAK2:DAPK1:GRIN1:RPS6KA3:NGFRAP1:XIAP:AIFM1:MAGEA3	http://www.gsea-msigdb.org/gsea/msigdb/cards/GO_REGULATION_OF_CYSTEINE_TYPE_ENDOPEPTIDASE_ACTIVITY
340	GO_bp	GO_REGULATION_OF_RESPONSE_TO_STRESS	1481	74	0.000218931	0.00473276	PDPN:PPAP2B:SLAMF1:FMN2:DKK1:ZNF365:MGMT:HRAS:DRD2:STK24:ERCC4:ERN2:HSBP1:FOXF1:ABR:C1QBP:RPL26:DNAJC7:DHX58:CD300A:SBNO2:PPP1R15A:HTRA2:FZD5:STK25:UBE2G2:USP18:MLC1:IRAK2:TNIK:MUC4:MSX1:SNCA:DUSP22:HLA-G:FLOT1:MICA:MICB:HMGA1:CTGF:NUP43:ESR1:OPRM1:PARK2:SMOC2:PSMB1:RNF216:CAMK2B:SERPINE1:NAPEPLD:NOS3:DNAJB6:CRH:SCRIB:GRINA:SHARPIN:JAK2:RPS6KA3:KLHL15:TAB3:CASK:HDAC6:EDA2R:NONO:ATP7A:BTK:NRK:XIAP…	http://www.gsea-msigdb.org/gsea/msigdb/cards/GO_REGULATION_OF_RESPONSE_TO_STRESS
341	GO_bp	GO_PROTEIN_O_LINKED_MANNOSYLATION	18	5	0.000222429	0.00479428	GYLTL1B:B3GNT1:TMTC1:ISPD:DPM2	http://www.gsea-msigdb.org/gsea/msigdb/cards/GO_PROTEIN_O_LINKED_MANNOSYLATION
342	GO_bp	GO_ACTIN_FILAMENT_BASED_PROCESS	739	43	0.000225999	0.00484172	PDPN:TACSTD2:INSRR:NPHS2:FMN2:HRAS:MOB2:PARVA:ARHGEF17:HCN4:ABR:MYO1C:JUP:BAIAP2:ARHGAP35:MYBPC2:CUL3:PPM1F:CELSR1:TNIK:FGF12:FAT1:ARHGAP26:DOCK2:CAP2:TNXB:EPB41L2:CTGF:PARK2:COBL:SRI:DNAJB6:ARHGEF10:GATA4:JAK2:ARHGAP6:GPM6B:OPHN1:GDPD2:NRK:PLS3:FRMD7:FGF13	http://www.gsea-msigdb.org/gsea/msigdb/cards/GO_ACTIN_FILAMENT_BASED_PROCESS
343	GO_bp	GO_REGULATION_OF_NEUROTRANSMITTER_TRANSPORT	141	14	0.000226145	0.00484172	SYT7:SYT12:DRD2:PPFIA2:SLC6A1:SNCA:FLOT1:PARK2:ADRA1A:CRH:GPM6B:CASK:SYP:FMR1	http://www.gsea-msigdb.org/gsea/msigdb/cards/GO_REGULATION_OF_NEUROTRANSMITTER_TRANSPORT
344	GO_bp	GO_CATECHOLAMINE_SECRETION	64	9	0.000226606	0.00484172	SYT7:SYT12:DRD2:SYT3:OXT:SNCA:CARTPT:PARK2:CRH	http://www.gsea-msigdb.org/gsea/msigdb/cards/GO_CATECHOLAMINE_SECRETION
345	GO_bp	GO_CONNECTIVE_TISSUE_DEVELOPMENT	269	21	0.000232142	0.00494351	MEF2D:CHI3L1:HOXC4:HOXC4:BMP4:PKD1:COMP:COL6A3:MATN4:GNAS:COL20A1:MSX1:MSX2:COL21A1:CTGF:CSGALNACT1:BMP1:EBF2:RSPO2:COL5A1:AMER1:ATP7A	http://www.gsea-msigdb.org/gsea/msigdb/cards/GO_CONNECTIVE_TISSUE_DEVELOPMENT
346	GO_bp	GO_RESPONSE_TO_HORMONE	973	53	0.000232715	0.00494351	PRKCZ:FABP3:PRKAA2:INSRR:AKR1C1:NKX2-1:BMP4:CPEB1:SSTR5:MT3:ATP6V0D1:MYO1C:ACACA:BAIAP2:MC4R:LONP1:CATSPERD:HADHA:FHL2:PTPRN:HDAC4:OXT:DNMT3B:ASIP:PMEPA1:TIMP3:SLC6A1:KLF15:PPAT:PGRMC2:NR2F1:MZB1:MSX2:GCLC:CTGF:ESR1:OPRM1:PRKAR1B:CLDN4:ATP6V0A4:NOS3:ADRA1A:CRH:FOXH1:JAK2:NR0B1:HDAC6:PFKFB1:AR:OGT:CITED1:UPRT:AIFM1	http://www.gsea-msigdb.org/gsea/msigdb/cards/GO_RESPONSE_TO_HORMONE
347	GO_bp	GO_REGULATION_OF_PEPTIDASE_ACTIVITY	432	29	0.000238833	0.00505886	WNT3A:MGMT:CST6:SORL1:BCL2L10:MT3:HTRA2:COL6A3:PPM1F:TIMP3:SOX2:SPINK2:SNCA:SPOCK3:C4B:TFAP2B:CTGF:SERPINE1:DNAJB6:JAK2:DAPK1:GRIN1:RPS6KA3:PCSK1N:NGFRAP1:XIAP:AIFM1:MAGEA3:RENBP	http://www.gsea-msigdb.org/gsea/msigdb/cards/GO_REGULATION_OF_PEPTIDASE_ACTIVITY
348	GO_bp	GO_REGULATION_OF_CELL_MORPHOGENESIS	475	31	0.000243134	0.00513516	PDPN:DAB1:TACSTD2:BARHL2:WNT3A:PARVA:CUX2:MT3:C1QBP:DLG4:NTN1:BAIAP2:PALM:ARHGAP35:SYT3:CACNG7:STK25:GORASP1:TNIK:EPHB3:PARK2:HECW1:CAMK2B:CUX1:GRIN1:IL1RAPL1:FGF13:MCF2:FMR1:L1CAM:PLXNA3	http://www.gsea-msigdb.org/gsea/msigdb/cards/GO_REGULATION_OF_CELL_MORPHOGENESIS
349	GO_bp	GO_EMBRYONIC_HINDLIMB_MORPHOGENESIS	28	6	0.000244958	0.00515885	BMP4:GNAS:MSX1:MSX2:SHH:RSPO2	http://www.gsea-msigdb.org/gsea/msigdb/cards/GO_EMBRYONIC_HINDLIMB_MORPHOGENESIS
350	GO_bp	GO_NEPHRON_MORPHOGENESIS	79	10	0.000250305	0.0052564	TACSTD2:KIF26B:BMP4:PKD1:HNF1B:HOXD11:ADAMTS16:SHH:MAGED1:CITED1	http://www.gsea-msigdb.org/gsea/msigdb/cards/GO_NEPHRON_MORPHOGENESIS
351	GO_bp	GO_PROTEIN_MODIFICATION_BY_SMALL_PROTEIN_CONJUGATION_OR_REMOVAL	1097	58	0.000259186	0.00542741	FBXL15:TOLLIP:RNF41:USP44:KIAA1024:RPS2:RNF112:KAT2A:USP29:TSSC1:DYSF:CUL3:HDAC4:UBE2G2:USP18:GORASP1:KLHL40:RNF123:SPSB4:RNF212:MAEA:KLHL8:PPP1R11:TRIM40:TRIM39:GCLC:FBXL4:NUP43:ESR1:PARK2:PSMB1:RNF216:HECW1:TRIM4:TSPYL5:MED30:BAI1:PARP10:SHARPIN:KLHL15:BCOR:UBA1:HDAC6:CCDC22:AMER1:AR:TAF1:OGT:HDAC8:MID2:KLHL13:UBE2A:CUL4B:XIAP:MAGEC2:PDZD4:IKBKG:BRCC3	http://www.gsea-msigdb.org/gsea/msigdb/cards/GO_PROTEIN_MODIFICATION_BY_SMALL_PROTEIN_CONJUGATION_OR_REMOVAL
352	GO_bp	GO_POSITIVE_REGULATION_OF_PROTEIN_SERINE_THREONINE_KINASE_ACTIVITY	331	24	0.000262766	0.00548673	NTRK1:CCNY:DKK1:HRAS:BMP4:PKD1:ERN2:SHC2:KIDINS220:FZD5:EDN3:IRAK2:HIGD1A:TNIK:MAPK10:SNCA:CARTPT:JAK2:MAP3K15:TAB3:MAGED1:NRK:IKBKG:MTCP1	http://www.gsea-msigdb.org/gsea/msigdb/cards/GO_POSITIVE_REGULATION_OF_PROTEIN_SERINE_THREONINE_KINASE_ACTIVITY
353	GO_bp	GO_PROTEIN_LOCALIZATION_TO_CELL_PERIPHERY	311	23	0.000263768	0.00549206	PRKCZ:WNT3A:HRAS:LIN7C:LIN7A:DLG4:JUP:PALM:CACNG7:ARFRP1:GORASP1:TNIK:MAPK10:NKD2:FLOT1:EPB41L2:MLLT4:SCRIB:GRIN1:GRIPAP1:WNK3:AR:FGF13	http://www.gsea-msigdb.org/gsea/msigdb/cards/GO_PROTEIN_LOCALIZATION_TO_CELL_PERIPHERY
354	GO_bp	GO_NEGATIVE_REGULATION_OF_INTRACELLULAR_SIGNAL_TRANSDUCTION	521	33	0.00026825	0.00556959	PRKAA2:ATF3:MTNR1B:DRD2:SORL1:RASA3:BMP4:PPP2R5C:KIAA1024:C1QBP:DHX58:CD300A:ARHGAP35:HTRA2:FHL2:CUL3:TIMP3:DUSP22:HLA-G:TRIM40:LEMD2:ESR1:OPRM1:PARK2:MAGI2:SRI:ADRA1A:GRINA:CCDC22:NONO:RPS6KA6:MTM1:MAGEA3	http://www.gsea-msigdb.org/gsea/msigdb/cards/GO_NEGATIVE_REGULATION_OF_INTRACELLULAR_SIGNAL_TRANSDUCTION
355	GO_bp	GO_REGULATION_OF_ESTABLISHMENT_OF_PROTEIN_LOCALIZATION	723	42	0.000275053	0.00569475	PRKCZ:PTPN14:HRAS:SERGEF:SYT7:MTNR1B:DRD2:SORL1:DYNLL1:TFDP1:BMP4:TMEM30B:SLC51B:SCAMP5:SSTR5:MYO1C:NLGN2:JUP:HTRA2:RAPGEF4:FZD5:NNAT:UBE2G2:PCNT:PPM1F:CARTPT:PPP1R11:TFAP2B:OPRM1:PARK2:ICA1:SRI:CLEC5A:SHH:CRH:SCRIB:JAK2:CDK16:HDAC6:GRIPAP1:OPHN1:DKC1	http://www.gsea-msigdb.org/gsea/msigdb/cards/GO_REGULATION_OF_ESTABLISHMENT_OF_PROTEIN_LOCALIZATION
356	GO_bp	GO_RENAL_TUBULE_DEVELOPMENT	95	11	0.000276821	0.00571527	TACSTD2:KIF26B:BMP4:PKD1:HNF1B:HOXD11:ADAMTS16:TFAP2B:SHH:MAGED1:CITED1	http://www.gsea-msigdb.org/gsea/msigdb/cards/GO_RENAL_TUBULE_DEVELOPMENT
357	GO_bp	GO_TAXIS	633	38	0.000280307	0.00577102	DAB1:NTRK1:LHX4:WNT3A:DPYSL4:HRAS:PARVA:B3GNT1:NKX2-1:BMP4:NRXN3:C1QBP:NTN1:ARHGAP35:NRXN1:DYSF:CXCR1:EDN3:PPM1F:CHL1:CMTM8:ACKR2:EPHB3:POU4F3:DOCK2:UNC5A:LAMA2:SMOC2:ISPD:SERPINE1:SHH:SCRIB:SHC3:ARX:OPHN1:EFNB1:L1CAM:PLXNA3	http://www.gsea-msigdb.org/gsea/msigdb/cards/GO_TAXIS
358	GO_bp	GO_NEGATIVE_REGULATION_OF_CHROMOSOME_ORGANIZATION	144	14	0.000281523	0.00577987	SKI:H1FNT:USP44:ERCC4:ACD:DNMT3B:SNCA:HMGA1:MAD1L1:SDR16C5:BCOR:PHF8:ATRX:NAA10	http://www.gsea-msigdb.org/gsea/msigdb/cards/GO_NEGATIVE_REGULATION_OF_CHROMOSOME_ORGANIZATION
359	GO_bp	GO_NUCLEOSIDE_PHOSPHATE_BIOSYNTHETIC_PROCESS	273	21	0.00028343	0.00580066	RNLS:LHPP:GUCY1A2:CARKD:ACSF3:ACACA:SLC25A1:ATP5L2:PPAT:PAICS:SNCA:PPT2:GARS:NOS3:PRKAG2:NAPRT1:PARP10:CTPS2:PDHA1:UPRT:GUCY2F	http://www.gsea-msigdb.org/gsea/msigdb/cards/GO_NUCLEOSIDE_PHOSPHATE_BIOSYNTHETIC_PROCESS
360	GO_bp	GO_REGULATION_OF_STRIATED_MUSCLE_CELL_DIFFERENTIATION	111	12	0.000284114	0.00580066	WNT3A:DKK1:BMP4:KAT2A:CTDP1:MAMSTR:HDAC4:MSX1:FLOT1:SHH:BAI1:G6PD	http://www.gsea-msigdb.org/gsea/msigdb/cards/GO_REGULATION_OF_STRIATED_MUSCLE_CELL_DIFFERENTIATION
361	GO_bp	GO_SYNAPTIC_VESICLE_RECYCLING	66	9	0.000287332	0.00585012	WNT3A:SYT7:NLGN2:DGKQ:SNCA:SCRIB:GRIPAP1:SYP:OPHN1	http://www.gsea-msigdb.org/gsea/msigdb/cards/GO_SYNAPTIC_VESICLE_RECYCLING
362	GO_bp	GO_CALCIUM_ION_TRANSMEMBRANE_TRANSPORT	313	23	0.000289042	0.00585632	WNT3A:DRD2:EFCAB4B:NALCN:FAM155A:RASA3:PKD1:PKD1L2:JPH3:SLC8A2:GRIN2D:CACNG7:CACNG6:DYSF:TRPC1:SNCA:OPRM1:SRI:GRIN1:IL1RAPL1:CACNA1F:FMR1:G6PD	http://www.gsea-msigdb.org/gsea/msigdb/cards/GO_CALCIUM_ION_TRANSMEMBRANE_TRANSPORT
363	GO_bp	GO_G_PROTEIN_COUPLED_RECEPTOR_SIGNALING_PATHWAY_COUPLED_TO_CYCLIC_NUCLEOTIDE_SECOND_MESSENGER	254	20	0.000289231	0.00585632	MTNR1B:DRD2:SSTR5:MC4R:GALR1:PALM:MC3R:GNAS:GNAT1:GRM2:LPHN3:GABBR1:OPRM1:GRM8:ADRA1A:BAI1:GPR144:GPR64:GPR112:GPR101	http://www.gsea-msigdb.org/gsea/msigdb/cards/GO_G_PROTEIN_COUPLED_RECEPTOR_SIGNALING_PATHWAY_COUPLED_TO_CYCLIC_NUCLEOTIDE_SECOND_MESSENGER
364	GO_bp	GO_POTASSIUM_ION_TRANSPORT	235	19	0.000291206	0.00588012	KCNN3:ATP1A4:MTNR1B:DRD2:CD63:NALCN:KCNK10:HCN4:KCNJ12:SLC9A2:EDN3:SLC12A8:SLC9A3:KCNK5:KCNK16:NOS3:LRRC26:KCND1:WNK3	http://www.gsea-msigdb.org/gsea/msigdb/cards/GO_POTASSIUM_ION_TRANSPORT
365	GO_bp	GO_TRACHEA_DEVELOPMENT	19	5	0.000293762	0.00591548	BMP4:FOXF1:SHH:RSPO2:EDA	http://www.gsea-msigdb.org/gsea/msigdb/cards/GO_TRACHEA_DEVELOPMENT
366	GO_bp	GO_RESPONSE_TO_ORGANIC_CYCLIC_COMPOUND	912	50	0.000298121	0.00598685	RNLS:MGMT:MRGPRX1:DRD2:ABCC4:BMP4:HCN4:CIB2:SSTR5:FOXF1:HNF1B:JUP:KAT2A:CATSPERD:FHL2:PTPRN:OXT:DNMT3B:PMEPA1:HLCS:MLC1:SLC6A1:DGKQ:LPHN3:SNCA:PGRMC2:SLC6A3:NR2F1:MSX2:FLOT1:GCLC:CTGF:ESR1:OPRM1:PARK2:SDK1:CLDN4:ABCB4:CRH:FOXH1:JAK2:GRIN1:NR0B1:HDAC6:PFKFB1:AR:TAF1:CITED1:AIFM1:G6PD	http://www.gsea-msigdb.org/gsea/msigdb/cards/GO_RESPONSE_TO_ORGANIC_CYCLIC_COMPOUND
367	GO_bp	GO_CARTILAGE_MORPHOGENESIS	29	6	0.000300362	0.00601543	COL6A3:MATN4:COL20A1:MSX1:COL21A1:RSPO2	http://www.gsea-msigdb.org/gsea/msigdb/cards/GO_CARTILAGE_MORPHOGENESIS
368	GO_bp	GO_POSITIVE_REGULATION_OF_GTPASE_ACTIVITY	396	27	0.000301934	0.00603047	EVI5:NTRK1:ARHGAP22:AGAP7:HRAS:RASA3:RGS6:RIN3:ABR:TBCD:APC2:ARHGAP35:ASAP2:RGPD5:RGPD8:AGAP1:SEC23B:RGS12:ARHGAP26:DOCK2:MLLT4:ARHGEF10:SCRIB:ARHGAP6:OPHN1:STARD8:ARHGAP36	http://www.gsea-msigdb.org/gsea/msigdb/cards/GO_POSITIVE_REGULATION_OF_GTPASE_ACTIVITY
369	GO_bp	GO_REGULATION_OF_ACTION_POTENTIAL	53	8	0.000305964	0.00607793	MTNR1B:HCN4:JUP:FGF12:ADRA1A:PTPN3:FGF13:FMR1	http://www.gsea-msigdb.org/gsea/msigdb/cards/GO_REGULATION_OF_ACTION_POTENTIAL
370	GO_bp	GO_INTRASPECIES_INTERACTION_BETWEEN_ORGANISMS	53	8	0.000305964	0.00607793	NRXN3:GNG8:NRXN1:GAD1:OXT:BRINP1:GRIN1:GRPR	http://www.gsea-msigdb.org/gsea/msigdb/cards/GO_INTRASPECIES_INTERACTION_BETWEEN_ORGANISMS
371	GO_bp	GO_ORGANELLE_FISSION	460	30	0.000307315	0.00608833	CEP85:CDCA8:FMN2:USP44:BMP4:RAD51B:ERCC4:CHMP1A:COX10:CTDP1:CUL3:RAD21L1:EDN3:MX2:MOV10L1:RNF212:MSX1:PAPD7:PRDM9:NEUROG1:MSX2:KIFC1:PARK2:MAD1L1:ARHGEF10:RRS1:PIM2:ATRX:STAG2:NAA10	http://www.gsea-msigdb.org/gsea/msigdb/cards/GO_ORGANELLE_FISSION
372	GO_bp	GO_CARNITINE_SHUTTLE	11	4	0.000312109	0.00616668	PRKAA2:ACACA:PRKAG2:MID1IP1	http://www.gsea-msigdb.org/gsea/msigdb/cards/GO_CARNITINE_SHUTTLE
373	GO_bp	GO_CENTRAL_NERVOUS_SYSTEM_NEURON_DIFFERENTIATION	181	16	0.000319018	0.00628627	LHX4:WNT3A:DKK1:DRD2:FAIM2:NKX2-1:CBLN1:ARHGAP35:HOXD10:EPHB3:SHH:ARX:OPHN1:ATP7A:POU3F4:PLXNA3	http://www.gsea-msigdb.org/gsea/msigdb/cards/GO_CENTRAL_NERVOUS_SYSTEM_NEURON_DIFFERENTIATION
374	GO_bp	GO_MESONEPHRIC_TUBULE_MORPHOGENESIS	67	9	0.000322402	0.00631909	TACSTD2:KIF26B:BMP4:HNF1B:HOXD11:ADAMTS16:SHH:MAGED1:CITED1	http://www.gsea-msigdb.org/gsea/msigdb/cards/GO_MESONEPHRIC_TUBULE_MORPHOGENESIS
375	GO_bp	GO_REGULATION_OF_BEHAVIOR	67	9	0.000322402	0.00631909	PER3:MTNR1B:DRD2:MC4R:NRXN1:HDAC4:MC3R:NAPEPLD:CRH	http://www.gsea-msigdb.org/gsea/msigdb/cards/GO_REGULATION_OF_BEHAVIOR
376	GO_bp	GO_LOCALIZATION_WITHIN_MEMBRANE	146	14	0.000324582	0.00634489	PRKCZ:KIF17:HRAS:DLG4:CACNG7:NRXN1:SEC23B:MAPK10:DOCK2:MAGI2:SCRIB:GRIPAP1:OPHN1:DLG3	http://www.gsea-msigdb.org/gsea/msigdb/cards/GO_LOCALIZATION_WITHIN_MEMBRANE
377	GO_bp	GO_CELLULAR_ION_HOMEOSTASIS	661	39	0.000330361	0.00641847	ATP1A4:MTNR1B:DRD2:CLN5:FAM155A:RASA3:CIB2:NMB:PKD1:MT3:MT1B:ATP6V0D1:CALB2:JPH3:DLG4:GALR1:SLC8A2:GRIN2D:SLC9A2:CXCR1:SLC11A1:GPR55:OXT:EDN3:ACKR2:TRPC1:PDE6B:TMEM165:SNCA:SLC9A3:ESR1:SRI:ATP6V0A4:ADRA1A:GRINA:JAK2:GRIN1:CCDC22:ATP7A	http://www.gsea-msigdb.org/gsea/msigdb/cards/GO_CELLULAR_ION_HOMEOSTASIS
378	GO_bp	GO_REGULATION_OF_NEURONAL_ACTION_POTENTIAL	5	3	0.000331839	0.00641847	MTNR1B:FGF12:FMR1	http://www.gsea-msigdb.org/gsea/msigdb/cards/GO_REGULATION_OF_NEURONAL_ACTION_POTENTIAL
379	GO_bp	GO_PROTEIN_LINEAR_POLYUBIQUITINATION	5	3	0.000331839	0.00641847	PARK2:SHARPIN:XIAP	http://www.gsea-msigdb.org/gsea/msigdb/cards/GO_PROTEIN_LINEAR_POLYUBIQUITINATION
380	GO_bp	GO_REGULATION_OF_ENDODERMAL_CELL_DIFFERENTIATION	5	3	0.000331839	0.00641847	DKK1:HNF1B:COL5A1	http://www.gsea-msigdb.org/gsea/msigdb/cards/GO_REGULATION_OF_ENDODERMAL_CELL_DIFFERENTIATION
381	GO_bp	GO_FORELIMB_MORPHOGENESIS	41	7	0.000333392	0.00643158	HOXD10:MSX1:MSX2:TFAP2B:SHH:RSPO2:ATRX	http://www.gsea-msigdb.org/gsea/msigdb/cards/GO_FORELIMB_MORPHOGENESIS
382	GO_bp	GO_WOUND_HEALING	550	34	0.0003399	0.00653648	PDPN:PPAP2B:WNT3A:HRAS:SYT7:F10:RAD51B:C1QBP:AKAP10:COMP:ARHGAP35:DYSF:SLC11A1:GNAS:CELSR1:SOX2:DGKG:DGKQ:MSX2:DDR1:OPRM1:SMOC2:PRKAR1B:SERPINE1:NOS3:SHH:GATA4:ZFPM2:SCRIB:JAK2:VAV2:COL5A1:CASK:DGKK	http://www.gsea-msigdb.org/gsea/msigdb/cards/GO_WOUND_HEALING
383	GO_bp	GO_SKELETAL_SYSTEM_MORPHOGENESIS	238	19	0.000341498	0.00653648	SKI:MEF2D:HOXC4:HOXC4:BMP4:PKD1:COMP:HOXD10:COL6A3:MATN4:GNAS:COL20A1:MSX1:HHIP:NEUROG1:MSX2:COL21A1:CTGF:CSGALNACT1:BMP1	http://www.gsea-msigdb.org/gsea/msigdb/cards/GO_SKELETAL_SYSTEM_MORPHOGENESIS
384	GO_bp	GO_PROTEIN_ACYLATION	238	19	0.000341498	0.00653648	PRKAA2:YEATS4:NAA60:NAA60:KAT2A:KLF15:ZDHHC19:SNCA:ZDHHC11:ZDHHC14:ESCO2:SDR16C5:MSL3:JADE3:PORCN:TAF1:OGT:ZDHHC15:ZDHHC9:NAA10	http://www.gsea-msigdb.org/gsea/msigdb/cards/GO_PROTEIN_ACYLATION
385	GO_bp	GO_ORGANELLE_ASSEMBLY	824	46	0.000347271	0.00661723	MRPL20:KIF17:PRKAA2:DISC1:PARVA:SYT7:ATG16L2:DYNLL1:UNC119B:ABCC4:FAM179B:TUBGCP5:PATL2:RPL3L:CBLN1:ATP6V0D1:CHMP1A:GAS8:C1QBP:NLGN2:TEKT3:KAT2A:VPS25:ARHGAP35:MYBPC2:LRRC4B:NRXN1:TTC21B:TTC30B:DNAH7:PCNT:SPINK2:CEP72:ADAMTS16:G3BP1:KIFC1:ARHGEF10:RRS1:SRPX:RPGR:HDAC6:WDR45:SEPT6:STAG2:MTM1:CETN2	http://www.gsea-msigdb.org/gsea/msigdb/cards/GO_ORGANELLE_ASSEMBLY
386	GO_bp	GO_ORGANIC_ANION_TRANSPORT	485	31	0.000347517	0.00661723	PDPN:FABP3:PRKAA2:AKR1C1:DRD2:PPFIA2:SLC15A4:ABCC4:ATP11A:TMEM30B:SLC51B:NMB:ACACA:ATP8B3:RTBDN:SLC5A6:SLC1A4:SLC11A1:OXT:SLC25A1:SLC6A1:GRM2:SNCA:SLC6A18:SLC23A1:SLC36A3:ABCB4:PRKAG2:CA5B:MID1IP1:SLC35A2	http://www.gsea-msigdb.org/gsea/msigdb/cards/GO_ORGANIC_ANION_TRANSPORT
387	GO_bp	GO_ACTIVATION_OF_MAPKK_ACTIVITY	54	8	0.000348988	0.00662806	NTRK1:BMP4:KIDINS220:TNIK:CARTPT:JAK2:MAP3K15:NRK	http://www.gsea-msigdb.org/gsea/msigdb/cards/GO_ACTIVATION_OF_MAPKK_ACTIVITY
388	GO_bp	GO_MULTICELLULAR_ORGANISMAL_SIGNALING	201	17	0.000353803	0.0067022	ATP1A4:MTNR1B:HCN4:KCNJ12:GJD3:JUP:SLC8A2:CACNG7:CACNG6:TRPC1:FGF12:CARTPT:GLRA1:SRI:KCND1:CACNA1F:FMR1	http://www.gsea-msigdb.org/gsea/msigdb/cards/GO_MULTICELLULAR_ORGANISMAL_SIGNALING
389	GO_bp	GO_HORMONE_METABOLIC_PROCESS	220	18	0.000360178	0.00680221	DIO1:AKR1C1:PRLHR:SULT1A1:DHRS11:HSD17B1:CHST8:HSD17B14:TPO:CYP27C1:ECE2:DGKQ:ESR1:AKR1D1:SHH:SDR16C5:CRH:PCSK1N	http://www.gsea-msigdb.org/gsea/msigdb/cards/GO_HORMONE_METABOLIC_PROCESS
390	GO_bp	GO_MULTI_ORGANISM_BEHAVIOR	68	9	0.000360933	0.00680221	KIRREL3:NRXN3:GNG8:NRXN1:GAD1:OXT:BRINP1:GRIN1:GRPR	http://www.gsea-msigdb.org/gsea/msigdb/cards/GO_MULTI_ORGANISM_BEHAVIOR
391	GO_bp	GO_NEURON_APOPTOTIC_PROCESS	240	19	0.000379081	0.0070604	NTRK1:HRAS:MTNR1B:FAIM2:MT3:HDAC4:CHL1:SNCA:POU4F3:TFAP2B:GCLC:PARK2:JAK2:BARHL1:GRIN1:NONO:CITED1:AIFM1:G6PD	http://www.gsea-msigdb.org/gsea/msigdb/cards/GO_NEURON_APOPTOTIC_PROCESS
392	GO_bp	GO_CELL_MATRIX_ADHESION	221	18	0.000380383	0.0070604	PRKCZ:CD63:PPFIA2:MSLNL:PKD1:JUP:SNED1:PPM1F:MUC4:DUSP22:DDR1:CTGF:SERPINE1:ARHGAP6:GPM6B:CASK:EDA:L1CAM	http://www.gsea-msigdb.org/gsea/msigdb/cards/GO_CELL_MATRIX_ADHESION
393	GO_bp	GO_REGULATION_OF_NEUROTRANSMITTER_UPTAKE	20	5	0.000381175	0.0070604	DRD2:SNCA:FLOT1:PARK2:GPM6B	http://www.gsea-msigdb.org/gsea/msigdb/cards/GO_REGULATION_OF_NEUROTRANSMITTER_UPTAKE
394	GO_bp	GO_POSITIVE_REGULATION_OF_STEM_CELL_DIFFERENTIATION	20	5	0.000381175	0.0070604	TACSTD2:LTBP3:SP7:BMP4:GATA4	http://www.gsea-msigdb.org/gsea/msigdb/cards/GO_POSITIVE_REGULATION_OF_STEM_CELL_DIFFERENTIATION
395	GO_bp	GO_NEGATIVE_REGULATION_OF_TRANSCRIPTION_REGULATORY_REGION_DNA_BINDING	20	5	0.000381175	0.0070604	ANKRD33:MSX1:MSX2:SRI:TAF1	http://www.gsea-msigdb.org/gsea/msigdb/cards/GO_NEGATIVE_REGULATION_OF_TRANSCRIPTION_REGULATORY_REGION_DNA_BINDING
396	GO_bp	GO_NEGATIVE_REGULATION_OF_MRNA_SPLICING_VIA_SPLICEOSOME	20	5	0.000381175	0.0070604	SRSF10:SFSWAP:C1QBP:CELF4:RBM10	http://www.gsea-msigdb.org/gsea/msigdb/cards/GO_NEGATIVE_REGULATION_OF_MRNA_SPLICING_VIA_SPLICEOSOME
397	GO_bp	GO_PROTEASOMAL_PROTEIN_CATABOLIC_PROCESS	466	30	0.000381358	0.0070604	UBXN11:FBXL15:RNF41:USP44:PPP2R5C:PKD1:AUP1:CUL3:UBE2G2:KLHL40:SPSB4:MAEA:NKD2:GCLC:FBXL4:PARK2:PSMB1:RNF216:HECW1:SHH:SHARPIN:MAN1B1:KLHL15:OPHN1:TAF1:OGT:UBE2A:CUL4B:FMR1:MTM1	http://www.gsea-msigdb.org/gsea/msigdb/cards/GO_PROTEASOMAL_PROTEIN_CATABOLIC_PROCESS
398	GO_bp	GO_REGULATION_OF_SYNAPTIC_TRANSMISSION_GLUTAMATERGIC	69	9	0.000403182	0.0074457	NTRK1:DKK1:DRD2:NLGN2:CACNG7:NRXN1:GRM2:GRM8:OPHN1	http://www.gsea-msigdb.org/gsea/msigdb/cards/GO_REGULATION_OF_SYNAPTIC_TRANSMISSION_GLUTAMATERGIC
399	GO_bp	GO_ORGANIC_ACID_METABOLIC_PROCESS	901	49	0.000408396	0.00751742	FABP3:ACOT11:PRKAA2:FH:AKR1C1:CREM:PCBD1:MINPP1:DAGLA:FADS3:NAALAD2:ALDH1L2:ACOT6:PDXDC1:ACSM3:ACSF3:ACACA:CYP2F1:HADHA:HADHB:SLC5A6:CYP27C1:GAD1:HLCS:PRODH:CYB5R3:PLOD2:MCCC1:PPAT:SNCA:SDHA:SLC23A1:VARS2:GNMT:GCLC:PSMB1:GARS:AKR1D1:NOS3:PRKAG2:MSRA:TDH:ADHFE1:CTPS2:PDHA1:MID1IP1:ATP7A:IDH3G:RENBP	http://www.gsea-msigdb.org/gsea/msigdb/cards/GO_ORGANIC_ACID_METABOLIC_PROCESS
400	GO_bp	GO_CELL_GROWTH	468	30	0.000409331	0.00751742	ATAD3A:CDK11B:CDK11A:PRKCZ:BARHL2:WNT3A:GNG4:KIAA1024:MT3:NTN1:IGFBP4:CTDP1:DACT3:SYT3:CACNG7:MSX1:POU4F3:TRIM40:DDR1:PARK2:COBL:GATA4:ADRA1A:RPS6KA3:HDAC6:TSPYL2:FGF13:L1CAM:PLXNA3:G6PD	http://www.gsea-msigdb.org/gsea/msigdb/cards/GO_CELL_GROWTH
401	GO_bp	GO_MODIFICATION_DEPENDENT_MACROMOLECULE_CATABOLIC_PROCESS	623	37	0.000410134	0.00751742	UBXN11:FBXL15:TOLLIP:USP44:PPP2R5C:VPS25:LONP1:USP29:PCYOX1:AUP1:CUL3:UBE2G2:USP18:KLHL40:SPSB4:MAEA:KLHL8:NKD2:PPP1R11:TRIM39:GCLC:FBXL4:PARK2:PSMB1:RNF216:HECW1:SHH:SHARPIN:MAN1B1:KLHL15:HDAC6:CCDC22:TAF1:OGT:UBE2A:CUL4B:MTM1	http://www.gsea-msigdb.org/gsea/msigdb/cards/GO_MODIFICATION_DEPENDENT_MACROMOLECULE_CATABOLIC_PROCESS
402	GO_bp	GO_CELLULAR_RESPONSE_TO_OXYGEN_CONTAINING_COMPOUND	1118	58	0.000415366	0.00759438	PRKCZ:PRKAA2:INSRR:WNT3A:AKR1C1:CCS:DYNLL1:HCN4:CIB2:CPEB1:MT3:ATP6V0D1:MYO1C:RNF112:ACACA:JUP:BAIAP2:SBNO2:HTRA2:CRYGD:PTPRN:STK25:DNMT3B:MLC1:IRAK2:KLF15:PPAT:SNCA:MZB1:GLRA1:MSX2:GCLC:ESR1:OPRM1:PARK2:PRKAR1B:ABCB4:SRI:SERPINE1:ATP6V0A4:NOS3:PTPRN2:GATA4:CRH:JAK2:DAPK1:FANCC:BRINP1:GLRA2:CDK16:HDAC6:RRAGB:AR:TAF1:OGT:ATP7A:BTK:AIFM1	http://www.gsea-msigdb.org/gsea/msigdb/cards/GO_CELLULAR_RESPONSE_TO_OXYGEN_CONTAINING_COMPOUND
403	GO_bp	GO_SENSORY_ORGAN_DEVELOPMENT	535	33	0.000428562	0.00781621	SKI:OLFM3:WNT3A:MTNR1B:LIN7A:BMP4:ABR:NTN1:MYO15A:CELF4:GNG8:ARHGAP35:FZD5:CRYGD:CELSR1:GNAT1:SOX2:PDE6B:MSX1:FAT1:NEUROG1:POU4F3:DDR1:TFAP2B:SDK1:BMPER:SHH:SCRIB:COL5A1:NHS:NDP:POU3F4:SOX3	http://www.gsea-msigdb.org/gsea/msigdb/cards/GO_SENSORY_ORGAN_DEVELOPMENT
404	GO_bp	GO_PEPTIDYL_LYSINE_MODIFICATION	384	26	0.000429764	0.00781873	PRKAA2:TOLLIP:YEATS4:NAA60:NAA60:KAT2A:HDAC4:DNMT3B:NNAT:KLF15:PLOD2:RNF212:SNCA:PRDM5:SETD7:PRDM9:NUP43:SDR16C5:MSL3:BCOR:JADE3:SUV39H1:HDAC6:TAF1:OGT:ATRX:ATP7A	http://www.gsea-msigdb.org/gsea/msigdb/cards/GO_PEPTIDYL_LYSINE_MODIFICATION
405	GO_bp	GO_REGULATION_OF_RECEPTOR_MEDIATED_ENDOCYTOSIS	100	11	0.000433168	0.0078612	WNT3A:DKK1:DRD2:CD63:DLG4:FLOT1:MAGI2:SERPINE1:SCRIB:OPHN1:FMR1	http://www.gsea-msigdb.org/gsea/msigdb/cards/GO_REGULATION_OF_RECEPTOR_MEDIATED_ENDOCYTOSIS
406	GO_bp	GO_INORGANIC_ANION_TRANSPORT	168	15	0.000435895	0.00788227	BSND:ANO2:BEST2:SLC1A4:PCYOX1:SLC11A1:ANO10:SLC12A8:GABRA2:GLRA1:CLDN4:GLRA2:CLCN5:GABRE:GABRQ	http://www.gsea-msigdb.org/gsea/msigdb/cards/GO_INORGANIC_ANION_TRANSPORT
407	GO_bp	GO_REGULATION_OF_CELLULAR_RESPONSE_TO_GROWTH_FACTOR_STIMULUS	282	21	0.000436474	0.00788227	SKI:DKK1:FBXL15:CD63:NKX2-1:BMP4:MT3:MYO1C:LDLRAD4:PMEPA1:MSX1:HHIP:MSX2:LEMD2:TFAP2B:SMOC2:BMPER:GATA4:CASK:CITED1:XIAP	http://www.gsea-msigdb.org/gsea/msigdb/cards/GO_REGULATION_OF_CELLULAR_RESPONSE_TO_GROWTH_FACTOR_STIMULUS
408	GO_bp	GO_AXIS_ELONGATION	31	6	0.000440322	0.00791519	WNT3A:BMP4:HNF1B:ESR1:MAGI2:SHH	http://www.gsea-msigdb.org/gsea/msigdb/cards/GO_AXIS_ELONGATION
409	GO_bp	GO_TRANSMEMBRANE_RECEPTOR_PROTEIN_SERINE_THREONINE_KINASE_SIGNALING_PATHWAY	343	24	0.000440451	0.00791519	PRKCZ:SKI:DKK1:FBXL15:NKX2-1:BMP4:PARD6A:LDLRAD4:COMP:TGFBRAP1:PMEPA1:MSX1:MSX2:DUSP22:LEMD2:TFAP2B:DACT2:BMPER:MAGI2:SHH:GATA4:FOXH1:CITED1:XIAP	http://www.gsea-msigdb.org/gsea/msigdb/cards/GO_TRANSMEMBRANE_RECEPTOR_PROTEIN_SERINE_THREONINE_KINASE_SIGNALING_PATHWAY
410	GO_bp	GO_INTRINSIC_APOPTOTIC_SIGNALING_PATHWAY_IN_RESPONSE_TO_OXIDATIVE_STRESS	43	7	0.000451506	0.00809407	STK24:HTRA2:STK25:PRODH:PARK2:JAK2:NONO	http://www.gsea-msigdb.org/gsea/msigdb/cards/GO_INTRINSIC_APOPTOTIC_SIGNALING_PATHWAY_IN_RESPONSE_TO_OXIDATIVE_STRESS
411	GO_bp	GO_REGULATION_OF_HORMONE_SECRETION	263	20	0.000453018	0.00810141	SYT7:MTNR1B:DRD2:DYNLL1:NMB:SSTR5:NLGN2:GALR1:RAPGEF4:NNAT:GNAS:EDN3:CARTPT:TFAP2B:PARK2:ICA1:SRI:CRH:JAK2:CDK16	http://www.gsea-msigdb.org/gsea/msigdb/cards/GO_REGULATION_OF_HORMONE_SECRETION
412	GO_bp	GO_NEGATIVE_REGULATION_OF_LEUKOCYTE_DEGRANULATION	12	4	0.000456054	0.00813592	FOXF1:ABR:CD300A:IL13RA2	http://www.gsea-msigdb.org/gsea/msigdb/cards/GO_NEGATIVE_REGULATION_OF_LEUKOCYTE_DEGRANULATION
413	GO_bp	GO_POSITIVE_REGULATION_OF_CELL_DEVELOPMENT	538	33	0.000472343	0.00840611	DAB1:NTRK1:WNT3A:DISC1:DKK1:ZNF365:MOB2:DRD2:CUX2:BMP4:C1QBP:DLG4:NTN1:RNF112:ARHGAP35:SYT3:CACNG7:KIDINS220:STK25:DNMT3B:NEUROG1:OPRM1:PARK2:CAMK2B:COBL:MAGI2:CUX1:SHH:BRINP1:IL1RAPL1:FMR1:L1CAM:PLXNA3	http://www.gsea-msigdb.org/gsea/msigdb/cards/GO_POSITIVE_REGULATION_OF_CELL_DEVELOPMENT
414	GO_bp	GO_EMBRYONIC_ORGAN_MORPHOGENESIS	284	21	0.00047892	0.00850257	WNT3A:HOXC4:HOXC4:BMP4:FOXF1:ABR:NTN1:MYO15A:HNF1B:HOXD10:FZD5:GNAS:CELSR1:MSX1:NEUROG1:POU4F3:SHH:GATA4:SCRIB:FOXH1:POU3F4:ZIC3	http://www.gsea-msigdb.org/gsea/msigdb/cards/GO_EMBRYONIC_ORGAN_MORPHOGENESIS
415	GO_bp	GO_POSITIVE_REGULATION_OF_CELL_DEATH	698	40	0.000496095	0.00878626	NTRK1:ATF3:WNT3A:DKK1:BRMS1:ARHGEF17:TFDP1:BMP4:BCL2L10:MT3:ABR:C1QBP:RPL26:HTRA2:HDAC4:PRODH:PPM1F:TIMP3:ARHGEF26:MSX1:SNCA:MSX2:HLA-G:TRIM39:TFAP2B:CTGF:IL20RA:CRH:SCRIB:JAK2:DAPK1:VAV2:GRIN1:SRPX:RBM10:HDAC6:MAGED1:NGFRAP1:AIFM1:MCF2	http://www.gsea-msigdb.org/gsea/msigdb/cards/GO_POSITIVE_REGULATION_OF_CELL_DEATH
416	GO_bp	GO_NEGATIVE_REGULATION_OF_PROTEIN_MODIFICATION_BY_SMALL_PROTEIN_CONJUGATION_OR_REMOVAL	86	10	0.000501032	0.00885237	USP44:KIAA1024:DYSF:KLHL40:GCLC:BAI1:PARP10:TAF1:OGT:HDAC8	http://www.gsea-msigdb.org/gsea/msigdb/cards/GO_NEGATIVE_REGULATION_OF_PROTEIN_MODIFICATION_BY_SMALL_PROTEIN_CONJUGATION_OR_REMOVAL
417	GO_bp	GO_MESONEPHROS_DEVELOPMENT	102	11	0.000513647	0.00905349	TACSTD2:KIF26B:BMP4:PKD1:HNF1B:HOXD11:ADAMTS16:BMPER:SHH:MAGED1:CITED1	http://www.gsea-msigdb.org/gsea/msigdb/cards/GO_MESONEPHROS_DEVELOPMENT
418	GO_bp	GO_GLAND_MORPHOGENESIS	119	12	0.000539013	0.00947787	WNT3A:BMP4:NTN1:LIMS2:CUL3:MSX2:DDR1:ESR1:SHH:SCRIB:AR:EDA	http://www.gsea-msigdb.org/gsea/msigdb/cards/GO_GLAND_MORPHOGENESIS
419	GO_bp	GO_ENDOCHONDRAL_BONE_MORPHOGENESIS	72	9	0.000554993	0.00973556	MEF2D:BMP4:COMP:COL6A3:MATN4:GNAS:COL20A1:COL21A1:CSGALNACT1	http://www.gsea-msigdb.org/gsea/msigdb/cards/GO_ENDOCHONDRAL_BONE_MORPHOGENESIS
420	GO_bp	GO_NEURON_MIGRATION	154	14	0.000557815	0.00976177	DAB1:BARHL2:DISC1:DRD2:KIRREL3:NKX2-1:NTN1:CELSR1:CHL1:LPHN3:CAMK2B:BARHL1:ARX:FGF13	http://www.gsea-msigdb.org/gsea/msigdb/cards/GO_NEURON_MIGRATION
421	GO_bp	GO_REGULATION_OF_GROWTH	680	39	0.000570652	0.00996269	ATAD3A:CDK11B:CDK11A:BARHL2:WNT3A:GNG4:DRD2:YEATS4:BMP4:KIAA1024:MT3:MT1B:NTN1:HNF1B:IGFBP4:CTDP1:DACT3:SYT3:CACNG7:HTRA2:PPM1F:MSX1:SLC6A3:TRIM40:DDR1:PARK2:TSPYL5:ZFPM2:RPS6KA3:ARX:TSPYL2:AR:NRK:ENOX2:FGF13:MTM1:L1CAM:PLXNA3:G6PD	http://www.gsea-msigdb.org/gsea/msigdb/cards/GO_REGULATION_OF_GROWTH
422	GO_bp	GO_POSITIVE_REGULATION_OF_NEUROLOGICAL_SYSTEM_PROCESS	58	8	0.000573102	0.00998175	PRKCZ:MTNR1B:CUX2:DLG4:NLGN2:NRXN1:CARTPT:GRIN1	http://www.gsea-msigdb.org/gsea/msigdb/cards/GO_POSITIVE_REGULATION_OF_NEUROLOGICAL_SYSTEM_PROCESS
423	GO_bp	GO_ADENYLATE_CYCLASE_ACTIVATING_G_PROTEIN_COUPLED_RECEPTOR_SIGNALING_PATHWAY	137	13	0.0005786	0.0100537	DRD2:MC4R:GALR1:MC3R:GNAS:LPHN3:OPRM1:ADRA1A:BAI1:GPR144:GPR64:GPR112:GPR101	http://www.gsea-msigdb.org/gsea/msigdb/cards/GO_ADENYLATE_CYCLASE_ACTIVATING_G_PROTEIN_COUPLED_RECEPTOR_SIGNALING_PATHWAY
424	GO_bp	GO_SYNAPTIC_VESICLE_EXOCYTOSIS	120	12	0.000581397	0.0100785	CTBP2:SYT7:SYT12:DRD2:PPFIA2:ERC2:SNCA:ADRA1A:SCRIB:CASK:SYP:FMR1	http://www.gsea-msigdb.org/gsea/msigdb/cards/GO_SYNAPTIC_VESICLE_EXOCYTOSIS
425	GO_bp	GO_OSTEOBLAST_DIFFERENTIATION	210	17	0.00058495	0.0101162	SKI:MEF2D:WNT3A:SP7:BMP4:MRC2:ATRAID:FHL2:HDAC4:GNAS:SOX2:MSX2:CLEC5A:SHH:RSPO2:GDPD2:CITED1	http://www.gsea-msigdb.org/gsea/msigdb/cards/GO_OSTEOBLAST_DIFFERENTIATION
426	GO_bp	GO_SYNAPTIC_TRANSMISSION_GABAERGIC	45	7	0.000600801	0.0103659	DRD2:NLGN2:SYN3:SLC6A1:GABRA2:ADRA1A:GABRE	http://www.gsea-msigdb.org/gsea/msigdb/cards/GO_SYNAPTIC_TRANSMISSION_GABAERGIC
427	GO_bp	GO_PEPTIDE_SECRETION	591	35	0.000609486	0.0104911	PRKCZ:CHI3L1:SERGEF:SYT7:MTNR1B:DRD2:DYNLL1:SCAMP5:SSTR5:CBLN1:NLGN2:HNF1B:PTRF:MC4R:COMP:DYSF:STEAP3:RAPGEF4:FZD5:PTPRN:NNAT:CBLN4:EDN3:CARTPT:PPP1R11:TFAP2B:OPRM1:PARK2:ICA1:SRI:CLEC5A:PTPRN2:CRH:JAK2:CDK16	http://www.gsea-msigdb.org/gsea/msigdb/cards/GO_PEPTIDE_SECRETION
428	GO_bp	GO_INTERMEDIATE_FILAMENT_ORGANIZATION	22	5	0.000613207	0.010506	KRT25:NEFH:SHH:DNAJB6:MTM1	http://www.gsea-msigdb.org/gsea/msigdb/cards/GO_INTERMEDIATE_FILAMENT_ORGANIZATION
429	GO_bp	GO_PEPTIDYL_L_CYSTEINE_S_PALMITOYLATION	22	5	0.000613207	0.010506	ZDHHC19:ZDHHC11:ZDHHC14:ZDHHC15:ZDHHC9	http://www.gsea-msigdb.org/gsea/msigdb/cards/GO_PEPTIDYL_L_CYSTEINE_S_PALMITOYLATION
430	GO_bp	GO_REGULATION_OF_NMDA_RECEPTOR_ACTIVITY	33	6	0.000626503	0.0106593	DLG4:OPRM1:CRH:DAPK1:GRIN1:DLG3	http://www.gsea-msigdb.org/gsea/msigdb/cards/GO_REGULATION_OF_NMDA_RECEPTOR_ACTIVITY
431	GO_bp	GO_MAMMARY_GLAND_DUCT_MORPHOGENESIS	33	6	0.000626503	0.0106593	NTN1:MSX2:DDR1:ESR1:SCRIB:AR	http://www.gsea-msigdb.org/gsea/msigdb/cards/GO_MAMMARY_GLAND_DUCT_MORPHOGENESIS
432	GO_bp	GO_DEVELOPMENTAL_INDUCTION	33	6	0.000626503	0.0106593	WNT3A:DKK1:NKX2-1:BMP4:FZD5:AR	http://www.gsea-msigdb.org/gsea/msigdb/cards/GO_DEVELOPMENTAL_INDUCTION
433	GO_bp	GO_REGULATION_OF_CYTOSOLIC_CALCIUM_ION_CONCENTRATION	352	24	0.000635669	0.0107902	MTNR1B:DRD2:FAM155A:RASA3:CIB2:NMB:PKD1:CALB2:JPH3:DLG4:GALR1:GRIN2D:CXCR1:GPR55:OXT:ACKR2:TRPC1:PDE6B:SNCA:ESR1:SRI:ADRA1A:JAK2:GRIN1	http://www.gsea-msigdb.org/gsea/msigdb/cards/GO_REGULATION_OF_CYTOSOLIC_CALCIUM_ION_CONCENTRATION
434	GO_bp	GO_REGULATION_OF_CELL_FATE_SPECIFICATION	13	4	0.000641725	0.0108181	WNT3A:DKK1:HNF1B:AR	http://www.gsea-msigdb.org/gsea/msigdb/cards/GO_REGULATION_OF_CELL_FATE_SPECIFICATION
435	GO_bp	GO_LATERAL_SPROUTING_FROM_AN_EPITHELIUM	13	4	0.000641725	0.0108181	BMP4:CELSR1:SHH:AR	http://www.gsea-msigdb.org/gsea/msigdb/cards/GO_LATERAL_SPROUTING_FROM_AN_EPITHELIUM
436	GO_bp	GO_COLLECTING_DUCT_DEVELOPMENT	13	4	0.000641725	0.0108181	BMP4:PKD1:TFAP2B:DACT2	http://www.gsea-msigdb.org/gsea/msigdb/cards/GO_COLLECTING_DUCT_DEVELOPMENT
437	GO_bp	GO_BMP_SIGNALING_PATHWAY_INVOLVED_IN_HEART_DEVELOPMENT	6	3	0.000647498	0.0108265	BMP4:MSX1:MSX2	http://www.gsea-msigdb.org/gsea/msigdb/cards/GO_BMP_SIGNALING_PATHWAY_INVOLVED_IN_HEART_DEVELOPMENT
438	GO_bp	GO_REGULATION_OF_PROSTATIC_BUD_FORMATION	6	3	0.000647498	0.0108265	BMP4:SHH:AR	http://www.gsea-msigdb.org/gsea/msigdb/cards/GO_REGULATION_OF_PROSTATIC_BUD_FORMATION
439	GO_bp	GO_NEGATIVE_REGULATION_OF_MAST_CELL_DEGRANULATION	6	3	0.000647498	0.0108265	FOXF1:CD300A:IL13RA2	http://www.gsea-msigdb.org/gsea/msigdb/cards/GO_NEGATIVE_REGULATION_OF_MAST_CELL_DEGRANULATION
440	GO_bp	GO_DRUG_TRANSPORT	212	17	0.000651065	0.0108265	SYT7:SYT12:DRD2:SLC15A4:HBQ1:GALR1:RTBDN:SYT3:SLC5A6:SLC11A1:SLC25A1:SNCA:SLC6A3:SLC36A3:PARK2:CRH:EBP	http://www.gsea-msigdb.org/gsea/msigdb/cards/GO_DRUG_TRANSPORT
441	GO_bp	GO_BONE_DEVELOPMENT	212	17	0.000651065	0.0108265	SKI:MEF2D:BMP4:COMP:COL6A3:MATN4:GNAS:COL20A1:BBX:MSX1:NEUROG1:MSX2:COL21A1:CSGALNACT1:MBTPS2:AMER1:PLS3	http://www.gsea-msigdb.org/gsea/msigdb/cards/GO_BONE_DEVELOPMENT
442	GO_bp	GO_SENSORY_PERCEPTION_OF_LIGHT_STIMULUS	212	17	0.000651065	0.0108265	TACSTD2:PRR4:GJD2:GPR179:REEP6:CRYGD:CRYAA:TIMP3:GNAT1:PDE6B:POU4F3:GLRA1:GRM8:RPGR:NDP:CACNA1F:GUCY2F	http://www.gsea-msigdb.org/gsea/msigdb/cards/GO_SENSORY_PERCEPTION_OF_LIGHT_STIMULUS
443	GO_bp	GO_POSITIVE_REGULATION_OF_NEURON_PROJECTION_DEVELOPMENT	271	20	0.000661017	0.0109672	NTRK1:WNT3A:MOB2:CUX2:DLG4:NTN1:ARHGAP35:SYT3:CACNG7:KIDINS220:STK25:PARK2:CAMK2B:COBL:MAGI2:CUX1:IL1RAPL1:FMR1:L1CAM:PLXNA3	http://www.gsea-msigdb.org/gsea/msigdb/cards/GO_POSITIVE_REGULATION_OF_NEURON_PROJECTION_DEVELOPMENT
444	GO_bp	GO_REGULATION_OF_PROTEIN_SERINE_THREONINE_KINASE_ACTIVITY	505	31	0.000681452	0.0112808	FAM212B:NTRK1:CCNY:DKK1:HRAS:SORL1:BMP4:PKD1:ERN2:CD300A:SHC2:KIDINS220:FZD5:EDN3:IRAK2:HIGD1A:TNIK:MAPK10:SNCA:CARTPT:DUSP22:PRKAR1B:PRKAG2:JAK2:MAP3K15:TAB3:MAGED1:NRK:FAM58A:IKBKG:MTCP1	http://www.gsea-msigdb.org/gsea/msigdb/cards/GO_REGULATION_OF_PROTEIN_SERINE_THREONINE_KINASE_ACTIVITY
445	GO_bp	GO_RENAL_SYSTEM_DEVELOPMENT	292	21	0.00068667	0.0113268	TACSTD2:NPHS2:KIF26B:KIRREL3:BMP4:PKD1:FOXF1:HNF1B:NOTCH3:HOXD11:KLF15:PPAT:ADAMTS16:TFAP2B:DACT2:BMPER:MAGI2:SHH:MAGED1:AMER1:CITED1	http://www.gsea-msigdb.org/gsea/msigdb/cards/GO_RENAL_SYSTEM_DEVELOPMENT
446	GO_bp	GO_ESTABLISHMENT_OR_MAINTENANCE_OF_BIPOLAR_CELL_POLARITY	46	7	0.000688856	0.0113268	LIN7C:LIN7A:FOXF1:FAT1:SCRIB:OPHN1:DLG3	http://www.gsea-msigdb.org/gsea/msigdb/cards/GO_ESTABLISHMENT_OR_MAINTENANCE_OF_BIPOLAR_CELL_POLARITY
447	GO_bp	GO_MAMMARY_GLAND_MORPHOGENESIS	46	7	0.000688856	0.0113268	BMP4:NTN1:MSX2:DDR1:ESR1:SCRIB:AR	http://www.gsea-msigdb.org/gsea/msigdb/cards/GO_MAMMARY_GLAND_MORPHOGENESIS
448	GO_bp	GO_CELLULAR_AMIDE_METABOLIC_PROCESS	1020	53	0.000697744	0.0114474	MRPL20:MKNK1:ACOT11:BARHL2:GSTM3:PGAM1:MTG1:SORL1:ALDH1L2:CLN5:UPF3A:RPL36AL:ACOT6:PATL2:SECISBP2L:CPEB1:CERS3:RPL3L:RPS2:ACSM3:ACSF3:C1QBP:RPL26:ACACA:CELF4:CERS4:MRPL4:PPP1R15A:RPS9:HTRA2:UQCC1:SLC25A1:GSTT1:SNCA:VARS2:PPT2:TAPBP:GCLC:GARS:NAPEPLD:AGK:CLN8:RPS20:DAPK1:PDHA1:EIF1AX:RPS6KA3:EIF2S3:FTSJ1:RPL36A:UPF3B:FMR1:G6PD	http://www.gsea-msigdb.org/gsea/msigdb/cards/GO_CELLULAR_AMIDE_METABOLIC_PROCESS
449	GO_bp	GO_PHENOL_CONTAINING_COMPOUND_METABOLIC_PROCESS	60	8	0.000722324	0.0117907	DIO1:DRD2:SULT1A1:TPO:SNCA:SLC6A3:PARK2:ATP7A	http://www.gsea-msigdb.org/gsea/msigdb/cards/GO_PHENOL_CONTAINING_COMPOUND_METABOLIC_PROCESS
450	GO_bp	GO_SENSORY_ORGAN_MORPHOGENESIS	253	19	0.00072277	0.0117907	SKI:OLFM3:WNT3A:BMP4:ABR:NTN1:MYO15A:FZD5:CELSR1:GNAT1:MSX1:FAT1:NEUROG1:POU4F3:TFAP2B:SDK1:SCRIB:COL5A1:POU3F4	http://www.gsea-msigdb.org/gsea/msigdb/cards/GO_SENSORY_ORGAN_MORPHOGENESIS
451	GO_bp	GO_CELLULAR_RESPONSE_TO_INORGANIC_SUBSTANCE	214	17	0.000723482	0.0117907	PRKAA2:SYT7:SYT12:MT3:MT1B:DLG4:SYT3:SNCA:GLRA1:PARK2:SHH:CPNE3:GLRA2:ATRX:ATP7A:AIFM1:FMR1	http://www.gsea-msigdb.org/gsea/msigdb/cards/GO_CELLULAR_RESPONSE_TO_INORGANIC_SUBSTANCE
452	GO_bp	GO_STEROID_METABOLIC_PROCESS	314	22	0.000733917	0.0119343	PRKAA2:AKR1C1:SORL1:SULT1A1:DHRS11:ACACA:HSD17B1:SULT2B1:HSD17B14:CYB5R3:DGKQ:ESR1:AKR1D1:PRKAG2:SHH:CLN8:CRH:MBTPS2:NR0B1:EBP:NSDHL:G6PD	http://www.gsea-msigdb.org/gsea/msigdb/cards/GO_STEROID_METABOLIC_PROCESS
453	GO_bp	GO_TRICARBOXYLIC_ACID_CYCLE	34	6	0.000739894	0.0120049	FH:OGDHL:SDHD:SDHD:SDHA:PDHA1:IDH3G	http://www.gsea-msigdb.org/gsea/msigdb/cards/GO_TRICARBOXYLIC_ACID_CYCLE
454	GO_bp	GO_REGULATION_OF_TRANSMEMBRANE_RECEPTOR_PROTEIN_SERINE_THREONINE_KINASE_SIGNALING_PATHWAY	234	18	0.000747018	0.0120938	SKI:DKK1:FBXL15:NKX2-1:BMP4:LDLRAD4:PMEPA1:MSX1:MSX2:LEMD2:TFAP2B:DACT2:BMPER:MAGI2:SHH:GATA4:CITED1:XIAP	http://www.gsea-msigdb.org/gsea/msigdb/cards/GO_REGULATION_OF_TRANSMEMBRANE_RECEPTOR_PROTEIN_SERINE_THREONINE_KINASE_SIGNALING_PATHWAY
455	GO_bp	GO_CHROMOSOME_LOCALIZATION	75	9	0.000750706	0.0121268	CDCA8:FMN2:CHMP1A:CUL3:RAD21L1:FAM83D:KIFC1:MAD1L1:RRS1	http://www.gsea-msigdb.org/gsea/msigdb/cards/GO_CHROMOSOME_LOCALIZATION
456	GO_bp	GO_COENZYME_METABOLIC_PROCESS	254	19	0.000757822	0.0122149	ACOT11:PCBD1:RNLS:ALDH1L2:CARKD:ACOT6:ACSM3:ACSF3:ACACA:SLC5A6:SLC25A1:SNCA:MOCS2:PPT2:GNMT:NAPRT1:PARP10:PDHA1:G6PD	http://www.gsea-msigdb.org/gsea/msigdb/cards/GO_COENZYME_METABOLIC_PROCESS
457	GO_bp	GO_REGULATION_OF_PROTEIN_POLYUBIQUITINATION	23	5	0.000762575	0.0122646	DYSF:SPSB4:PARK2:PARP10:XIAP	http://www.gsea-msigdb.org/gsea/msigdb/cards/GO_REGULATION_OF_PROTEIN_POLYUBIQUITINATION
458	GO_bp	GO_ORGAN_GROWTH	196	16	0.000765201	0.0122687	CTDP1:COMP:COL6A3:MATN4:COL20A1:MSX2:COL21A1:ESR1:SHH:GATA4:ADRA1A:ZFPM2:RSPO2:ARX:AR:G6PD	http://www.gsea-msigdb.org/gsea/msigdb/cards/GO_ORGAN_GROWTH
459	GO_bp	GO_REGULATION_OF_REGULATED_SECRETORY_PATHWAY	159	14	0.000766165	0.0122687	SYT7:SYT12:DRD2:PPFIA2:SCAMP5:FOXF1:ABR:CD300A:SYT3:ADRA1A:CASK:SYP:IL13RA2:FMR1	http://www.gsea-msigdb.org/gsea/msigdb/cards/GO_REGULATION_OF_REGULATED_SECRETORY_PATHWAY
460	GO_bp	GO_RESPONSE_TO_ALKALOID	107	11	0.000770931	0.0122914	DRD2:OXT:DNMT3B:SLC6A1:LPHN3:SNCA:SLC6A3:OPRM1:SDK1:CRH:GRIN1	http://www.gsea-msigdb.org/gsea/msigdb/cards/GO_RESPONSE_TO_ALKALOID
461	GO_bp	GO_AMMONIUM_TRANSPORT	107	11	0.000770931	0.0122914	SYT7:SYT12:DRD2:SLC44A2:SYT3:SNCA:SLC6A3:PARK2:CRH:GPM6B:BTK	http://www.gsea-msigdb.org/gsea/msigdb/cards/GO_AMMONIUM_TRANSPORT
462	GO_bp	GO_REGULATION_OF_DNA_BINDING	124	12	0.00077998	0.0124088	SKI:WNT3A:ANKRD33:ERCC4:ACD:MSX1:MSX2:PARK2:SRI:JAK2:TAF1:HDAC8	http://www.gsea-msigdb.org/gsea/msigdb/cards/GO_REGULATION_OF_DNA_BINDING
463	GO_bp	GO_REGULATION_OF_BLOOD_PRESSURE	178	15	0.000797345	0.0126576	RNLS:DRD2:ACSM3:KLK1:OXT:MC3R:EDN3:ADAMTS16:CARTPT:NOS3:ADRA1A:CRH:AR:BRS3:RENBP	http://www.gsea-msigdb.org/gsea/msigdb/cards/GO_REGULATION_OF_BLOOD_PRESSURE
464	GO_bp	GO_SISTER_CHROMATID_COHESION	61	8	0.000807849	0.0127692	RAD21L1:SMC1B:PAPD7:ESCO2:HDAC8:ATRX:STAG2:NAA10	http://www.gsea-msigdb.org/gsea/msigdb/cards/GO_SISTER_CHROMATID_COHESION
465	GO_bp	GO_REGULATION_OF_GLUTAMATE_RECEPTOR_SIGNALING_PATHWAY	61	8	0.000807849	0.0127692	DLG4:NLGN2:CACNG7:OPRM1:CRH:DAPK1:GRIN1:DLG3	http://www.gsea-msigdb.org/gsea/msigdb/cards/GO_REGULATION_OF_GLUTAMATE_RECEPTOR_SIGNALING_PATHWAY
466	GO_bp	GO_MONOCARBOXYLIC_ACID_TRANSPORT	160	14	0.000814886	0.0128528	FABP3:PRKAA2:AKR1C1:DRD2:ABCC4:SLC51B:NMB:ACACA:SLC5A6:OXT:SLC6A1:ABCB4:PRKAG2:MID1IP1	http://www.gsea-msigdb.org/gsea/msigdb/cards/GO_MONOCARBOXYLIC_ACID_TRANSPORT
467	GO_bp	GO_DNA_CONFORMATION_CHANGE	297	21	0.000852794	0.0134219	CHD1L:H1FNT:NAA60:NAA60:ERN2:CHMP1A:GRWD1:PAPD7:PRDM9:G3BP1:BRD2:BRD2-IT1:HMGA1:TSPYL5:PARP10:TSPYL2:ATRX:CENPI:CUL4B:AIFM1:HMGB3:CETN2:NAA10	http://www.gsea-msigdb.org/gsea/msigdb/cards/GO_DNA_CONFORMATION_CHANGE
468	GO_bp	GO_MIDBRAIN_DEVELOPMENT	92	10	0.000856017	0.0134439	WNT3A:DKK1:DYNLL1:KAT2A:CCDC14:MSX1:SHH:BARHL1:TAF1:G6PD	http://www.gsea-msigdb.org/gsea/msigdb/cards/GO_MIDBRAIN_DEVELOPMENT
469	GO_bp	GO_MALE_GAMETE_GENERATION	535	32	0.000867759	0.0135244	ATP1A4:TDRD5:SHCBP1L:CREM:CCDC87:H1FNT:GTSF1:DYNLL1:BCL2L10:RNF151:SPEM1:CATSPERD:RAD21L1:MOV10L1:SPINK2:ADAMTS16:PCDHGA4:BRD2:BRD2-IT1:KIFC1:TBP:FAM9A:FAM9C:GPR64:NR0B1:CDK16:PIM2:AR:ATRX:TAF7L:SEPT6:CETN2:FAM50A	http://www.gsea-msigdb.org/gsea/msigdb/cards/GO_MALE_GAMETE_GENERATION
470	GO_bp	GO_NEGATIVE_REGULATION_OF_MICROTUBULE_POLYMERIZATION_OR_DEPOLYMERIZATION	35	6	0.000868507	0.0135244	TBCD:APC2:SNCA:MID1IP1:HDAC6:FGF13	http://www.gsea-msigdb.org/gsea/msigdb/cards/GO_NEGATIVE_REGULATION_OF_MICROTUBULE_POLYMERIZATION_OR_DEPOLYMERIZATION
471	GO_bp	GO_POSTSYNAPTIC_SPECIALIZATION_ORGANIZATION	35	6	0.000868507	0.0135244	CBLN1:NLGN2:LRRC4B:NRXN1:OPHN1:DLG3	http://www.gsea-msigdb.org/gsea/msigdb/cards/GO_POSTSYNAPTIC_SPECIALIZATION_ORGANIZATION
472	GO_bp	GO_CATECHOLAMINE_METABOLIC_PROCESS	35	6	0.000868507	0.0135244	DRD2:SULT1A1:SNCA:SLC6A3:PARK2:ATP7A	http://www.gsea-msigdb.org/gsea/msigdb/cards/GO_CATECHOLAMINE_METABOLIC_PROCESS
473	GO_bp	GO_POSITIVE_REGULATION_OF_MAP_KINASE_ACTIVITY	257	19	0.000871884	0.013543	NTRK1:DKK1:HRAS:BMP4:ERN2:SHC2:KIDINS220:FZD5:EDN3:IRAK2:TNIK:MAPK10:CARTPT:JAK2:MAP3K15:TAB3:MAGED1:NRK:IKBKG	http://www.gsea-msigdb.org/gsea/msigdb/cards/GO_POSITIVE_REGULATION_OF_MAP_KINASE_ACTIVITY
474	GO_bp	GO_POSITIVE_REGULATION_OF_FERTILIZATION	14	4	0.00087523	0.013543	FAM170B:CCDC87:LHFPL2:GLRA1	http://www.gsea-msigdb.org/gsea/msigdb/cards/GO_POSITIVE_REGULATION_OF_FERTILIZATION
475	GO_bp	GO_NEGATIVE_REGULATION_OF_CIRCADIAN_RHYTHM	14	4	0.00087523	0.013543	DRD2:CRH:SUV39H1:PASD1	http://www.gsea-msigdb.org/gsea/msigdb/cards/GO_NEGATIVE_REGULATION_OF_CIRCADIAN_RHYTHM
476	GO_bp	GO_CALCIUM_DEPENDENT_CELL_CELL_ADHESION_VIA_PLASMA_MEMBRANE_CELL_ADHESION_MOLECULES	48	7	0.000895473	0.0138272	CDH18:PCDHB4:PCDHB6:PCDHB16:PCDHB10:PCDHB11:PCDHGB4	http://www.gsea-msigdb.org/gsea/msigdb/cards/GO_CALCIUM_DEPENDENT_CELL_CELL_ADHESION_VIA_PLASMA_MEMBRANE_CELL_ADHESION_MOLECULES
477	GO_bp	GO_MICROTUBULE_POLYMERIZATION_OR_DEPOLYMERIZATION	109	11	0.000900105	0.0138303	FAM179B:TUBGCP5:KIF19:TBCD:APC2:SNCA:TPPP:MID1IP1:HDAC6:MAP7D3:FGF13	http://www.gsea-msigdb.org/gsea/msigdb/cards/GO_MICROTUBULE_POLYMERIZATION_OR_DEPOLYMERIZATION
478	GO_bp	GO_REGULATION_OF_CARBOHYDRATE_METABOLIC_PROCESS	199	16	0.000900123	0.0138303	PRKAA2:PGAM1:IGFBP4:KAT2A:HDAC4:DGKQ:MAEA:NKX1-1:SNCA:GNMT:NUP43:PARK2:PRKAG2:PFKFB1:OGT:FAM3A	http://www.gsea-msigdb.org/gsea/msigdb/cards/GO_REGULATION_OF_CARBOHYDRATE_METABOLIC_PROCESS
479	GO_bp	GO_NEGATIVE_REGULATION_OF_CHROMATIN_ORGANIZATION	62	8	0.000901319	0.0138303	SKI:H1FNT:DNMT3B:SNCA:HMGA1:SDR16C5:BCOR:PHF8	http://www.gsea-msigdb.org/gsea/msigdb/cards/GO_NEGATIVE_REGULATION_OF_CHROMATIN_ORGANIZATION
480	GO_bp	GO_POSITIVE_REGULATION_OF_RECEPTOR_INTERNALIZATION	24	5	0.000937499	0.0143256	WNT3A:DRD2:CD63:MAGI2:FMR1	http://www.gsea-msigdb.org/gsea/msigdb/cards/GO_POSITIVE_REGULATION_OF_RECEPTOR_INTERNALIZATION
481	GO_bp	GO_NEGATIVE_REGULATION_OF_REGULATED_SECRETORY_PATHWAY	24	5	0.000937499	0.0143256	FOXF1:ABR:CD300A:IL13RA2:FMR1	http://www.gsea-msigdb.org/gsea/msigdb/cards/GO_NEGATIVE_REGULATION_OF_REGULATED_SECRETORY_PATHWAY
482	GO_bp	GO_STRIATED_MUSCLE_CELL_DIFFERENTIATION	279	20	0.00094684	0.014417	SKI:WNT3A:DKK1:BMP4:KAT2A:CTDP1:COMP:MAMSTR:MYBPC2:DYSF:FHL2:HDAC4:KLHL40:MSX1:FLOT1:SHH:GATA4:ADRA1A:BAI1:G6PD	http://www.gsea-msigdb.org/gsea/msigdb/cards/GO_STRIATED_MUSCLE_CELL_DIFFERENTIATION
483	GO_bp	GO_REGULATION_OF_ENDOCYTOSIS	200	16	0.000949364	0.014417	WNT3A:DKK1:SYT7:DRD2:CD63:SCAMP5:DLG4:CD300A:DGKQ:SNCA:FLOT1:MAGI2:SERPINE1:SCRIB:OPHN1:FMR1	http://www.gsea-msigdb.org/gsea/msigdb/cards/GO_REGULATION_OF_ENDOCYTOSIS
484	GO_bp	GO_RHO_PROTEIN_SIGNAL_TRANSDUCTION	200	16	0.000949364	0.014417	PDPN:ARHGEF17:ABR:NTN1:ARHGAP35:CUL3:GPR55:CELSR1:ARHGEF26:FLOT1:ARHGEF10:ADRA1A:VAV2:ARHGAP6:OPHN1:MCF2	http://www.gsea-msigdb.org/gsea/msigdb/cards/GO_RHO_PROTEIN_SIGNAL_TRANSDUCTION
485	GO_bp	GO_REGULATION_OF_CELL_ADHESION	676	38	0.000962911	0.0145926	PRKCZ:PDPN:PPAP2B:DAB1:TACSTD2:WNT3A:KIF26B:BMP4:PKD1:FOXF1:C1QBP:JUP:B4GALNT2:CD300A:TBCD:DYSF:PPM1F:SOX2:EPHB3:DUSP22:HLA-G:FLOT1:DDR1:CDSN:LAMA2:MLLT4:DACT2:SMOC2:MAD1L1:SERPINE1:SHH:JAK2:ARHGAP6:GPM6B:CASK:TFE3:EFNB1:PLXNA3	http://www.gsea-msigdb.org/gsea/msigdb/cards/GO_REGULATION_OF_CELL_ADHESION
486	GO_bp	GO_MUSCLE_ORGAN_DEVELOPMENT	406	26	0.000975357	0.0147205	SKI:MEF2D:ATF3:WNT3A:DKK1:ANKRD33:BMP4:KAT2A:CTDP1:MYBPC2:HOXD10:COL6A3:HDAC4:KLHL40:MSX1:NEUROG1:FLOT1:LEMD2:LAMA2:SRI:SHH:ZFPM2:BAI1:FOXH1:MTM1:G6PD	http://www.gsea-msigdb.org/gsea/msigdb/cards/GO_MUSCLE_ORGAN_DEVELOPMENT
487	GO_bp	GO_LIPID_LOCALIZATION	406	26	0.000975357	0.0147205	FABP3:PRKAA2:AKR1C1:SYT7:DRD2:SORL1:ABCC4:ATP11A:TMEM30B:SLC51B:NMB:ACACA:GALR1:ATP8B3:DYSF:OXT:ESYT3:PARK2:ABCB4:PRKAG2:SHH:ESYT2:CLN8:CRH:APOO:MID1IP1	http://www.gsea-msigdb.org/gsea/msigdb/cards/GO_LIPID_LOCALIZATION
488	GO_bp	GO_SEX_DIFFERENTIATION	260	19	0.00100036	0.0150131	NTRK1:UTF1:NKX2-1:PKD1:PTPRN:RAD21L1:GPR149:LHFPL2:NEUROG1:ESR1:NOS3:SHH:GATA4:ZFPM2:NR0B1:AR:ATRX:CENPI:MAMLD1	http://www.gsea-msigdb.org/gsea/msigdb/cards/GO_SEX_DIFFERENTIATION
489	GO_bp	GO_NUCLEAR_CHROMOSOME_SEGREGATION	260	19	0.00100036	0.0150131	CDCA8:FMN2:USP44:ERCC4:CHMP1A:CUL3:RAD21L1:FAM83D:SMC1B:RNF212:PAPD7:KIFC1:MAD1L1:ESCO2:RRS1:HDAC8:ATRX:STAG2:NAA10	http://www.gsea-msigdb.org/gsea/msigdb/cards/GO_NUCLEAR_CHROMOSOME_SEGREGATION
490	GO_bp	GO_DNA_PACKAGING	201	16	0.00100087	0.0150131	H1FNT:NAA60:NAA60:ERN2:CHMP1A:GRWD1:PAPD7:PRDM9:BRD2:BRD2-IT1:HMGA1:TSPYL5:PARP10:TSPYL2:ATRX:CENPI:AIFM1:NAA10	http://www.gsea-msigdb.org/gsea/msigdb/cards/GO_DNA_PACKAGING
491	GO_bp	GO_NEGATIVE_REGULATION_OF_LEUKOCYTE_MEDIATED_IMMUNITY	49	7	0.0010156	0.015203	FOXF1:ABR:CD300A:DUSP22:HLA-G:MICA:IL13RA2	http://www.gsea-msigdb.org/gsea/msigdb/cards/GO_NEGATIVE_REGULATION_OF_LEUKOCYTE_MEDIATED_IMMUNITY
492	GO_bp	GO_POSITIVE_REGULATION_OF_PROTEIN_MODIFICATION_BY_SMALL_PROTEIN_CONJUGATION_OR_REMOVAL	128	12	0.00103227	0.0153898	TOLLIP:RPS2:CUL3:HDAC4:GORASP1:KLHL40:SPSB4:PARK2:TSPYL5:AMER1:XIAP:MAGEC2	http://www.gsea-msigdb.org/gsea/msigdb/cards/GO_POSITIVE_REGULATION_OF_PROTEIN_MODIFICATION_BY_SMALL_PROTEIN_CONJUGATION_OR_REMOVAL
493	GO_bp	GO_RESPONSE_TO_AMMONIUM_ION	128	12	0.00103227	0.0153898	DRD2:OXT:DNMT3B:SLC6A1:LPHN3:SNCA:SLC6A3:OPRM1:PARK2:SDK1:CRH:GRIN1	http://www.gsea-msigdb.org/gsea/msigdb/cards/GO_RESPONSE_TO_AMMONIUM_ION
494	GO_bp	GO_BONE_MINERALIZATION	111	11	0.00104668	0.0155596	MINPP1:FBXL15:BMP4:SBNO2:COMP:ATRAID:CLEC3B:RSPO2:GPM6B:TXLNG:BCOR	http://www.gsea-msigdb.org/gsea/msigdb/cards/GO_BONE_MINERALIZATION
495	GO_bp	GO_CELLULAR_RESPONSE_TO_TOXIC_SUBSTANCE	241	18	0.00104789	0.0155596	GSTM3:NTRK1:CCS:HBQ1:MT3:RNF112:TPO:STK25:GSTT1:MSX1:GLRA1:PARK2:NOS3:FANCC:GLRA2:HDAC6:ATP7A:AIFM1	http://www.gsea-msigdb.org/gsea/msigdb/cards/GO_CELLULAR_RESPONSE_TO_TOXIC_SUBSTANCE
496	GO_bp	GO_MEMBRANE_ORGANIZATION	869	46	0.00105339	0.0155921	KIF17:SYT7:ATP11A:TFDP1:STXBP6:TMEM30B:GLDN:MFGE8:MT3:CHMP1A:DLG4:NLGN2:CD300A:BAIAP2:ATP8B3:CACNG7:NRXN1:DYSF:TGFBRAP1:CUL3:SEC23B:MX2:IGLL1:GORASP1:COX18:MAPK10:SNCA:NKD2:DOCK2:FLOT1:TAPBP:LEMD2:PARK2:MAGI2:ABCB4:AGK:BAI1:SCRIB:COL5A1:TRAPPC2:APOO:IL1RAPL1:GRIPAP1:SYP:AR:OPHN1	http://www.gsea-msigdb.org/gsea/msigdb/cards/GO_MEMBRANE_ORGANIZATION
497	GO_bp	GO_NEGATIVE_REGULATION_OF_HYDROLASE_ACTIVITY	452	28	0.00105432	0.0155921	PRKCZ:GPATCH2:HRAS:CST6:SORL1:LRCH1:MT3:PPP1R15A:COL6A3:TIMP3:GNAT1:SPINK2:SNCA:SPOCK3:PPP1R11:C4B:TFAP2B:SERPINE1:NOS3:DNAJB6:PTPRN2:RPS6KA3:PCSK1N:DLG3:NGFRAP1:XIAP:MAGEA3:RENBP	http://www.gsea-msigdb.org/gsea/msigdb/cards/GO_NEGATIVE_REGULATION_OF_HYDROLASE_ACTIVITY
498	GO_bp	GO_RIBOSE_PHOSPHATE_BIOSYNTHETIC_PROCESS	183	15	0.00105762	0.0156095	GUCY1A2:ACSF3:ACACA:SLC25A1:ATP5L2:PPAT:PAICS:SNCA:PPT2:PRKAG2:CTPS2:PDHA1:UPRT:GUCY2F:G6PD	http://www.gsea-msigdb.org/gsea/msigdb/cards/GO_RIBOSE_PHOSPHATE_BIOSYNTHETIC_PROCESS
499	GO_bp	GO_REGULATION_OF_BODY_FLUID_LEVELS	497	30	0.00107354	0.0158127	PDPN:WNT3A:DRD2:F10:RAD51B:C1QBP:AKAP10:COMP:OXT:GNAS:DGKG:DGKQ:PPAT:SLC6A3:NEUROG1:DDR1:TFAP2B:PRKAR1B:CLDN4:SERPINE1:NOS3:SHH:GATA4:ZFPM2:JAK2:VAV2:DGKK:WNK3:UPRT:ATP7A	http://www.gsea-msigdb.org/gsea/msigdb/cards/GO_REGULATION_OF_BODY_FLUID_LEVELS
500	GO_bp	GO_ENDOCYTOSIS	634	36	0.00108491	0.0159482	WNT3A:DKK1:HRAS:SYT7:DRD2:SORL1:CD163L1:LMBR1L:CD63:RIN3:HHIPL1:SCAMP5:MFGE8:DLG4:NLGN2:MRC2:CD300A:CACNG7:COLEC11:CXCR1:IGLL1:MLC1:ACKR2:DGKQ:SNCA:DOCK2:FLOT1:MAGI2:SERPINE1:SHH:ESYT2:BAI1:SCRIB:SYP:OPHN1:FMR1	http://www.gsea-msigdb.org/gsea/msigdb/cards/GO_ENDOCYTOSIS
501	GO_bp	GO_KIDNEY_MORPHOGENESIS	95	10	0.00109895	0.0161223	TACSTD2:KIF26B:BMP4:PKD1:HNF1B:HOXD11:ADAMTS16:SHH:MAGED1:CITED1	http://www.gsea-msigdb.org/gsea/msigdb/cards/GO_KIDNEY_MORPHOGENESIS
502	GO_bp	GO_TENDON_DEVELOPMENT	7	3	0.00110554	0.0161867	BMP4:COMP:COL5A1	http://www.gsea-msigdb.org/gsea/msigdb/cards/GO_TENDON_DEVELOPMENT
503	GO_bp	GO_APPENDAGE_MORPHOGENESIS	147	13	0.00111862	0.0163457	SKI:DKK1:BMP4:ACD:HOXD12:HOXD10:GNAS:MSX1:MSX2:TFAP2B:SHH:RSPO2:ATRX	http://www.gsea-msigdb.org/gsea/msigdb/cards/GO_APPENDAGE_MORPHOGENESIS
504	GO_bp	GO_RESPONSE_TO_EXTRACELLULAR_STIMULUS	521	31	0.00112563	0.0164155	PRKAA2:NTRK1:ATF3:MGMT:STK24:CIB2:MT3:WDR59:KAT2A:MC4R:ARHGAP35:OXT:DNMT3B:HLCS:HIGD1A:DGKQ:CARTPT:GCLC:OPRM1:GATA4:TNFRSF11B:GRIN1:PCSK1N:WDR45:PFKFB1:RRAGB:TAF1:OGT:LAMP2:AIFM1:G6PD	http://www.gsea-msigdb.org/gsea/msigdb/cards/GO_RESPONSE_TO_EXTRACELLULAR_STIMULUS
505	GO_bp	GO_PROTEIN_MANNOSYLATION	25	5	0.00114057	0.0165676	GYLTL1B:B3GNT1:TMTC1:ISPD:DPM2	http://www.gsea-msigdb.org/gsea/msigdb/cards/GO_PROTEIN_MANNOSYLATION
506	GO_bp	GO_NEGATIVE_REGULATION_OF_RNA_SPLICING	25	5	0.00114057	0.0165676	SRSF10:SFSWAP:C1QBP:CELF4:RBM10	http://www.gsea-msigdb.org/gsea/msigdb/cards/GO_NEGATIVE_REGULATION_OF_RNA_SPLICING
507	GO_bp	GO_NEUROMUSCULAR_PROCESS_CONTROLLING_BALANCE	50	7	0.00114804	0.0166104	CAMTA1:JPH3:ABR:NLGN2:NRXN1:NEUROG1:POU4F3	http://www.gsea-msigdb.org/gsea/msigdb/cards/GO_NEUROMUSCULAR_PROCESS_CONTROLLING_BALANCE
508	GO_bp	GO_LUNG_MORPHOGENESIS	50	7	0.00114804	0.0166104	NKX2-1:BMP4:FOXF1:CELSR1:HHIP:SHH:RSPO2	http://www.gsea-msigdb.org/gsea/msigdb/cards/GO_LUNG_MORPHOGENESIS
509	GO_bp	GO_MULTICELLULAR_ORGANISMAL_HOMEOSTASIS	477	29	0.00115556	0.016659	ACOT11:PRKAA2:FH:DRD2:PRR4:CIB2:DEF8:ACACA:MC4R:NOVA2:SLC11A1:GPR55:OXT:MC3R:GNAS:MUC4:CARTPT:TFAP2B:CTGF:IL20RA:PRKAR1B:CLDN4:NAPEPLD:NOS3:EBF2:TNFRSF11B:JAK2:TFE3:OGT	http://www.gsea-msigdb.org/gsea/msigdb/cards/GO_MULTICELLULAR_ORGANISMAL_HOMEOSTASIS
510	GO_bp	GO_PREPULSE_INHIBITION	15	4	0.00116273	0.016659	DRD2:NRXN1:SLC6A3:GRIN1	http://www.gsea-msigdb.org/gsea/msigdb/cards/GO_PREPULSE_INHIBITION
511	GO_bp	GO_HEART_FIELD_SPECIFICATION	15	4	0.00116273	0.016659	WNT3A:DKK1:BMP4:FOXH1	http://www.gsea-msigdb.org/gsea/msigdb/cards/GO_HEART_FIELD_SPECIFICATION
512	GO_bp	GO_NAD_BIOSYNTHESIS_VIA_NICOTINAMIDE_RIBOSIDE_SALVAGE_PATHWAY	15	4	0.00116273	0.016659	RNLS:CARKD:NAPRT1:PARP10	http://www.gsea-msigdb.org/gsea/msigdb/cards/GO_NAD_BIOSYNTHESIS_VIA_NICOTINAMIDE_RIBOSIDE_SALVAGE_PATHWAY
513	GO_bp	GO_MAINTENANCE_OF_SYNAPSE_STRUCTURE	15	4	0.00116273	0.016659	CTBP2:ERC2:OPHN1:DLG3	http://www.gsea-msigdb.org/gsea/msigdb/cards/GO_MAINTENANCE_OF_SYNAPSE_STRUCTURE
514	GO_bp	GO_NEGATIVE_REGULATION_OF_WNT_SIGNALING_PATHWAY	204	16	0.00116983	0.0167281	DKK1:KREMEN2:IGFBP4:APC2:DACT3:CUL3:SOX2:NKD2:MCC:G3BP1:PARK2:PSMB1:HECW1:SHH:AMER1:CITED1	http://www.gsea-msigdb.org/gsea/msigdb/cards/GO_NEGATIVE_REGULATION_OF_WNT_SIGNALING_PATHWAY
515	GO_bp	GO_INTRINSIC_APOPTOTIC_SIGNALING_PATHWAY	284	20	0.00117477	0.0167295	HRAS:STK24:BCL2L10:ERN2:RPL26:PPP1R15A:HTRA2:CUL3:STK25:PRODH:PPM1F:MSX1:IL20RA:PARK2:GRINA:JAK2:EDA2R:NONO:AIFM1:MAGEA3	http://www.gsea-msigdb.org/gsea/msigdb/cards/GO_INTRINSIC_APOPTOTIC_SIGNALING_PATHWAY
516	GO_bp	GO_REGULATION_OF_CHROMATIN_SILENCING	37	6	0.00117676	0.0167295	MIER1:KIAA1551:H1FNT:FAM208A:HMGA1:PHF8	http://www.gsea-msigdb.org/gsea/msigdb/cards/GO_REGULATION_OF_CHROMATIN_SILENCING
517	GO_bp	GO_MANNOSYLATION	37	6	0.00117676	0.0167295	GYLTL1B:B3GNT1:ALG9:ALG9:TMTC1:ISPD:DPM2	http://www.gsea-msigdb.org/gsea/msigdb/cards/GO_MANNOSYLATION
518	GO_bp	GO_REGULATION_OF_PEPTIDE_HORMONE_SECRETION	205	16	0.00123125	0.0174704	SYT7:MTNR1B:DRD2:DYNLL1:SSTR5:NLGN2:RAPGEF4:NNAT:CARTPT:TFAP2B:PARK2:ICA1:SRI:CRH:JAK2:CDK16	http://www.gsea-msigdb.org/gsea/msigdb/cards/GO_REGULATION_OF_PEPTIDE_HORMONE_SECRETION
519	GO_bp	GO_MITOTIC_CELL_CYCLE	998	51	0.00124636	0.0176508	CDK11B:CDK11A:CEP85:CDCA8:CCNY:FBXL15:HRAS:NABP2:YEATS4:USP44:DYNLL1:TFDP1:BMP4:RAD51B:TUBGCP5:PKD1:ACD:CHMP1A:RPL26:TBCD:CTDP1:USP29:CUL3:EDN3:PCNT:NEK11:MAEA:PPAT:PRDM5:CEP72:PAPD7:NEUROG1:KIFC1:SMOC2:PSMB1:MAD1L1:MAGI2:ARHGEF10:RRS1:SCRIB:PTPN3:BRINP1:PIM2:PHF8:ATRX:SEPT6:CUL4B:STAG2:TFDP3:CETN2:NAA10	http://www.gsea-msigdb.org/gsea/msigdb/cards/GO_MITOTIC_CELL_CYCLE
520	GO_bp	GO_REGULATION_OF_EMBRYONIC_DEVELOPMENT	131	12	0.00126309	0.0178533	WNT3A:DKK1:TDG:BMP4:HNF1B:CELSR1:LAMA2:SHH:COL5A1:AR:RPS6KA6:NRK	http://www.gsea-msigdb.org/gsea/msigdb/cards/GO_REGULATION_OF_EMBRYONIC_DEVELOPMENT
521	GO_bp	GO_SISTER_CHROMATID_SEGREGATION	187	15	0.00131437	0.0185424	CDCA8:USP44:CHMP1A:CUL3:RAD21L1:SMC1B:PAPD7:KIFC1:MAD1L1:ESCO2:RRS1:HDAC8:ATRX:STAG2:NAA10	http://www.gsea-msigdb.org/gsea/msigdb/cards/GO_SISTER_CHROMATID_SEGREGATION
522	GO_bp	GO_REGULATION_OF_SIGNALING_RECEPTOR_ACTIVITY	595	34	0.0013234	0.0186341	WNT3A:DKK1:BMP4:NMB:IL17C:DLG4:NLGN2:VPS25:FGF22:CACNG7:LYPD6B:OXT:EDN3:ZGPAT:CMTM8:FGF12:MUC4:CARTPT:CTGF:OPRM1:SERPINE1:SHH:BMP1:CRH:TNFRSF11B:LYNX1:DAPK1:TNFSF8:GRIN1:NDP:HDAC6:DLG3:TAF1:FGF13	http://www.gsea-msigdb.org/gsea/msigdb/cards/GO_REGULATION_OF_SIGNALING_RECEPTOR_ACTIVITY
523	GO_bp	GO_POSITIVE_REGULATION_OF_ORGANELLE_ORGANIZATION	619	35	0.00135566	0.0190519	MIER1:SHCBP1L:HRAS:SYT7:KIAA1551:NABP2:DYNLL1:TFDP1:FAM179B:ACD:MYO1C:KAT2A:BAIAP2:ARHGAP35:HTRA2:FZD5:CUL3:DNMT3B:EDN3:PPM1F:FAM208A:MSX1:PRDM9:NEUROG1:MSX2:CTGF:PARK2:ARHGEF10:SDR16C5:HDAC6:OGT:ATRX:FMR1:PLXNA3:DKC1	http://www.gsea-msigdb.org/gsea/msigdb/cards/GO_POSITIVE_REGULATION_OF_ORGANELLE_ORGANIZATION
524	GO_bp	GO_DOPAMINE_METABOLIC_PROCESS	26	5	0.00137445	0.019279	DRD2:SNCA:SLC6A3:PARK2:ATP7A	http://www.gsea-msigdb.org/gsea/msigdb/cards/GO_DOPAMINE_METABOLIC_PROCESS
525	GO_bp	GO_MEMORY	115	11	0.00139911	0.0195875	PRKCZ:DRD2:CUX2:KCNK10:JPH3:KAT2A:SLC8A2:OXT:BRINP1:GRIN1:FGF13	http://www.gsea-msigdb.org/gsea/msigdb/cards/GO_MEMORY
526	GO_bp	GO_NEGATIVE_REGULATION_OF_ION_TRANSPORT	151	13	0.00142917	0.0199219	MTNR1B:DRD2:DYSF:FGF12:SNCA:HECW1:SRI:NOS3:GPM6B:WNK3:ATP7A:FMR1:GABRE	http://www.gsea-msigdb.org/gsea/msigdb/cards/GO_NEGATIVE_REGULATION_OF_ION_TRANSPORT
527	GO_bp	GO_NEGATIVE_REGULATION_OF_CELLULAR_PROTEIN_CATABOLIC_PROCESS	82	9	0.0014303	0.0199219	ATRAID:UBE2G2:KLHL40:TRIM39:SHH:OPHN1:TAF1:OGT:MTM1	http://www.gsea-msigdb.org/gsea/msigdb/cards/GO_NEGATIVE_REGULATION_OF_CELLULAR_PROTEIN_CATABOLIC_PROCESS
528	GO_bp	GO_EMBRYO_DEVELOPMENT_ENDING_IN_BIRTH_OR_EGG_HATCHING	621	35	0.00143113	0.0199219	SLC35E2B:SKI:WNT3A:DKK1:HOXC4:HOXC4:BMP4:PKD1:FOXF1:HNF1B:KAT2A:CELF4:ARHGAP35:KIDINS220:HOXD10:FZD5:CUL3:GNAS:CELSR1:MSX1:FBLL1:COBL:NOS3:SHH:DNAJB6:ZFPM2:SCRIB:RAI2:BCOR:AR:CITED1:ATP7A:NRK:UBE2A:PHF6:NSDHL	http://www.gsea-msigdb.org/gsea/msigdb/cards/GO_EMBRYO_DEVELOPMENT_ENDING_IN_BIRTH_OR_EGG_HATCHING
529	GO_bp	GO_LIPID_BIOSYNTHETIC_PROCESS	668	37	0.00144304	0.0200497	FABP3:ACOT11:PPAP2B:PRKAA2:CCDC3:FADS3:CERS3:ACSM3:ACSF3:DHRS11:ACACA:HSD17B1:ST8SIA5:CERS4:SLC44A2:HSD17B14:PLEKHA4:CYB5R3:DGKQ:ISPD:AKR1D1:AGK:PRKAG2:CLN8:CRH:CPNE3:DPM2:PIGA:BMX:MBTPS2:NR0B1:MID1IP1:EBP:MTM1:NSDHL:FAM3A:G6PD	http://www.gsea-msigdb.org/gsea/msigdb/cards/GO_LIPID_BIOSYNTHETIC_PROCESS
530	GO_bp	GO_DOPAMINE_TRANSPORT	52	7	0.00145328	0.020154	SYT7:SYT12:DRD2:SYT3:SNCA:SLC6A3:PARK2	http://www.gsea-msigdb.org/gsea/msigdb/cards/GO_DOPAMINE_TRANSPORT
531	GO_bp	GO_ORGANOPHOSPHATE_BIOSYNTHETIC_PROCESS	553	32	0.00147992	0.0204847	FABP3:RNLS:LHPP:GUCY1A2:CARKD:ACSF3:ACACA:SLC44A2:PLEKHA4:SLC25A1:ATP5L2:PPAT:PAICS:SNCA:MOCS2:PPT2:GARS:AGK:NOS3:PRKAG2:CPNE3:NAPRT1:PARP10:DPM2:PIGA:BMX:CTPS2:PDHA1:UPRT:GUCY2F:MTM1:G6PD	http://www.gsea-msigdb.org/gsea/msigdb/cards/GO_ORGANOPHOSPHATE_BIOSYNTHETIC_PROCESS
532	GO_bp	GO_PROCESS_UTILIZING_AUTOPHAGIC_MECHANISM	485	29	0.00148438	0.0205079	PRKAA2:TOLLIP:ATG16L2:DRD2:RNF41:DYNLL1:ERCC4:MT3:ATP6V0D1:VPS25:HTRA2:FZD5:SNCA:WDR41:PARK2:PRKAG2:GATA4:ADRA1A:DAPK1:TAB3:SRPX:HDAC6:PIM2:WDR45:RRAGB:MID2:LAMP2:MTM1:IKBKG	http://www.gsea-msigdb.org/gsea/msigdb/cards/GO_PROCESS_UTILIZING_AUTOPHAGIC_MECHANISM
533	GO_bp	GO_RESPONSE_TO_INSULIN	269	19	0.00148726	0.0205091	PRKCZ:FABP3:INSRR:CPEB1:ATP6V0D1:MYO1C:BAIAP2:MC4R:HADHA:PTPRN:KLF15:PPAT:MZB1:GCLC:ATP6V0A4:PFKFB1:OGT:CITED1:UPRT	http://www.gsea-msigdb.org/gsea/msigdb/cards/GO_RESPONSE_TO_INSULIN
534	GO_bp	GO_NEGATIVE_REGULATION_OF_CELL_DEVELOPMENT	332	22	0.00150521	0.0206345	SKI:DAB1:TACSTD2:WNT3A:DKK1:ZNF365:SORL1:KIAA1024:MT3:NTN1:CTDP1:NOTCH3:GORASP1:SOX2:NR2F1:SHH:BRINP1:FGF13:MCF2:SOX3:PLXNA3:G6PD	http://www.gsea-msigdb.org/gsea/msigdb/cards/GO_NEGATIVE_REGULATION_OF_CELL_DEVELOPMENT
535	GO_bp	GO_CATECHOLAMINE_UPTAKE	16	4	0.00151039	0.0206345	DRD2:SNCA:SLC6A3:PARK2	http://www.gsea-msigdb.org/gsea/msigdb/cards/GO_CATECHOLAMINE_UPTAKE
536	GO_bp	GO_REGULATION_OF_CELL_CELL_ADHESION_MEDIATED_BY_CADHERIN	16	4	0.00151039	0.0206345	WNT3A:PPM1F:FLOT1:MLLT4	http://www.gsea-msigdb.org/gsea/msigdb/cards/GO_REGULATION_OF_CELL_CELL_ADHESION_MEDIATED_BY_CADHERIN
537	GO_bp	GO_REGULATION_OF_MITOPHAGY	16	4	0.00151039	0.0206345	RNF41:HTRA2:PARK2:HDAC6	http://www.gsea-msigdb.org/gsea/msigdb/cards/GO_REGULATION_OF_MITOPHAGY
538	GO_bp	GO_GLOMERULAR_EPITHELIAL_CELL_DIFFERENTIATION	16	4	0.00151039	0.0206345	NPHS2:BMP4:KLF15:MAGI2	http://www.gsea-msigdb.org/gsea/msigdb/cards/GO_GLOMERULAR_EPITHELIAL_CELL_DIFFERENTIATION
539	GO_bp	GO_NEGATIVE_REGULATION_OF_PHOSPHORYLATION	441	27	0.00151755	0.0206938	PRKCZ:CEP85:PPAP2B:FAM212B:ATF3:DKK1:DRD2:SORL1:DYNLL1:BMP4:PARD6A:VPS25:CD300A:LDLRAD4:PMEPA1:ZGPAT:PPM1F:TIMP3:CAMK2N2:DGKQ:SNCA:DUSP22:LEMD2:PARK2:PRKAR1B:PRKAG2:RPS6KA6	http://www.gsea-msigdb.org/gsea/msigdb/cards/GO_NEGATIVE_REGULATION_OF_PHOSPHORYLATION
540	GO_bp	GO_REGULATION_OF_OSSIFICATION	190	15	0.00153962	0.0209559	SKI:DKK1:BMP4:KREMEN2:COMP:ATRAID:HDAC4:OXT:GNAS:MSX2:GPM6B:TXLNG:BCOR:GDPD2:CITED1	http://www.gsea-msigdb.org/gsea/msigdb/cards/GO_REGULATION_OF_OSSIFICATION
541	GO_bp	GO_POSITIVE_REGULATION_OF_CHROMOSOME_ORGANIZATION	171	14	0.00154685	0.0210155	MIER1:SHCBP1L:KIAA1551:NABP2:ACD:KAT2A:CUL3:DNMT3B:FAM208A:SDR16C5:OGT:ATRX:FMR1:DKC1	http://www.gsea-msigdb.org/gsea/msigdb/cards/GO_POSITIVE_REGULATION_OF_CHROMOSOME_ORGANIZATION
542	GO_bp	GO_REGULATION_OF_CELL_SUBSTRATE_ADHESION	210	16	0.00158073	0.0214362	PRKCZ:PDPN:TACSTD2:FOXF1:C1QBP:JUP:TBCD:PPM1F:DUSP22:DDR1:SMOC2:SERPINE1:JAK2:ARHGAP6:GPM6B:CASK	http://www.gsea-msigdb.org/gsea/msigdb/cards/GO_REGULATION_OF_CELL_SUBSTRATE_ADHESION
543	GO_bp	GO_POSITIVE_REGULATION_OF_PLASMA_MEMBRANE_BOUNDED_CELL_PROJECTION_ASSEMBLY	100	10	0.00162705	0.0219539	HRAS:DYNLL1:DEF8:PALM:ARHGAP35:HDAC4:COBL:ATP7A:FRMD7:FMR1	http://www.gsea-msigdb.org/gsea/msigdb/cards/GO_POSITIVE_REGULATION_OF_PLASMA_MEMBRANE_BOUNDED_CELL_PROJECTION_ASSEMBLY
544	GO_bp	GO_NEGATIVE_REGULATION_OF_DNA_BINDING	53	7	0.00162787	0.0219539	ANKRD33:ERCC4:MSX1:MSX2:SRI:JAK2:TAF1	http://www.gsea-msigdb.org/gsea/msigdb/cards/GO_NEGATIVE_REGULATION_OF_DNA_BINDING
545	GO_bp	GO_CELL_DIFFERENTIATION_INVOLVED_IN_KIDNEY_DEVELOPMENT	53	7	0.00162787	0.0219539	NPHS2:BMP4:KLF15:MAGI2:SHH:AMER1:CITED1	http://www.gsea-msigdb.org/gsea/msigdb/cards/GO_CELL_DIFFERENTIATION_INVOLVED_IN_KIDNEY_DEVELOPMENT
546	GO_bp	GO_ORGANIC_ACID_TRANSMEMBRANE_TRANSPORT	135	12	0.00163577	0.02202	PDPN:PRKAA2:SLC15A4:ACACA:SLC5A6:SLC1A4:SLC25A1:SLC6A18:SLC23A1:SLC36A3:PRKAG2:MID1IP1	http://www.gsea-msigdb.org/gsea/msigdb/cards/GO_ORGANIC_ACID_TRANSMEMBRANE_TRANSPORT
547	GO_bp	GO_ORGANISM_EMERGENCE_FROM_PROTECTIVE_STRUCTURE	27	5	0.00164184	0.022021	SLC35E2B:FBLL1:BCOR:UBE2A:PHF6	http://www.gsea-msigdb.org/gsea/msigdb/cards/GO_ORGANISM_EMERGENCE_FROM_PROTECTIVE_STRUCTURE
548	GO_bp	GO_CELLULAR_RESPONSE_TO_OXYGEN_RADICAL	27	5	0.00164184	0.022021	CCS:MT3:NOS3:FANCC:ATP7A	http://www.gsea-msigdb.org/gsea/msigdb/cards/GO_CELLULAR_RESPONSE_TO_OXYGEN_RADICAL
549	GO_bp	GO_NEGATIVE_REGULATION_OF_PROTEOLYSIS_INVOLVED_IN_CELLULAR_PROTEIN_CATABOLIC_PROCESS	68	8	0.00165962	0.0222189	UBE2G2:KLHL40:TRIM39:SHH:OPHN1:TAF1:OGT:MTM1	http://www.gsea-msigdb.org/gsea/msigdb/cards/GO_NEGATIVE_REGULATION_OF_PROTEOLYSIS_INVOLVED_IN_CELLULAR_PROTEIN_CATABOLIC_PROCESS
550	GO_bp	GO_REGULATION_OF_MAP_KINASE_ACTIVITY	335	22	0.00168512	0.0224992	NTRK1:DKK1:HRAS:SORL1:BMP4:ERN2:CD300A:SHC2:KIDINS220:FZD5:EDN3:IRAK2:TNIK:MAPK10:CARTPT:DUSP22:JAK2:MAP3K15:TAB3:MAGED1:NRK:IKBKG	http://www.gsea-msigdb.org/gsea/msigdb/cards/GO_REGULATION_OF_MAP_KINASE_ACTIVITY
551	GO_bp	GO_PROTEIN_LOCALIZATION_TO_CHROMOSOME	84	9	0.00169586	0.0224992	NABP2:ACD:FAM208A:LEMD2:ESR1:ESCO2:HDAC8:ATRX:DKC1	http://www.gsea-msigdb.org/gsea/msigdb/cards/GO_PROTEIN_LOCALIZATION_TO_CHROMOSOME
552	GO_bp	GO_CELL_FATE_SPECIFICATION	84	9	0.00169586	0.0224992	PTCH2:WNT3A:DKK1:HNF1B:APC2:HOXD10:SOX2:SHH:AR	http://www.gsea-msigdb.org/gsea/msigdb/cards/GO_CELL_FATE_SPECIFICATION
553	GO_bp	GO_CELL_DEATH_IN_RESPONSE_TO_OXIDATIVE_STRESS	84	9	0.00169586	0.0224992	STK24:RNF112:HTRA2:STK25:PRODH:PARK2:JAK2:HDAC6:NONO	http://www.gsea-msigdb.org/gsea/msigdb/cards/GO_CELL_DEATH_IN_RESPONSE_TO_OXIDATIVE_STRESS
554	GO_bp	GO_AXIS_SPECIFICATION	84	9	0.00169586	0.0224992	SKI:TDRD5:BMP4:FZD5:NEUROG1:COBL:SHH:BCOR:CITED1	http://www.gsea-msigdb.org/gsea/msigdb/cards/GO_AXIS_SPECIFICATION
555	GO_bp	GO_CELL_CELL_JUNCTION_ORGANIZATION	154	13	0.0017064	0.0225576	INADL:PARD6A:MYO1C:NLGN2:GJD3:JUP:TBCD:PARD6G:LIMS2:FZD5:CDH18:MLLT4:SDK1	http://www.gsea-msigdb.org/gsea/msigdb/cards/GO_CELL_CELL_JUNCTION_ORGANIZATION
556	GO_bp	GO_MONOVALENT_INORGANIC_CATION_HOMEOSTASIS	154	13	0.0017064	0.0225576	ATP1A4:DRD2:CLN5:ATP6V0D1:SLC9A2:SLC11A1:OXT:MC3R:SLC12A8:TMEM165:SLC9A3:TFAP2B:ATP6V0A4	http://www.gsea-msigdb.org/gsea/msigdb/cards/GO_MONOVALENT_INORGANIC_CATION_HOMEOSTASIS
557	GO_bp	GO_HEART_INDUCTION	8	3	0.00172589	0.0225875	WNT3A:DKK1:BMP4	http://www.gsea-msigdb.org/gsea/msigdb/cards/GO_HEART_INDUCTION
558	GO_bp	GO_ENDODERMAL_CELL_FATE_SPECIFICATION	8	3	0.00172589	0.0225875	DKK1:HNF1B:SOX2	http://www.gsea-msigdb.org/gsea/msigdb/cards/GO_ENDODERMAL_CELL_FATE_SPECIFICATION
559	GO_bp	GO_MALE_MATING_BEHAVIOR	8	3	0.00172589	0.0225875	HDAC4:OXT:GRIN1	http://www.gsea-msigdb.org/gsea/msigdb/cards/GO_MALE_MATING_BEHAVIOR
560	GO_bp	GO_NEGATIVE_REGULATION_OF_MAST_CELL_ACTIVATION_INVOLVED_IN_IMMUNE_RESPONSE	8	3	0.00172589	0.0225875	FOXF1:CD300A:IL13RA2	http://www.gsea-msigdb.org/gsea/msigdb/cards/GO_NEGATIVE_REGULATION_OF_MAST_CELL_ACTIVATION_INVOLVED_IN_IMMUNE_RESPONSE
561	GO_bp	GO_GLOMERULUS_MORPHOGENESIS	8	3	0.00172589	0.0225875	KIRREL3:BMP4:NOTCH3	http://www.gsea-msigdb.org/gsea/msigdb/cards/GO_GLOMERULUS_MORPHOGENESIS
562	GO_bp	GO_NEGATIVE_REGULATION_OF_PEPTIDASE_ACTIVITY	252	18	0.0017271	0.0225875	CST6:SORL1:MT3:COL6A3:TIMP3:SPINK2:SNCA:SPOCK3:C4B:TFAP2B:SERPINE1:DNAJB6:RPS6KA3:PCSK1N:NGFRAP1:XIAP:MAGEA3:RENBP	http://www.gsea-msigdb.org/gsea/msigdb/cards/GO_NEGATIVE_REGULATION_OF_PEPTIDASE_ACTIVITY
563	GO_bp	GO_REGULATION_OF_METAL_ION_TRANSPORT	379	24	0.00173616	0.0226559	MTNR1B:DRD2:EFCAB4B:CD63:JPH3:DYSF:EDN3:TRPC1:FGF12:SNCA:HECW1:CAMK2B:SRI:NOS3:NKAIN3:CRH:PTPN3:GRIN1:LRRC26:CASK:WNK3:ATP7A:FMR1:G6PD	http://www.gsea-msigdb.org/gsea/msigdb/cards/GO_REGULATION_OF_METAL_ION_TRANSPORT
564	GO_bp	GO_REPRODUCTIVE_SYSTEM_DEVELOPMENT	423	26	0.00173849	0.0226559	NTRK1:LHX4:UTF1:NKX2-1:BMP4:PKD1:DLX3:FZD5:PTPRN:RAD21L1:GPR149:NEUROG1:ESR1:NOS3:SHH:DNAJB6:GATA4:ZFPM2:NR0B1:NDP:AR:CITED1:ATRX:NRK:MAMLD1:NSDHL	http://www.gsea-msigdb.org/gsea/msigdb/cards/GO_REPRODUCTIVE_SYSTEM_DEVELOPMENT
565	GO_bp	GO_DOPAMINE_SECRETION	40	6	0.00178794	0.0232591	SYT7:SYT12:DRD2:SYT3:SNCA:PARK2	http://www.gsea-msigdb.org/gsea/msigdb/cards/GO_DOPAMINE_SECRETION
566	GO_bp	GO_PRESYNAPTIC_ENDOCYTOSIS	54	7	0.00181835	0.0236128	SYT7:NLGN2:DGKQ:SNCA:SCRIB:SYP:OPHN1	http://www.gsea-msigdb.org/gsea/msigdb/cards/GO_PRESYNAPTIC_ENDOCYTOSIS
567	GO_bp	GO_PROTEIN_AUTOPHOSPHORYLATION	233	17	0.00182822	0.0236575	MKNK1:NTRK1:INSRR:STK24:PPP2R5C:STK25:TNIK:EPHB3:DDR1:CAMK2B:JAK2:DAPK1:BMX:PIM2:WNK3:TAF1:BTK	http://www.gsea-msigdb.org/gsea/msigdb/cards/GO_PROTEIN_AUTOPHOSPHORYLATION
568	GO_bp	GO_RESPONSE_TO_ALCOHOL	233	17	0.00182822	0.0236575	SDF4:PRKAA2:MGMT:DRD2:ACACA:JUP:OXT:MLC1:SETD7:SLC6A3:GLRA1:OPRM1:CRH:GRIN1:GLRA2:AIFM1:G6PD	http://www.gsea-msigdb.org/gsea/msigdb/cards/GO_RESPONSE_TO_ALCOHOL
569	GO_bp	GO_PROTEIN_DNA_COMPLEX_SUBUNIT_ORGANIZATION	274	19	0.00183576	0.0237133	CHD1L:H1FNT:NAA60:NAA60:ACD:HNF1B:GRWD1:PRDM9:BRD2:BRD2-IT1:HMGA1:ESR1:TBP:TSPYL5:TSPYL2:TAF1:ATRX:CENPI:TAF7L:CUL4B:CETN2	http://www.gsea-msigdb.org/gsea/msigdb/cards/GO_PROTEIN_DNA_COMPLEX_SUBUNIT_ORGANIZATION
570	GO_bp	GO_REGULATION_OF_DEVELOPMENTAL_GROWTH	338	22	0.00188305	0.0242814	BARHL2:WNT3A:DRD2:BMP4:MT3:NTN1:HNF1B:CTDP1:SYT3:CACNG7:HTRA2:SLC6A3:PARK2:ZFPM2:ARX:AR:NRK:FGF13:MTM1:L1CAM:PLXNA3:G6PD	http://www.gsea-msigdb.org/gsea/msigdb/cards/GO_REGULATION_OF_DEVELOPMENTAL_GROWTH
571	GO_bp	GO_AMINE_TRANSPORT	102	10	0.0018888	0.0243129	SYT7:SYT12:DRD2:SYT3:OXT:SLC6A1:SNCA:CARTPT:PARK2:CRH	http://www.gsea-msigdb.org/gsea/msigdb/cards/GO_AMINE_TRANSPORT
572	GO_bp	GO_MALE_SEX_DIFFERENTIATION	156	13	0.00191483	0.0245553	NTRK1:UTF1:NKX2-1:RAD21L1:LHFPL2:ESR1:SHH:GATA4:ZFPM2:NR0B1:AR:ATRX:MAMLD1	http://www.gsea-msigdb.org/gsea/msigdb/cards/GO_MALE_SEX_DIFFERENTIATION
573	GO_bp	GO_BIOMINERAL_TISSUE_DEVELOPMENT	156	13	0.00191483	0.0245553	MINPP1:FBXL15:BMP4:SBNO2:COMP:ATRAID:CLEC3B:MSX2:NOS3:RSPO2:GPM6B:TXLNG:BCOR	http://www.gsea-msigdb.org/gsea/msigdb/cards/GO_BIOMINERAL_TISSUE_DEVELOPMENT
574	GO_bp	GO_NEGATIVE_REGULATION_OF_BEHAVIOR	17	4	0.00192433	0.0245553	DRD2:MC4R:NAPEPLD:CRH	http://www.gsea-msigdb.org/gsea/msigdb/cards/GO_NEGATIVE_REGULATION_OF_BEHAVIOR
575	GO_bp	GO_DETECTION_OF_LIGHT_STIMULUS_INVOLVED_IN_SENSORY_PERCEPTION	17	4	0.00192433	0.0245553	REEP6:GNAT1:CACNA1F:GUCY2F	http://www.gsea-msigdb.org/gsea/msigdb/cards/GO_DETECTION_OF_LIGHT_STIMULUS_INVOLVED_IN_SENSORY_PERCEPTION
576	GO_bp	GO_VOCALIZATION_BEHAVIOR	17	4	0.00192433	0.0245553	NRXN3:NRXN1:NEUROG1:BRINP1	http://www.gsea-msigdb.org/gsea/msigdb/cards/GO_VOCALIZATION_BEHAVIOR
577	GO_bp	GO_PROTEIN_LOCALIZATION_TO_CHROMATIN	28	5	0.00194551	0.0246969	FAM208A:LEMD2:ESR1:ESCO2:HDAC8	http://www.gsea-msigdb.org/gsea/msigdb/cards/GO_PROTEIN_LOCALIZATION_TO_CHROMATIN
578	GO_bp	GO_GLUTAMINE_FAMILY_AMINO_ACID_CATABOLIC_PROCESS	28	5	0.00194551	0.0246969	GAD1:PRODH:PPAT:NOS3:ADHFE1	http://www.gsea-msigdb.org/gsea/msigdb/cards/GO_GLUTAMINE_FAMILY_AMINO_ACID_CATABOLIC_PROCESS
579	GO_bp	GO_CELL_SURFACE_RECEPTOR_SIGNALING_PATHWAY_INVOLVED_IN_HEART_DEVELOPMENT	28	5	0.00194551	0.0246969	WNT3A:DKK1:BMP4:MSX1:MSX2	http://www.gsea-msigdb.org/gsea/msigdb/cards/GO_CELL_SURFACE_RECEPTOR_SIGNALING_PATHWAY_INVOLVED_IN_HEART_DEVELOPMENT
580	GO_bp	GO_REGULATION_OF_RHO_PROTEIN_SIGNAL_TRANSDUCTION	138	12	0.00197101	0.0249774	ARHGEF17:ABR:ARHGAP35:CUL3:GPR55:ARHGEF26:FLOT1:ARHGEF10:ADRA1A:VAV2:OPHN1:MCF2	http://www.gsea-msigdb.org/gsea/msigdb/cards/GO_REGULATION_OF_RHO_PROTEIN_SIGNAL_TRANSDUCTION
581	GO_bp	GO_STEROID_BIOSYNTHETIC_PROCESS	195	15	0.00198652	0.0251306	PRKAA2:DHRS11:ACACA:HSD17B1:HSD17B14:CYB5R3:DGKQ:AKR1D1:PRKAG2:CRH:MBTPS2:NR0B1:EBP:NSDHL:G6PD	http://www.gsea-msigdb.org/gsea/msigdb/cards/GO_STEROID_BIOSYNTHETIC_PROCESS
582	GO_bp	GO_MICROTUBULE_BASED_MOVEMENT	276	19	0.0019933	0.0251731	PRKCZ:KIF17:WDR78:FMN2:DYNLL1:CCDC64B:GAS8:TEKT3:KIF19:DNAH6:TTC21B:TTC30B:DNAH7:NEFH:TTC21A:KIFC1:RPGR:HDAC6:FMR1	http://www.gsea-msigdb.org/gsea/msigdb/cards/GO_MICROTUBULE_BASED_MOVEMENT
583	GO_bp	GO_REGULATION_OF_INTRACELLULAR_PROTEIN_TRANSPORT	235	17	0.0020009	0.0252257	PTPN14:HRAS:SORL1:BMP4:TMEM30B:SLC51B:MYO1C:JUP:HTRA2:FZD5:UBE2G2:PCNT:PARK2:SHH:SCRIB:GRIPAP1:OPHN1	http://www.gsea-msigdb.org/gsea/msigdb/cards/GO_REGULATION_OF_INTRACELLULAR_PROTEIN_TRANSPORT
584	GO_bp	GO_EAR_DEVELOPMENT	215	16	0.00200998	0.0252968	WNT3A:LIN7A:BMP4:ABR:NTN1:MYO15A:CELSR1:SOX2:MSX1:NEUROG1:POU4F3:DDR1:BMPER:SHH:SCRIB:POU3F4	http://www.gsea-msigdb.org/gsea/msigdb/cards/GO_EAR_DEVELOPMENT
585	GO_bp	GO_SEGMENTATION	103	10	0.00203186	0.0253799	TDRD5:WNT3A:DKK1:BMP4:ACD:FOXF1:KAT2A:FZD5:NEUROG1:COBL	http://www.gsea-msigdb.org/gsea/msigdb/cards/GO_SEGMENTATION
586	GO_bp	GO_INTRACELLULAR_LIPID_TRANSPORT	41	6	0.0020373	0.0253799	FABP3:PRKAA2:SYT7:ACACA:PRKAG2:MID1IP1	http://www.gsea-msigdb.org/gsea/msigdb/cards/GO_INTRACELLULAR_LIPID_TRANSPORT
587	GO_bp	GO_METANEPHRIC_NEPHRON_DEVELOPMENT	41	6	0.0020373	0.0253799	NPHS2:KIF26B:BMP4:PKD1:TFAP2B:CITED1	http://www.gsea-msigdb.org/gsea/msigdb/cards/GO_METANEPHRIC_NEPHRON_DEVELOPMENT
588	GO_bp	GO_HINDBRAIN_MORPHOGENESIS	41	6	0.0020373	0.0253799	DAB1:ZNF365:FAIM2:CBLN1:OPHN1:ATP7A	http://www.gsea-msigdb.org/gsea/msigdb/cards/GO_HINDBRAIN_MORPHOGENESIS
589	GO_bp	GO_NCRNA_3_END_PROCESSING	41	6	0.0020373	0.0253799	INTS2:SSB:PAPD7:FBLL1:INTS1:DKC1	http://www.gsea-msigdb.org/gsea/msigdb/cards/GO_NCRNA_3_END_PROCESSING
590	GO_bp	GO_NEUROTRANSMITTER_UPTAKE	41	6	0.0020373	0.0253799	DRD2:SNCA:SLC6A3:FLOT1:PARK2:GPM6B	http://www.gsea-msigdb.org/gsea/msigdb/cards/GO_NEUROTRANSMITTER_UPTAKE
591	GO_bp	GO_REGULATION_OF_AUTOPHAGY	319	21	0.00205906	0.0255643	PRKAA2:RNF41:ERCC4:MT3:ATP6V0D1:HTRA2:FZD5:SNCA:WDR41:PARK2:PRKAG2:GATA4:ADRA1A:DAPK1:TAB3:HDAC6:PIM2:RRAGB:MID2:MTM1:IKBKG	http://www.gsea-msigdb.org/gsea/msigdb/cards/GO_REGULATION_OF_AUTOPHAGY
592	GO_bp	GO_VESICLE_ORGANIZATION	319	21	0.00205906	0.0255643	SYT7:STXBP6:CHMP1A:DLG4:VPS25:DYSF:TGFBRAP1:PTPRN:CUL3:SEC23B:ASIP:GORASP1:SPINK2:SNCA:NKD2:TAPBP:PARK2:TRAPPC2:SRPX:SYP:ZDHHC15	http://www.gsea-msigdb.org/gsea/msigdb/cards/GO_VESICLE_ORGANIZATION
593	GO_bp	GO_CELL_FATE_COMMITMENT	257	18	0.00214125	0.02654	PDPN:PTCH2:BARHL2:WNT3A:DKK1:NKX2-1:BMP4:HNF1B:APC2:NOTCH3:HOXD10:SOX2:NEUROG1:SHH:EBF2:ARX:AR:FGF13	http://www.gsea-msigdb.org/gsea/msigdb/cards/GO_CELL_FATE_COMMITMENT
594	GO_bp	GO_DEVELOPMENTAL_MATURATION	278	19	0.00216209	0.0267531	TDRD5:CD63:CLN5:GLDN:DLG4:PALM:CATSPERD:NRXN1:FZD5:PTPRN:MAEA:MSX2:CAMK2B:GRIN1:MBTPS2:SYP:ZDHHC15:BTK:G6PD	http://www.gsea-msigdb.org/gsea/msigdb/cards/GO_DEVELOPMENTAL_MATURATION
595	GO_bp	GO_PROTEIN_TARGETING_TO_MEMBRANE	197	15	0.00219319	0.0270924	HRAS:SRP54:SLC51B:RPS2:MYO1C:RPL26:RPS9:ZDHHC19:ZDHHC11:SRP19:ZDHHC14:RPS20:ZDHHC15:RPL36A:ZDHHC9	http://www.gsea-msigdb.org/gsea/msigdb/cards/GO_PROTEIN_TARGETING_TO_MEMBRANE
596	GO_bp	GO_SODIUM_ION_TRANSPORT	217	16	0.00220699	0.027217	ATP1A4:DRD2:NALCN:HCN4:SLC8A2:SLC5A6:SLC9A2:FGF12:SLC9A3:SLC23A1:HECW1:NOS3:NKAIN3:PTPN3:WNK3:FGF13	http://www.gsea-msigdb.org/gsea/msigdb/cards/GO_SODIUM_ION_TRANSPORT
597	GO_bp	GO_REGULATION_OF_MORPHOGENESIS_OF_A_BRANCHING_STRUCTURE	56	7	0.00225077	0.027618	TACSTD2:BMP4:HNF1B:ESR1:SHH:MAGED1:AR	http://www.gsea-msigdb.org/gsea/msigdb/cards/GO_REGULATION_OF_MORPHOGENESIS_OF_A_BRANCHING_STRUCTURE
598	GO_bp	GO_CIRCADIAN_REGULATION_OF_GENE_EXPRESSION	56	7	0.00225077	0.027618	PER3:DRD2:HNF1B:MC3R:CARTPT:MAGED1:OGT	http://www.gsea-msigdb.org/gsea/msigdb/cards/GO_CIRCADIAN_REGULATION_OF_GENE_EXPRESSION
599	GO_bp	GO_TIGHT_JUNCTION_ORGANIZATION	56	7	0.00225077	0.027618	INADL:PARD6A:MYO1C:TBCD:PARD6G:FZD5:MLLT4	http://www.gsea-msigdb.org/gsea/msigdb/cards/GO_TIGHT_JUNCTION_ORGANIZATION
600	GO_bp	GO_CELL_JUNCTION_ASSEMBLY	238	17	0.0022854	0.0279379	INADL:PARD6A:MYO1C:GJD3:JUP:TBCD:PARD6G:LIMS2:FZD5:PPM1F:CDH18:DUSP22:FLOT1:MLLT4:ARHGAP6:GPM6B:OPHN1	http://www.gsea-msigdb.org/gsea/msigdb/cards/GO_CELL_JUNCTION_ASSEMBLY
601	GO_bp	GO_HEART_FORMATION	29	5	0.00228825	0.0279379	WNT3A:DKK1:BMP4:LEMD2:FOXH1	http://www.gsea-msigdb.org/gsea/msigdb/cards/GO_HEART_FORMATION
602	GO_bp	GO_NEGATIVE_REGULATION_OF_MRNA_PROCESSING	29	5	0.00228825	0.0279379	SRSF10:SFSWAP:C1QBP:CELF4:RBM10	http://www.gsea-msigdb.org/gsea/msigdb/cards/GO_NEGATIVE_REGULATION_OF_MRNA_PROCESSING
603	GO_bp	GO_REGULATION_OF_CELLULAR_COMPONENT_MOVEMENT	1053	52	0.00230404	0.028084	PDPN:PPAP2B:TACSTD2:WNT3A:HRAS:DRD2:SORL1:RNF41:LRCH1:STK24:F10:NKX2-1:BMP4:HCN4:FOXF1:ABR:MYO1C:C1QBP:NTN1:JUP:PTRF:CD300A:LDLRAD4:FAM110C:DYSF:HDAC4:EDN3:PPM1F:NEFH:SPOCK3:MCC:DUSP22:LAMA2:MLLT4:SMOC2:BMPER:CAMK2B:MAGI2:SRI:SERPINE1:NOS3:SHH:GATA4:CPNE3:BAI1:JAK2:HDAC6:ATP7A:BEX4:FGF13:CD99L2:PLXNA3	http://www.gsea-msigdb.org/gsea/msigdb/cards/GO_REGULATION_OF_CELLULAR_COMPONENT_MOVEMENT
604	GO_bp	GO_ANATOMICAL_STRUCTURE_HOMEOSTASIS	432	26	0.00231877	0.0282042	FH:ZNF365:GYLTL1B:PRR4:NABP2:CIB2:ERCC4:ACD:CALB2:DEF8:ACACA:MC4R:GPR55:GNAS:MUC4:CARTPT:CTGF:IL20RA:PARK2:NOS3:TNFRSF11B:HDAC8:ATRX:LAMP2:MTM1:DKC1	http://www.gsea-msigdb.org/gsea/msigdb/cards/GO_ANATOMICAL_STRUCTURE_HOMEOSTASIS
605	GO_bp	GO_NEGATIVE_REGULATION_OF_PHOSPHORUS_METABOLIC_PROCESS	546	31	0.00232157	0.0282042	PRKCZ:CEP85:PPAP2B:FAM212B:ATF3:GPATCH2:DKK1:DRD2:SORL1:DYNLL1:BMP4:PARD6A:VPS25:CD300A:LDLRAD4:PPP1R15A:PMEPA1:ZGPAT:PPM1F:TIMP3:CAMK2N2:DGKQ:SNCA:DUSP22:PPP1R11:LEMD2:PARK2:PRKAR1B:PRKAG2:DLG3:RPS6KA6	http://www.gsea-msigdb.org/gsea/msigdb/cards/GO_NEGATIVE_REGULATION_OF_PHOSPHORUS_METABOLIC_PROCESS
606	GO_bp	GO_MACROMOLECULE_METHYLATION	301	20	0.00233245	0.0282555	TDRD5:MGMT:METTL15:MRM1:GATAD2A:DNMT3B:GNAS:MOV10L1:PRDM5:SETD7:PRDM9:FBLL1:PCMT1:NTMT1:BCOR:FTSJ1:SUV39H1:OGT:ATRX:TRMT2B	http://www.gsea-msigdb.org/gsea/msigdb/cards/GO_MACROMOLECULE_METHYLATION
607	GO_bp	GO_IN_UTERO_EMBRYONIC_DEVELOPMENT	344	22	0.00233869	0.0282555	SLC35E2B:WNT3A:PKD1:FOXF1:HNF1B:KAT2A:KIDINS220:FZD5:CUL3:MSX1:FBLL1:NOS3:DNAJB6:ZFPM2:BCOR:AR:CITED1:ATP7A:NRK:UBE2A:PHF6:NSDHL	http://www.gsea-msigdb.org/gsea/msigdb/cards/GO_IN_UTERO_EMBRYONIC_DEVELOPMENT
608	GO_bp	GO_PROTEIN_MATURATION	280	19	0.00234275	0.0282555	CCS:SORL1:CLN5:NAA60:NAA60:COMP:KLK1:HTRA2:NNAT:CLEC3B:ECE2:NKD2:SERPINE1:SHH:PCSK1N:OGT:PGK1:XIAP:MAGEA3:NAA10	http://www.gsea-msigdb.org/gsea/msigdb/cards/GO_PROTEIN_MATURATION
609	GO_bp	GO_REGULATION_OF_DENDRITE_MORPHOGENESIS	88	9	0.00234502	0.0282555	CUX2:GORASP1:TNIK:HECW1:CAMK2B:CUX1:GRIN1:IL1RAPL1:FMR1	http://www.gsea-msigdb.org/gsea/msigdb/cards/GO_REGULATION_OF_DENDRITE_MORPHOGENESIS
610	GO_bp	GO_ODONTOGENESIS_OF_DENTIN_CONTAINING_TOOTH	88	9	0.00234502	0.0282555	BMP4:DLX3:MSX1:MSX2:SERPINE1:SHH:RSPO2:TNFRSF11B:EDA	http://www.gsea-msigdb.org/gsea/msigdb/cards/GO_ODONTOGENESIS_OF_DENTIN_CONTAINING_TOOTH
611	GO_bp	GO_LEARNING	141	12	0.00236053	0.0283495	DKK1:DRD2:NRXN3:JPH3:DLG4:SLC8A2:NRXN1:SLC6A1:PARK2:CRH:GRIN1:FGF13	http://www.gsea-msigdb.org/gsea/msigdb/cards/GO_LEARNING
612	GO_bp	GO_REGULATION_OF_DENDRITE_DEVELOPMENT	141	12	0.00236053	0.0283495	CUX2:GORASP1:TNIK:RTN4IP1:SDK1:HECW1:CAMK2B:COBL:CUX1:GRIN1:IL1RAPL1:FMR1	http://www.gsea-msigdb.org/gsea/msigdb/cards/GO_REGULATION_OF_DENDRITE_DEVELOPMENT
613	GO_bp	GO_REGULATION_OF_MORPHOGENESIS_OF_AN_EPITHELIUM	179	14	0.00237011	0.0284181	TACSTD2:DKK1:BMP4:PARD6A:HNF1B:FZD5:CELSR1:ESR1:PSMB1:MAGI2:SHH:MAGED1:AR:CITED1	http://www.gsea-msigdb.org/gsea/msigdb/cards/GO_REGULATION_OF_MORPHOGENESIS_OF_AN_EPITHELIUM
614	GO_bp	GO_GLOMERULAR_EPITHELIUM_DEVELOPMENT	18	4	0.00241059	0.0285772	NPHS2:BMP4:KLF15:MAGI2	http://www.gsea-msigdb.org/gsea/msigdb/cards/GO_GLOMERULAR_EPITHELIUM_DEVELOPMENT
615	GO_bp	GO_NEGATIVE_REGULATION_OF_ADENYLATE_CYCLASE_ACTIVITY	18	4	0.00241059	0.0285772	GALR1:PALM:GRM2:GABBR2	http://www.gsea-msigdb.org/gsea/msigdb/cards/GO_NEGATIVE_REGULATION_OF_ADENYLATE_CYCLASE_ACTIVITY
616	GO_bp	GO_POSTSYNAPTIC_DENSITY_ASSEMBLY	18	4	0.00241059	0.0285772	CBLN1:NLGN2:LRRC4B:NRXN1	http://www.gsea-msigdb.org/gsea/msigdb/cards/GO_POSTSYNAPTIC_DENSITY_ASSEMBLY
617	GO_bp	GO_MAMMARY_GLAND_ALVEOLUS_DEVELOPMENT	18	4	0.00241059	0.0285772	FOXF1:DDR1:ESR1:AR	http://www.gsea-msigdb.org/gsea/msigdb/cards/GO_MAMMARY_GLAND_ALVEOLUS_DEVELOPMENT
618	GO_bp	GO_GROOMING_BEHAVIOR	18	4	0.00241059	0.0285772	DRD2:MC4R:NRXN1:OXT	http://www.gsea-msigdb.org/gsea/msigdb/cards/GO_GROOMING_BEHAVIOR
619	GO_bp	GO_OSTEOBLAST_DEVELOPMENT	18	4	0.00241059	0.0285772	HDAC4:MSX2:CLEC5A:SHH	http://www.gsea-msigdb.org/gsea/msigdb/cards/GO_OSTEOBLAST_DEVELOPMENT
620	GO_bp	GO_FATTY_ACID_TRANSMEMBRANE_TRANSPORT	18	4	0.00241059	0.0285772	PRKAA2:ACACA:PRKAG2:MID1IP1	http://www.gsea-msigdb.org/gsea/msigdb/cards/GO_FATTY_ACID_TRANSMEMBRANE_TRANSPORT
621	GO_bp	GO_RESPONSE_TO_CYTOKINE	1182	57	0.00245578	0.029066	LAPTM5:GBP4:CHI3L1:PTPN14:CCDC3:CTBP2:TOLLIP:LRCH1:MT3:FOXF1:IL17C:MYO1C:KAT2A:SBNO2:HTRA2:CXCR1:SLC11A1:PTPRN:HDAC4:MX2:UBE2G2:USP18:NEFH:TIMP3:IL17REL:IRAK2:ACKR2:IL17RD:SOX2:SNCA:PRDM5:HLA-G:HLA-DQB2:GCLC:IL20RA:OPRM1:PARK2:PSMB1:CAMK2B:TNFRSF11B:SCRIB:SHARPIN:FOXH1:JAK2:DAPK1:TNFSF8:PIGA:IL1RAPL1:TAB3:EDA2R:EDA:CITED1:BTK:IL1RAPL2:IL13RA2:MCF2:IKBKG	http://www.gsea-msigdb.org/gsea/msigdb/cards/GO_RESPONSE_TO_CYTOKINE
622	GO_bp	GO_METAPHASE_PLATE_CONGRESSION	57	7	0.0024947	0.0294791	CDCA8:CHMP1A:CUL3:FAM83D:KIFC1:MAD1L1:RRS1	http://www.gsea-msigdb.org/gsea/msigdb/cards/GO_METAPHASE_PLATE_CONGRESSION
623	GO_bp	GO_REGULATION_OF_NEUROTRANSMITTER_SECRETION	106	10	0.00251413	0.0296114	SYT7:SYT12:DRD2:PPFIA2:SNCA:PARK2:ADRA1A:CASK:SYP:FMR1	http://www.gsea-msigdb.org/gsea/msigdb/cards/GO_REGULATION_OF_NEUROTRANSMITTER_SECRETION
624	GO_bp	GO_L_ASCORBIC_ACID_METABOLIC_PROCESS	9	3	0.00252603	0.0296114	CYB5R3:SLC23A1:GCLC	http://www.gsea-msigdb.org/gsea/msigdb/cards/GO_L_ASCORBIC_ACID_METABOLIC_PROCESS
625	GO_bp	GO_URETERIC_BUD_ELONGATION	9	3	0.00252603	0.0296114	KIF26B:BMP4:HNF1B	http://www.gsea-msigdb.org/gsea/msigdb/cards/GO_URETERIC_BUD_ELONGATION
626	GO_bp	GO_BIOTIN_METABOLIC_PROCESS	9	3	0.00252603	0.0296114	SLC5A6:HLCS:MCCC1	http://www.gsea-msigdb.org/gsea/msigdb/cards/GO_BIOTIN_METABOLIC_PROCESS
627	GO_bp	GO_NEGATIVE_REGULATION_OF_METANEPHROS_DEVELOPMENT	9	3	0.00252603	0.0296114	BMP4:HNF1B:CITED1	http://www.gsea-msigdb.org/gsea/msigdb/cards/GO_NEGATIVE_REGULATION_OF_METANEPHROS_DEVELOPMENT
628	GO_bp	GO_EPITHELIAL_CELL_DEVELOPMENT	200	15	0.00253644	0.029686	GSTM3:NTRK1:NPHS2:BMP4:ARHGEF26:FAT1:CDSN:ESR1:MLLT4:DACT2:MAGI2:SCRIB:AR:YIPF6:ATRX	http://www.gsea-msigdb.org/gsea/msigdb/cards/GO_EPITHELIAL_CELL_DEVELOPMENT
629	GO_bp	GO_ENDOCARDIAL_CUSHION_DEVELOPMENT	43	6	0.00261374	0.0304936	BMP4:FOXF1:MSX1:MSX2:NOS3:GATA4	http://www.gsea-msigdb.org/gsea/msigdb/cards/GO_ENDOCARDIAL_CUSHION_DEVELOPMENT
630	GO_bp	GO_RHYTHMIC_BEHAVIOR	43	6	0.00261374	0.0304936	PER3:MTNR1B:DRD2:NMS:MC3R:CRH	http://www.gsea-msigdb.org/gsea/msigdb/cards/GO_RHYTHMIC_BEHAVIOR
631	GO_bp	GO_CARDIAC_CONDUCTION	143	12	0.00265347	0.030908	ATP1A4:HCN4:KCNJ12:GJD3:JUP:SLC8A2:CACNG7:CACNG6:TRPC1:SRI:KCND1:CACNA1F	http://www.gsea-msigdb.org/gsea/msigdb/cards/GO_CARDIAC_CONDUCTION
632	GO_bp	GO_SULFUR_COMPOUND_METABOLIC_PROCESS	201	15	0.00266027	0.0309383	ACOT11:GSTM3:ACOT6:SQRDL:ACSM3:SULT1A1:CHST6:ACACA:CHST8:SULT2B1:GSTT1:SPOCK3:GNMT:TKTL1:G6PD	http://www.gsea-msigdb.org/gsea/msigdb/cards/GO_SULFUR_COMPOUND_METABOLIC_PROCESS
633	GO_bp	GO_CIRCULATORY_SYSTEM_DEVELOPMENT	1136	55	0.00266626	0.030959	PDPN:MEF2D:CHI3L1:PTPN14:WNT3A:ARHGAP22:DKK1:PARVA:BMP4:KIAA1024:MFGE8:PKD1:FOXF1:JUP:KAT2A:DLX3:CTDP1:ANGPTL6:NOTCH3:COMP:MYBPC2:DYSF:FHL2:FZD5:OXT:EPHB3:FGF12:MSX1:MSX2:HLA-G:LEMD2:TFAP2B:CTGF:SMOC2:BMPER:SRI:SERPINE1:NOS3:SHH:GATA4:ADRA1A:ZFPM2:BAI1:FOXH1:COL15A1:VAV2:COL5A1:BCOR:NDP:CITED1:ATP7A:PGK1:ZIC3:NSDHL:G6PD	http://www.gsea-msigdb.org/gsea/msigdb/cards/GO_CIRCULATORY_SYSTEM_DEVELOPMENT
634	GO_bp	GO_CEREBELLAR_CORTEX_MORPHOGENESIS	30	5	0.00267287	0.0309867	ZNF365:FAIM2:CBLN1:OPHN1:ATP7A	http://www.gsea-msigdb.org/gsea/msigdb/cards/GO_CEREBELLAR_CORTEX_MORPHOGENESIS
635	GO_bp	GO_PROTEIN_O_LINKED_GLYCOSYLATION	107	10	0.00269384	0.0311806	GYLTL1B:B3GNT1:TMTC1:GALNT9:B3GNT3:XXYLT1:MUC4:ISPD:DPM2:OGT	http://www.gsea-msigdb.org/gsea/msigdb/cards/GO_PROTEIN_O_LINKED_GLYCOSYLATION
636	GO_bp	GO_RESPONSE_TO_ETHANOL	125	11	0.00271926	0.0314254	SDF4:MGMT:DRD2:SETD7:SLC6A3:GLRA1:OPRM1:CRH:GRIN1:GLRA2:G6PD	http://www.gsea-msigdb.org/gsea/msigdb/cards/GO_RESPONSE_TO_ETHANOL
637	GO_bp	GO_NEUROBLAST_PROLIFERATION	58	7	0.00275844	0.0317932	WNT3A:DISC1:DAGLA:DRD2:HHIP:SHH:FGF13	http://www.gsea-msigdb.org/gsea/msigdb/cards/GO_NEUROBLAST_PROLIFERATION
638	GO_bp	GO_POSITIVE_REGULATION_OF_BINDING	182	14	0.00275974	0.0317932	SKI:WNT3A:CTBP2:CLN5:BMP4:PKD1:ACD:FLOT1:PARK2:EBF2:JAK2:TAF1:HDAC8:FMR1	http://www.gsea-msigdb.org/gsea/msigdb/cards/GO_POSITIVE_REGULATION_OF_BINDING
639	GO_bp	GO_NEGATIVE_REGULATION_OF_NEURON_DIFFERENTIATION	222	16	0.00277088	0.0318716	DAB1:WNT3A:DKK1:ZNF365:KIAA1024:MT3:NTN1:NOTCH3:GORASP1:SOX2:NR2F1:SHH:FGF13:MCF2:SOX3:PLXNA3	http://www.gsea-msigdb.org/gsea/msigdb/cards/GO_NEGATIVE_REGULATION_OF_NEURON_DIFFERENTIATION
640	GO_bp	GO_CILIUM_ORGANIZATION	371	23	0.00279044	0.0320293	KIF17:DISC1:PARVA:DYNLL1:UNC119B:ABCC4:FAM179B:ATP6V0D1:GAS8:TEKT3:KIF19:ARHGAP35:TTC21B:TTC30B:DNAH7:PCNT:TTC21A:CEP72:ADAMTS16:RPGR:HDAC6:SEPT6:CETN2	http://www.gsea-msigdb.org/gsea/msigdb/cards/GO_CILIUM_ORGANIZATION
641	GO_bp	GO_NEGATIVE_REGULATION_OF_DEVELOPMENTAL_PROCESS	1013	50	0.0027933	0.0320293	SKI:DAB1:TACSTD2:WNT3A:DKK1:ZNF365:SORL1:NKX2-1:BMP4:KIAA1024:MT3:ABR:NTN1:HNF1B:LDLRAD4:CTDP1:NOTCH3:DACT3:LIMS2:GPR55:HDAC4:ZBTB46:GORASP1:SOX2:MSX1:CARTPT:NR2F1:MSX2:HLA-G:CDSN:PARK2:SERPINE1:NOS3:SHH:ZFPM2:RSPO2:TNFRSF11B:BAI1:BRINP1:COL5A1:NR0B1:BCOR:CITED1:PGK1:RPS6KA6:FGF13:MCF2:SOX3:PLXNA3:G6PD	http://www.gsea-msigdb.org/gsea/msigdb/cards/GO_NEGATIVE_REGULATION_OF_DEVELOPMENTAL_PROCESS
642	GO_bp	GO_ENDODERM_DEVELOPMENT	74	8	0.00285131	0.0326435	DKK1:NKX2-1:BMP4:HSBP1:HNF1B:SOX2:GATA4:COL5A1	http://www.gsea-msigdb.org/gsea/msigdb/cards/GO_ENDODERM_DEVELOPMENT
643	GO_bp	GO_CELLULAR_RESPONSE_TO_DNA_DAMAGE_STIMULUS	841	43	0.00285751	0.0326636	CHD1L:FMN2:ZNF365:MGMT:NABP2:TDG:TFDP1:RAD51B:BCL2L10:ERCC4:ACD:RPL26:PPP1R15A:HTRA2:TLK1:NHEJ1:RAD21L1:NEK11:MSX1:SETD7:PAPD7:MICA:HMGA1:ESCO2:PARP10:APTX:FANCC:KLHL15:UBA1:SUV39H1:APEX2:NONO:TAF1:ATRX:RPS6KA6:UBE2A:CUL4B:XIAP:TFDP3:FMR1:CETN2:IKBKG:BRCC3	http://www.gsea-msigdb.org/gsea/msigdb/cards/GO_CELLULAR_RESPONSE_TO_DNA_DAMAGE_STIMULUS
644	GO_bp	GO_MESODERM_DEVELOPMENT	126	11	0.00289339	0.0330224	WNT3A:DKK1:BMP4:FOXF1:SHH:ZFPM2:FOXH1:JAK2:BMX:RPS6KA6:BTK	http://www.gsea-msigdb.org/gsea/msigdb/cards/GO_MESODERM_DEVELOPMENT
645	GO_bp	GO_EXTRACELLULAR_STRUCTURE_ORGANIZATION	417	25	0.00292571	0.0333395	PDPN:WNT3A:HPSE2:FOXF1:COMP:COL6A3:MATN4:PLOD2:COL25A1:FLOT1:DDR1:TNXA:TNXB:LAMA2:CTGF:SMOC2:SERPINE1:DNAJB6:CSGALNACT1:BMP1:TNFRSF11B:COL15A1:COL5A1:GPM6B:ATP7A	http://www.gsea-msigdb.org/gsea/msigdb/cards/GO_EXTRACELLULAR_STRUCTURE_ORGANIZATION
646	GO_bp	GO_REGULATION_OF_BONE_REMODELING	44	6	0.00294403	0.0334445	SYT7:DEF8:MC4R:CARTPT:IL20RA:TNFRSF11B	http://www.gsea-msigdb.org/gsea/msigdb/cards/GO_REGULATION_OF_BONE_REMODELING
647	GO_bp	GO_MITOTIC_METAPHASE_PLATE_CONGRESSION	44	6	0.00294403	0.0334445	CDCA8:CHMP1A:CUL3:KIFC1:MAD1L1:RRS1	http://www.gsea-msigdb.org/gsea/msigdb/cards/GO_MITOTIC_METAPHASE_PLATE_CONGRESSION
648	GO_bp	GO_NEGATIVE_REGULATION_OF_BINDING	164	13	0.0029694	0.0335919	DISC1:DKK1:SORL1:ANKRD33:TDG:ERCC4:MSX1:MSX2:SRI:JAK2:PIM2:TAF1:FRMD7	http://www.gsea-msigdb.org/gsea/msigdb/cards/GO_NEGATIVE_REGULATION_OF_BINDING
649	GO_bp	GO_GROWTH_PLATE_CARTILAGE_MORPHOGENESIS	19	4	0.00297508	0.0335919	COL6A3:MATN4:COL20A1:COL21A1	http://www.gsea-msigdb.org/gsea/msigdb/cards/GO_GROWTH_PLATE_CARTILAGE_MORPHOGENESIS
650	GO_bp	GO_CELL_DIFFERENTIATION_IN_HINDBRAIN	19	4	0.00297508	0.0335919	FAIM2:CBLN1:OPHN1:ATP7A	http://www.gsea-msigdb.org/gsea/msigdb/cards/GO_CELL_DIFFERENTIATION_IN_HINDBRAIN
651	GO_bp	GO_COENZYME_BIOSYNTHETIC_PROCESS	145	12	0.00297528	0.0335919	PCBD1:RNLS:CARKD:ACSF3:ACACA:SLC25A1:SNCA:MOCS2:PPT2:NAPRT1:PARP10:PDHA1	http://www.gsea-msigdb.org/gsea/msigdb/cards/GO_COENZYME_BIOSYNTHETIC_PROCESS
652	GO_bp	GO_EXTRINSIC_APOPTOTIC_SIGNALING_PATHWAY	224	16	0.00302757	0.0341298	ATF3:FAIM2:RNF41:BMP4:SIVA1:BCL2L10:HTRA2:TIMP3:GCLC:SERPINE1:NOS3:JAK2:DAPK1:SRPX:AR:NGFRAP1	http://www.gsea-msigdb.org/gsea/msigdb/cards/GO_EXTRINSIC_APOPTOTIC_SIGNALING_PATHWAY
653	GO_bp	GO_ODONTOGENESIS	127	11	0.00307639	0.034495	BMP4:SP6:DLX3:MSX1:MSX2:SERPINE1:SHH:RSPO2:TNFRSF11B:BCOR:EDA	http://www.gsea-msigdb.org/gsea/msigdb/cards/GO_ODONTOGENESIS
654	GO_bp	GO_CELL_JUNCTION_ORGANIZATION	287	19	0.00307804	0.034495	INADL:PARD6A:MYO1C:NLGN2:GJD3:JUP:TBCD:PARD6G:LIMS2:FZD5:PPM1F:CDH18:DUSP22:FLOT1:MLLT4:SDK1:ARHGAP6:GPM6B:OPHN1	http://www.gsea-msigdb.org/gsea/msigdb/cards/GO_CELL_JUNCTION_ORGANIZATION
655	GO_bp	GO_REGULATION_OF_NUCLEOBASE_CONTAINING_COMPOUND_METABOLIC_PROCESS	510	29	0.00308295	0.034495	CDK11B:CDK11A:SRSF10:FMN2:ZNF365:MGMT:HRAS:H1FNT:NABP2:SFSWAP:BMP4:CPEB1:ERCC4:ACD:C1QBP:RBFOX3:CELF4:NOVA2:RBM11:PRDM9:ESR1:KLHL15:RBM10:HDAC8:ATRX:AIFM1:FMR1:DKC1:BRCC3	http://www.gsea-msigdb.org/gsea/msigdb/cards/GO_REGULATION_OF_NUCLEOBASE_CONTAINING_COMPOUND_METABOLIC_PROCESS
656	GO_bp	GO_LIMBIC_SYSTEM_DEVELOPMENT	109	10	0.00308403	0.034495	DAB1:WNT3A:DRD2:KIRREL3:NKX2-1:CRH:NR0B1:FGF13:SOX3:PLXNA3	http://www.gsea-msigdb.org/gsea/msigdb/cards/GO_LIMBIC_SYSTEM_DEVELOPMENT
657	GO_bp	GO_METENCEPHALON_DEVELOPMENT	109	10	0.00308403	0.034495	SDF4:DAB1:ZNF365:FAIM2:CBLN1:KAT2A:SCRIB:GRIN1:OPHN1:ATP7A	http://www.gsea-msigdb.org/gsea/msigdb/cards/GO_METENCEPHALON_DEVELOPMENT
658	GO_bp	GO_POSTSYNAPSE_ASSEMBLY	31	5	0.00310221	0.034495	CBLN1:NLGN2:LRRC4B:NRXN1:MAGI2	http://www.gsea-msigdb.org/gsea/msigdb/cards/GO_POSTSYNAPSE_ASSEMBLY
659	GO_bp	GO_SLEEP	31	5	0.00310221	0.034495	PER3:MTNR1B:DRD2:OXT:CRH	http://www.gsea-msigdb.org/gsea/msigdb/cards/GO_SLEEP
660	GO_bp	GO_RESPONSE_TO_OXYGEN_RADICAL	31	5	0.00310221	0.034495	CCS:MT3:NOS3:FANCC:ATP7A	http://www.gsea-msigdb.org/gsea/msigdb/cards/GO_RESPONSE_TO_OXYGEN_RADICAL
661	GO_bp	GO_SYNAPTIC_TRANSMISSION_DOPAMINERGIC	31	5	0.00310221	0.034495	DRD2:SNCA:FLOT1:PARK2:CRH	http://www.gsea-msigdb.org/gsea/msigdb/cards/GO_SYNAPTIC_TRANSMISSION_DOPAMINERGIC
662	GO_bp	GO_MESENCHYMAL_STEM_CELL_PROLIFERATION	3	2	0.00313482	0.034805	LTBP3:CITED1	http://www.gsea-msigdb.org/gsea/msigdb/cards/GO_MESENCHYMAL_STEM_CELL_PROLIFERATION
663	GO_bp	GO_PROTEIN_COMPLEX_OLIGOMERIZATION	559	31	0.00329252	0.0364142	PRKCZ:SKI:AKR1C1:PCBD1:HRAS:SBF2:SORL1:HBQ1:PKD1:KCNJ12:ACACA:JUP:LONP1:HTRA2:CRYAA:MLC1:SLC6A1:MCCC1:PPAT:SNCA:GLRA1:HLA-G:FLOT1:GNMT:MAGI2:TRIM4:SHARPIN:GRIN1:HDAC6:KCND1:AR	http://www.gsea-msigdb.org/gsea/msigdb/cards/GO_PROTEIN_COMPLEX_OLIGOMERIZATION
664	GO_bp	GO_NEGATIVE_REGULATION_OF_DNA_BINDING_TRANSCRIPTION_FACTOR_ACTIVITY	166	13	0.00329619	0.0364142	BRMS1:PKD1:HDAC4:IRAK2:MSX2:TRIM40:ESR1:SRI:PARP10:FOXH1:NR0B1:CCDC22:TAF1	http://www.gsea-msigdb.org/gsea/msigdb/cards/GO_NEGATIVE_REGULATION_OF_DNA_BINDING_TRANSCRIPTION_FACTOR_ACTIVITY
665	GO_bp	GO_NEGATIVE_REGULATION_OF_UBIQUITIN_DEPENDENT_PROTEIN_CATABOLIC_PROCESS	45	6	0.00330452	0.0364142	KLHL40:TRIM39:SHH:TAF1:OGT:MTM1	http://www.gsea-msigdb.org/gsea/msigdb/cards/GO_NEGATIVE_REGULATION_OF_UBIQUITIN_DEPENDENT_PROTEIN_CATABOLIC_PROCESS
666	GO_bp	GO_REGULATION_OF_ACTIN_FILAMENT_BASED_MOVEMENT	45	6	0.00330452	0.0364142	PDPN:HCN4:JUP:SRI:GATA4:FGF13	http://www.gsea-msigdb.org/gsea/msigdb/cards/GO_REGULATION_OF_ACTIN_FILAMENT_BASED_MOVEMENT
667	GO_bp	GO_PROTEIN_TRANSPORT_WITHIN_PLASMA_MEMBRANE	45	6	0.00330452	0.0364142	KIF17:CACNG7:MAPK10:SCRIB:GRIPAP1:OPHN1	http://www.gsea-msigdb.org/gsea/msigdb/cards/GO_PROTEIN_TRANSPORT_WITHIN_PLASMA_MEMBRANE
668	GO_bp	GO_REGULATION_OF_G_PROTEIN_COUPLED_RECEPTOR_SIGNALING_PATHWAY	147	12	0.00332801	0.036618	GNG4:DRD2:RGS6:PALM:GNAT1:PDE6B:DGKQ:RGS12:SNCA:OPRM1:SYP:GUCY2F	http://www.gsea-msigdb.org/gsea/msigdb/cards/GO_REGULATION_OF_G_PROTEIN_COUPLED_RECEPTOR_SIGNALING_PATHWAY
669	GO_bp	GO_MESENCHYME_DEVELOPMENT	268	18	0.00335163	0.0368229	PDPN:WNT3A:NKX2-1:BMP4:FOXF1:LDLRAD4:DACT3:FAM83D:EDN3:MSX1:MSX2:NOS3:SHH:GATA4:ZFPM2:FOXH1:AMER1:EFNB1	http://www.gsea-msigdb.org/gsea/msigdb/cards/GO_MESENCHYME_DEVELOPMENT
670	GO_bp	GO_RECEPTOR_METABOLIC_PROCESS	186	14	0.0033596	0.0368553	WNT3A:DKK1:DRD2:CD63:DLG4:CACNG7:CXCR1:SNCA:FLOT1:MAGI2:SCRIB:HDAC6:OPHN1:FMR1	http://www.gsea-msigdb.org/gsea/msigdb/cards/GO_RECEPTOR_METABOLIC_PROCESS
671	GO_bp	GO_PROTEIN_N_LINKED_GLYCOSYLATION	76	8	0.00336976	0.0369117	ALG9:ALG9:MGAT2:MPDU1:B4GALNT2:UBE2G2:GORASP1:TMEM165:DPM2	http://www.gsea-msigdb.org/gsea/msigdb/cards/GO_PROTEIN_N_LINKED_GLYCOSYLATION
672	GO_bp	GO_POSITIVE_REGULATION_OF_HORMONE_SECRETION	129	11	0.00347027	0.0379488	DRD2:DYNLL1:NMB:NLGN2:GALR1:NNAT:EDN3:CARTPT:SRI:CRH:JAK2	http://www.gsea-msigdb.org/gsea/msigdb/cards/GO_POSITIVE_REGULATION_OF_HORMONE_SECRETION
673	GO_bp	GO_PROSTATIC_BUD_FORMATION	10	3	0.00352124	0.0379488	BMP4:SHH:AR	http://www.gsea-msigdb.org/gsea/msigdb/cards/GO_PROSTATIC_BUD_FORMATION
674	GO_bp	GO_REGULATION_OF_DOPAMINERGIC_NEURON_DIFFERENTIATION	10	3	0.00352124	0.0379488	WNT3A:DKK1:SHH	http://www.gsea-msigdb.org/gsea/msigdb/cards/GO_REGULATION_OF_DOPAMINERGIC_NEURON_DIFFERENTIATION
675	GO_bp	GO_GLUCAGON_SECRETION	10	3	0.00352124	0.0379488	SYT7:CARTPT:CRH	http://www.gsea-msigdb.org/gsea/msigdb/cards/GO_GLUCAGON_SECRETION
676	GO_bp	GO_LEYDIG_CELL_DIFFERENTIATION	10	3	0.00352124	0.0379488	NKX2-1:NR0B1:AR	http://www.gsea-msigdb.org/gsea/msigdb/cards/GO_LEYDIG_CELL_DIFFERENTIATION
677	GO_bp	GO_POSITIVE_REGULATION_OF_CELL_CELL_ADHESION_MEDIATED_BY_CADHERIN	10	3	0.00352124	0.0379488	WNT3A:FLOT1:MLLT4	http://www.gsea-msigdb.org/gsea/msigdb/cards/GO_POSITIVE_REGULATION_OF_CELL_CELL_ADHESION_MEDIATED_BY_CADHERIN
678	GO_bp	GO_NEGATIVE_REGULATION_OF_MESENCHYMAL_CELL_APOPTOTIC_PROCESS	10	3	0.00352124	0.0379488	HNF1B:SHH:POU3F4	http://www.gsea-msigdb.org/gsea/msigdb/cards/GO_NEGATIVE_REGULATION_OF_MESENCHYMAL_CELL_APOPTOTIC_PROCESS
679	GO_bp	GO_PROSTATE_GLAND_GROWTH	10	3	0.00352124	0.0379488	ESR1:SHH:AR	http://www.gsea-msigdb.org/gsea/msigdb/cards/GO_PROSTATE_GLAND_GROWTH
680	GO_bp	GO_NAIL_DEVELOPMENT	10	3	0.00352124	0.0379488	RSPO4:MSX1:MSX2	http://www.gsea-msigdb.org/gsea/msigdb/cards/GO_NAIL_DEVELOPMENT
681	GO_bp	GO_FOREGUT_MORPHOGENESIS	10	3	0.00352124	0.0379488	FOXF1:SHH:GATA4	http://www.gsea-msigdb.org/gsea/msigdb/cards/GO_FOREGUT_MORPHOGENESIS
682	GO_bp	GO_NEGATIVE_REGULATION_OF_ACTIVIN_RECEPTOR_SIGNALING_PATHWAY	10	3	0.00352124	0.0379488	SKI:DACT2:MAGI2	http://www.gsea-msigdb.org/gsea/msigdb/cards/GO_NEGATIVE_REGULATION_OF_ACTIVIN_RECEPTOR_SIGNALING_PATHWAY
683	GO_bp	GO_CELL_ACTIVATION	1408	65	0.0035295	0.0379821	PRKCZ:PDPN:NTRK1:SLAMF1:CHI3L1:WNT3A:PGAM1:TOLLIP:EFCAB4B:CD63:RNF41:DYNLL1:SLC15A4:ATP11A:BMP4:FOXF1:GALNS:ABR:JUP:KAT2A:CD300A:SBNO2:SLC44A2:COMP:SIGLEC5:SIGLEC5:DYSF:FZD5:CXCR1:SLC11A1:NHEJ1:HDAC4:GNAS:IGLL1:CYB5R3:DGKG:DGKQ:SNCA:MZB1:DOCK2:DUSP22:HLA-G:MICA:MICB:GCLC:CTGF:PSMB1:MAD1L1:BMPER:CLEC5A:NOS3:SHH:PTPRN2:CPNE3:NAPRT1:JAK2:TNFSF8:VAV2:DGKK:EFNB1:ATP7A:BTK:GLA:IL13RA2:LAMP2:ELF4	http://www.gsea-msigdb.org/gsea/msigdb/cards/GO_CELL_ACTIVATION
684	GO_bp	GO_EPIBOLY	32	5	0.00357909	0.0383473	PDPN:ARHGAP35:MSX2:DDR1:COL5A1	http://www.gsea-msigdb.org/gsea/msigdb/cards/GO_EPIBOLY
685	GO_bp	GO_REGULATION_OF_SYNAPTIC_TRANSMISSION_GABAERGIC	32	5	0.00357909	0.0383473	DRD2:NLGN2:SYN3:SLC6A1:ADRA1A	http://www.gsea-msigdb.org/gsea/msigdb/cards/GO_REGULATION_OF_SYNAPTIC_TRANSMISSION_GABAERGIC
686	GO_bp	GO_POSITIVE_REGULATION_OF_BMP_SIGNALING_PATHWAY	32	5	0.00357909	0.0383473	FBXL15:BMP4:MSX1:MSX2:GATA4	http://www.gsea-msigdb.org/gsea/msigdb/cards/GO_POSITIVE_REGULATION_OF_BMP_SIGNALING_PATHWAY
687	GO_bp	GO_REGULATION_OF_CIRCADIAN_SLEEP_WAKE_CYCLE	20	4	0.00362356	0.0385429	PER3:MTNR1B:DRD2:CRH	http://www.gsea-msigdb.org/gsea/msigdb/cards/GO_REGULATION_OF_CIRCADIAN_SLEEP_WAKE_CYCLE
688	GO_bp	GO_BRANCH_ELONGATION_OF_AN_EPITHELIUM	20	4	0.00362356	0.0385429	BMP4:HNF1B:ESR1:SHH	http://www.gsea-msigdb.org/gsea/msigdb/cards/GO_BRANCH_ELONGATION_OF_AN_EPITHELIUM
689	GO_bp	GO_CIRCADIAN_SLEEP_WAKE_CYCLE_SLEEP	20	4	0.00362356	0.0385429	PER3:MTNR1B:DRD2:CRH	http://www.gsea-msigdb.org/gsea/msigdb/cards/GO_CIRCADIAN_SLEEP_WAKE_CYCLE_SLEEP
690	GO_bp	GO_POSITIVE_REGULATION_OF_PHOSPHOPROTEIN_PHOSPHATASE_ACTIVITY	20	4	0.00362356	0.0385429	CD300A:PPP1R15A:MAGI2:JAK2	http://www.gsea-msigdb.org/gsea/msigdb/cards/GO_POSITIVE_REGULATION_OF_PHOSPHOPROTEIN_PHOSPHATASE_ACTIVITY
691	GO_bp	GO_REGULATION_OF_MESODERM_DEVELOPMENT	20	4	0.00362356	0.0385429	WNT3A:DKK1:SHH:RPS6KA6	http://www.gsea-msigdb.org/gsea/msigdb/cards/GO_REGULATION_OF_MESODERM_DEVELOPMENT
692	GO_bp	GO_LIPOPROTEIN_BIOSYNTHETIC_PROCESS	94	9	0.0036729	0.0388253	ZDHHC19:ZDHHC11:ZDHHC14:DPM2:PIGA:PORCN:WDR45:ZDHHC15:ZDHHC9	http://www.gsea-msigdb.org/gsea/msigdb/cards/GO_LIPOPROTEIN_BIOSYNTHETIC_PROCESS
693	GO_bp	GO_APICAL_JUNCTION_ASSEMBLY	61	7	0.00367904	0.0388253	INADL:PARD6A:MYO1C:TBCD:PARD6G:FZD5:MLLT4	http://www.gsea-msigdb.org/gsea/msigdb/cards/GO_APICAL_JUNCTION_ASSEMBLY
694	GO_bp	GO_POSITIVE_REGULATION_OF_GENE_EXPRESSION_EPIGENETIC	61	7	0.00367904	0.0388253	H1FNT:MYO1C:KAT2A:POLR1A:HMGA1:TBP:PHF8	http://www.gsea-msigdb.org/gsea/msigdb/cards/GO_POSITIVE_REGULATION_OF_GENE_EXPRESSION_EPIGENETIC
695	GO_bp	GO_REGULATION_OF_CARDIOCYTE_DIFFERENTIATION	61	7	0.00367904	0.0388253	WNT3A:DKK1:BMP4:KAT2A:CTDP1:GATA4:G6PD	http://www.gsea-msigdb.org/gsea/msigdb/cards/GO_REGULATION_OF_CARDIOCYTE_DIFFERENTIATION
696	GO_bp	GO_EMBRYONIC_PATTERN_SPECIFICATION	61	7	0.00367904	0.0388253	TDRD5:FZD5:NEUROG1:COBL:SHH:EFNB1:CITED1	http://www.gsea-msigdb.org/gsea/msigdb/cards/GO_EMBRYONIC_PATTERN_SPECIFICATION
697	GO_bp	GO_ACTION_POTENTIAL	130	11	0.0036818	0.0388253	MTNR1B:GJD2:HCN4:JUP:FGF12:GLRA1:SRI:ADRA1A:PTPN3:FGF13:FMR1	http://www.gsea-msigdb.org/gsea/msigdb/cards/GO_ACTION_POTENTIAL
698	GO_bp	GO_REGULATION_OF_CARDIAC_MUSCLE_CELL_DIFFERENTIATION	46	6	0.00369687	0.0388727	WNT3A:DKK1:BMP4:KAT2A:CTDP1:G6PD	http://www.gsea-msigdb.org/gsea/msigdb/cards/GO_REGULATION_OF_CARDIAC_MUSCLE_CELL_DIFFERENTIATION
699	GO_bp	GO_NEGATIVE_REGULATION_OF_BLOOD_PRESSURE	46	6	0.00369687	0.0388727	RNLS:DRD2:OXT:NOS3:ADRA1A:CRH	http://www.gsea-msigdb.org/gsea/msigdb/cards/GO_NEGATIVE_REGULATION_OF_BLOOD_PRESSURE
700	GO_bp	GO_CELLULAR_RESPONSE_TO_DRUG	358	22	0.00377536	0.0396413	PRKAA2:NTRK1:CIB2:MT3:RNF112:JUP:STK25:DNMT3B:PPM1F:MSX1:PPAT:GLRA1:GCLC:OPRM1:PARK2:CRH:GLRA2:HDAC6:TAF1:ATRX:AIFM1:FMR1	http://www.gsea-msigdb.org/gsea/msigdb/cards/GO_CELLULAR_RESPONSE_TO_DRUG
701	GO_bp	GO_NEGATIVE_REGULATION_OF_CELL_DIFFERENTIATION	733	38	0.00387549	0.0406346	SKI:DAB1:TACSTD2:WNT3A:DKK1:ZNF365:SORL1:NKX2-1:BMP4:KIAA1024:MT3:NTN1:LDLRAD4:CTDP1:NOTCH3:DACT3:GPR55:HDAC4:ZBTB46:GORASP1:SOX2:MSX1:CARTPT:NR2F1:MSX2:HLA-G:CDSN:SHH:ZFPM2:BRINP1:COL5A1:NR0B1:CITED1:FGF13:MCF2:SOX3:PLXNA3:G6PD	http://www.gsea-msigdb.org/gsea/msigdb/cards/GO_NEGATIVE_REGULATION_OF_CELL_DIFFERENTIATION
702	GO_bp	GO_PROTEIN_DEPHOSPHORYLATION	315	20	0.00390067	0.0408403	CAMTA1:PPAP2B:PTPN14:MINPP1:LHPP:DRD2:PPP2R5C:CD300A:CTDP1:PPP1R15A:PTPRN:TPTE:PPM1F:DUSP22:PPP1R11:MAGI2:PTPRN2:JAK2:PTPN3:MTM1	http://www.gsea-msigdb.org/gsea/msigdb/cards/GO_PROTEIN_DEPHOSPHORYLATION
703	GO_bp	GO_HEART_MORPHOGENESIS	251	17	0.0039381	0.0411736	WNT3A:DKK1:PARVA:BMP4:FOXF1:MYBPC2:FHL2:MSX1:MSX2:LEMD2:NOS3:SHH:GATA4:ZFPM2:FOXH1:COL5A1:ZIC3	http://www.gsea-msigdb.org/gsea/msigdb/cards/GO_HEART_MORPHOGENESIS
704	GO_bp	GO_REGULATION_OF_CALCIUM_ION_DEPENDENT_EXOCYTOSIS	113	10	0.00399897	0.0417506	SYT7:SYT12:DRD2:PPFIA2:SCAMP5:SYT3:ADRA1A:CASK:SYP:FMR1	http://www.gsea-msigdb.org/gsea/msigdb/cards/GO_REGULATION_OF_CALCIUM_ION_DEPENDENT_EXOCYTOSIS
705	GO_bp	GO_METHYLATION	360	22	0.0040309	0.0419821	TDRD5:MGMT:METTL15:MRM1:GATAD2A:DNMT3B:GNAS:MOV10L1:ECE2:PRDM5:SETD7:PRDM9:FBLL1:GNMT:PCMT1:NTMT1:BCOR:FTSJ1:SUV39H1:OGT:ATRX:TRMT2B	http://www.gsea-msigdb.org/gsea/msigdb/cards/GO_METHYLATION
706	GO_bp	GO_NEURAL_NUCLEUS_DEVELOPMENT	62	7	0.00403257	0.0419821	KIRREL3:DYNLL1:NKX2-1:CCDC14:SCRIB:ARX:G6PD	http://www.gsea-msigdb.org/gsea/msigdb/cards/GO_NEURAL_NUCLEUS_DEVELOPMENT
707	GO_bp	GO_RESPONSE_TO_IRON_ION	33	5	0.00410633	0.0425692	DRD2:SNCA:SLC6A3:ATP7A:G6PD	http://www.gsea-msigdb.org/gsea/msigdb/cards/GO_RESPONSE_TO_IRON_ION
708	GO_bp	GO_REGULATION_OF_CELL_FATE_COMMITMENT	33	5	0.00410633	0.0425692	WNT3A:DKK1:BMP4:HNF1B:AR	http://www.gsea-msigdb.org/gsea/msigdb/cards/GO_REGULATION_OF_CELL_FATE_COMMITMENT
709	GO_bp	GO_CELL_FATE_COMMITMENT_INVOLVED_IN_FORMATION_OF_PRIMARY_GERM_LAYER	33	5	0.00410633	0.0425692	WNT3A:DKK1:BMP4:HNF1B:SOX2	http://www.gsea-msigdb.org/gsea/msigdb/cards/GO_CELL_FATE_COMMITMENT_INVOLVED_IN_FORMATION_OF_PRIMARY_GERM_LAYER
710	GO_bp	GO_CHONDROCYTE_DEVELOPMENT	47	6	0.00412273	0.042619	COMP:COL6A3:MATN4:COL20A1:MSX2:COL21A1	http://www.gsea-msigdb.org/gsea/msigdb/cards/GO_CHONDROCYTE_DEVELOPMENT
711	GO_bp	GO_BONE_GROWTH	47	6	0.00412273	0.042619	COMP:COL6A3:MATN4:COL20A1:MSX2:COL21A1	http://www.gsea-msigdb.org/gsea/msigdb/cards/GO_BONE_GROWTH
712	GO_bp	GO_HINDBRAIN_DEVELOPMENT	151	12	0.00413469	0.0426826	SDF4:DAB1:ZNF365:FAIM2:CBLN1:HNF1B:KAT2A:SHH:SCRIB:GRIN1:OPHN1:ATP7A	http://www.gsea-msigdb.org/gsea/msigdb/cards/GO_HINDBRAIN_DEVELOPMENT
713	GO_bp	GO_REGULATION_OF_CELL_CYCLE_PROCESS	785	40	0.00415191	0.0428002	TAS1R2:CEP85:AHCTF1:DRD2:TAS2R13:USP44:DYNLL1:TFDP1:BMP4:RAD51B:SSTR5:PKD1:CHMP1A:RPL26:RNF112:KAT2A:CUL3:FAM83D:EDN3:PCNT:NEK11:MSX1:CEP72:PRDM9:NEUROG1:MSX2:HLA-G:CTGF:PSMB1:MAD1L1:TXLNG:TAF1:HDAC8:ATRX:KLHL13:CUL4B:STAG2:CETN2:NAA10:BRCC3	http://www.gsea-msigdb.org/gsea/msigdb/cards/GO_REGULATION_OF_CELL_CYCLE_PROCESS
714	GO_bp	GO_REGULATION_OF_MICROTUBULE_BASED_PROCESS	211	15	0.00419622	0.0431963	CEP85:PRKAA2:WNT3A:FAM179B:PKD1:CHMP1A:KAT2A:TBCD:APC2:NEFH:SNCA:MID1IP1:HDAC6:STAG2:FGF13	http://www.gsea-msigdb.org/gsea/msigdb/cards/GO_REGULATION_OF_MICROTUBULE_BASED_PROCESS
715	GO_bp	GO_NEGATIVE_REGULATION_OF_CELL_MORPHOGENESIS_INVOLVED_IN_DIFFERENTIATION	96	9	0.00422683	0.0433295	DAB1:TACSTD2:WNT3A:MT3:NTN1:GORASP1:FGF13:MCF2:PLXNA3	http://www.gsea-msigdb.org/gsea/msigdb/cards/GO_NEGATIVE_REGULATION_OF_CELL_MORPHOGENESIS_INVOLVED_IN_DIFFERENTIATION
716	GO_bp	GO_FATTY_ACID_TRANSPORT	96	9	0.00422683	0.0433295	FABP3:PRKAA2:DRD2:ABCC4:NMB:ACACA:OXT:PRKAG2:MID1IP1	http://www.gsea-msigdb.org/gsea/msigdb/cards/GO_FATTY_ACID_TRANSPORT
717	GO_bp	GO_INNER_EAR_MORPHOGENESIS	96	9	0.00422683	0.0433295	WNT3A:ABR:NTN1:MYO15A:CELSR1:NEUROG1:POU4F3:SCRIB:POU3F4	http://www.gsea-msigdb.org/gsea/msigdb/cards/GO_INNER_EAR_MORPHOGENESIS
718	GO_bp	GO_SKELETAL_MUSCLE_ORGAN_DEVELOPMENT	171	13	0.00424242	0.0434287	SKI:MEF2D:ATF3:WNT3A:DKK1:ANKRD33:HOXD10:HDAC4:KLHL40:FLOT1:LEMD2:SHH:MTM1	http://www.gsea-msigdb.org/gsea/msigdb/cards/GO_SKELETAL_MUSCLE_ORGAN_DEVELOPMENT
719	GO_bp	GO_REGULATION_OF_CYTOSKELETON_ORGANIZATION	522	29	0.00426587	0.043608	CEP85:PRKAA2:TACSTD2:WNT3A:HRAS:FAM179B:PKD1:CHMP1A:MYO1C:KAT2A:BAIAP2:TBCD:APC2:ARHGAP35:PPM1F:CELSR1:SNCA:CTGF:PARK2:ARHGEF10:ARHGAP6:GPM6B:MID1IP1:HDAC6:CAPN6:STAG2:FRMD7:FGF13:PLXNA3	http://www.gsea-msigdb.org/gsea/msigdb/cards/GO_REGULATION_OF_CYTOSKELETON_ORGANIZATION
720	GO_bp	GO_REGULATION_OF_CARDIAC_MUSCLE_CONTRACTION	79	8	0.00428104	0.0437023	HCN4:JUP:HDAC4:CTGF:SRI:GATA4:ADRA1A:FGF13	http://www.gsea-msigdb.org/gsea/msigdb/cards/GO_REGULATION_OF_CARDIAC_MUSCLE_CONTRACTION
721	GO_bp	GO_NEGATIVE_REGULATION_OF_NEURON_PROJECTION_DEVELOPMENT	152	12	0.00435906	0.0442786	DAB1:WNT3A:DKK1:ZNF365:KIAA1024:MT3:NTN1:GORASP1:NR2F1:FGF13:MCF2:PLXNA3	http://www.gsea-msigdb.org/gsea/msigdb/cards/GO_NEGATIVE_REGULATION_OF_NEURON_PROJECTION_DEVELOPMENT
722	GO_bp	GO_NEUROTRANSMITTER_RECEPTOR_LOCALIZATION_TO_POSTSYNAPTIC_SPECIALIZATION_MEMBRANE	21	4	0.0043616	0.0442786	PRKCZ:HRAS:DLG4:CACNG7	http://www.gsea-msigdb.org/gsea/msigdb/cards/GO_NEUROTRANSMITTER_RECEPTOR_LOCALIZATION_TO_POSTSYNAPTIC_SPECIALIZATION_MEMBRANE
723	GO_bp	GO_CEREBELLAR_CORTEX_FORMATION	21	4	0.0043616	0.0442786	FAIM2:CBLN1:OPHN1:ATP7A	http://www.gsea-msigdb.org/gsea/msigdb/cards/GO_CEREBELLAR_CORTEX_FORMATION
724	GO_bp	GO_MITOPHAGY	21	4	0.0043616	0.0442786	RNF41:HTRA2:PARK2:HDAC6	http://www.gsea-msigdb.org/gsea/msigdb/cards/GO_MITOPHAGY
725	GO_bp	GO_JNK_CASCADE	212	15	0.00438308	0.0444353	SLAMF1:DKK1:HRAS:ERN2:FZD5:IRAK2:TNIK:MAPK10:DUSP22:CTGF:PARK2:TAB3:EDA2R:NRK:IKBKG	http://www.gsea-msigdb.org/gsea/msigdb/cards/GO_JNK_CASCADE
726	GO_bp	GO_RESPONSE_TO_ANTIBIOTIC	319	20	0.00448322	0.0453255	SDF4:MGMT:MRGPRX1:DRD2:STK24:RNF112:STK25:SETD7:SLC6A3:GLRA1:OPRM1:CRH:JAK2:APTX:GRIN1:GLRA2:HDAC6:ATP7A:AIFM1:G6PD	http://www.gsea-msigdb.org/gsea/msigdb/cards/GO_RESPONSE_TO_ANTIBIOTIC
727	GO_bp	GO_POSITIVE_REGULATION_OF_CELLULAR_PROTEIN_LOCALIZATION	319	20	0.00448322	0.0453255	PRKAA2:WNT3A:HRAS:SORL1:TFDP1:TMEM30B:SLC51B:PARD6A:GAS8:MYO1C:JUP:HTRA2:FZD5:PCNT:NKD2:EPB41L2:PARK2:SHH:WNK3:DKC1	http://www.gsea-msigdb.org/gsea/msigdb/cards/GO_POSITIVE_REGULATION_OF_CELLULAR_PROTEIN_LOCALIZATION
728	GO_bp	GO_REGULATION_OF_RESPONSE_TO_DRUG	97	9	0.00452717	0.045707	SYT7:SYT12:DRD2:GALR1:SYT3:SNCA:PARK2:CRH:HDAC6	http://www.gsea-msigdb.org/gsea/msigdb/cards/GO_REGULATION_OF_RESPONSE_TO_DRUG
729	GO_bp	GO_NEGATIVE_REGULATION_OF_CELL_ADHESION	276	18	0.00455035	0.045878	DAB1:TACSTD2:BMP4:B4GALNT2:CD300A:TBCD:PPM1F:DUSP22:HLA-G:CDSN:DACT2:MAD1L1:SERPINE1:SHH:JAK2:ARHGAP6:CASK:PLXNA3	http://www.gsea-msigdb.org/gsea/msigdb/cards/GO_NEGATIVE_REGULATION_OF_CELL_ADHESION
730	GO_bp	GO_INTERMEDIATE_FILAMENT_BASED_PROCESS	48	6	0.00458377	0.0459163	SYNC:KRT25:NEFH:SHH:DNAJB6:MTM1	http://www.gsea-msigdb.org/gsea/msigdb/cards/GO_INTERMEDIATE_FILAMENT_BASED_PROCESS
731	GO_bp	GO_REGULATION_OF_GLUCONEOGENESIS	48	6	0.00458377	0.0459163	KAT2A:DGKQ:MAEA:GNMT:OGT:FAM3A	http://www.gsea-msigdb.org/gsea/msigdb/cards/GO_REGULATION_OF_GLUCONEOGENESIS
732	GO_bp	GO_NEGATIVE_REGULATION_OF_CATION_CHANNEL_ACTIVITY	48	6	0.00458377	0.0459163	MTNR1B:DRD2:DYSF:FGF12:SRI:FMR1	http://www.gsea-msigdb.org/gsea/msigdb/cards/GO_NEGATIVE_REGULATION_OF_CATION_CHANNEL_ACTIVITY
733	GO_bp	GO_NEGATIVE_REGULATION_OF_RNA_METABOLIC_PROCESS	48	6	0.00458377	0.0459163	SRSF10:SFSWAP:C1QBP:CELF4:ESR1:RBM10	http://www.gsea-msigdb.org/gsea/msigdb/cards/GO_NEGATIVE_REGULATION_OF_RNA_METABOLIC_PROCESS
734	GO_bp	GO_RESPONSE_TO_METAL_ION	364	22	0.00458538	0.0459163	PRKAA2:SYT7:SYT12:DRD2:MT3:MT1B:DLG4:LONP1:SYT3:SLC6A1:TRPC1:SNCA:SLC6A3:GLRA1:GCLC:PARK2:SHH:CPNE3:TNFRSF11B:GLRA2:ATP7A:G6PD	http://www.gsea-msigdb.org/gsea/msigdb/cards/GO_RESPONSE_TO_METAL_ION
735	GO_bp	GO_REGULATION_OF_MRNA_PROCESSING	134	11	0.00463318	0.0463318	CDK11B:CDK11A:SRSF10:SFSWAP:CPEB1:C1QBP:RBFOX3:CELF4:RBM11:RBM10:FMR1	http://www.gsea-msigdb.org/gsea/msigdb/cards/GO_REGULATION_OF_MRNA_PROCESSING
736	GO_bp	GO_PROTEIN_PALMITOYLATION	34	5	0.00468675	0.0466124	ZDHHC19:ZDHHC11:ZDHHC14:ZDHHC15:ZDHHC9	http://www.gsea-msigdb.org/gsea/msigdb/cards/GO_PROTEIN_PALMITOYLATION
737	GO_bp	GO_CYTOCHROME_COMPLEX_ASSEMBLY	34	5	0.00468675	0.0466124	COX10:COA5:UQCC1:COX18:HCCS	http://www.gsea-msigdb.org/gsea/msigdb/cards/GO_CYTOCHROME_COMPLEX_ASSEMBLY
738	GO_bp	GO_SPECIFICATION_OF_ANIMAL_ORGAN_IDENTITY	34	5	0.00468675	0.0466124	WNT3A:DKK1:BMP4:FOXH1:AR	http://www.gsea-msigdb.org/gsea/msigdb/cards/GO_SPECIFICATION_OF_ANIMAL_ORGAN_IDENTITY
739	GO_bp	GO_GLOMERULAR_EPITHELIAL_CELL_DEVELOPMENT	11	3	0.00472466	0.0466124	NPHS2:BMP4:MAGI2	http://www.gsea-msigdb.org/gsea/msigdb/cards/GO_GLOMERULAR_EPITHELIAL_CELL_DEVELOPMENT
740	GO_bp	GO_CEREBRAL_CORTEX_GABAERGIC_INTERNEURON_DIFFERENTIATION	11	3	0.00472466	0.0466124	DRD2:NKX2-1:ARX	http://www.gsea-msigdb.org/gsea/msigdb/cards/GO_CEREBRAL_CORTEX_GABAERGIC_INTERNEURON_DIFFERENTIATION
741	GO_bp	GO_CATECHOLAMINE_UPTAKE_INVOLVED_IN_SYNAPTIC_TRANSMISSION	11	3	0.00472466	0.0466124	DRD2:SNCA:PARK2	http://www.gsea-msigdb.org/gsea/msigdb/cards/GO_CATECHOLAMINE_UPTAKE_INVOLVED_IN_SYNAPTIC_TRANSMISSION
742	GO_bp	GO_POSTSYNAPTIC_MEMBRANE_ASSEMBLY	11	3	0.00472466	0.0466124	NLGN2:NRXN1:MAGI2	http://www.gsea-msigdb.org/gsea/msigdb/cards/GO_POSTSYNAPTIC_MEMBRANE_ASSEMBLY
743	GO_bp	GO_SNORNA_3_END_PROCESSING	11	3	0.00472466	0.0466124	PAPD7:FBLL1:DKC1	http://www.gsea-msigdb.org/gsea/msigdb/cards/GO_SNORNA_3_END_PROCESSING
744	GO_bp	GO_TRACHEA_MORPHOGENESIS	11	3	0.00472466	0.0466124	BMP4:SHH:RSPO2	http://www.gsea-msigdb.org/gsea/msigdb/cards/GO_TRACHEA_MORPHOGENESIS
745	GO_bp	GO_TUBULIN_DEACETYLATION	11	3	0.00472466	0.0466124	PRKAA2:HDAC6:BEX4	http://www.gsea-msigdb.org/gsea/msigdb/cards/GO_TUBULIN_DEACETYLATION
746	GO_bp	GO_REGULATION_OF_CELLULAR_RESPONSE_TO_STRESS	718	37	0.00476372	0.0469347	SLAMF1:FMN2:DKK1:ZNF365:MGMT:HRAS:STK24:ERCC4:ERN2:HSBP1:RPL26:DNAJC7:PPP1R15A:HTRA2:FZD5:STK25:UBE2G2:TNIK:MSX1:DUSP22:HLA-G:HMGA1:CTGF:NUP43:OPRM1:PARK2:CAMK2B:DNAJB6:GRINA:KLHL15:HDAC6:EDA2R:NONO:NRK:FMR1:MAGEA3:BRCC3	http://www.gsea-msigdb.org/gsea/msigdb/cards/GO_REGULATION_OF_CELLULAR_RESPONSE_TO_STRESS
747	GO_bp	GO_DEVELOPMENT_OF_PRIMARY_SEXUAL_CHARACTERISTICS	214	15	0.00477712	0.0470038	NTRK1:UTF1:NKX2-1:PTPRN:RAD21L1:GPR149:LHFPL2:ESR1:NOS3:GATA4:ZFPM2:NR0B1:AR:ATRX:MAMLD1	http://www.gsea-msigdb.org/gsea/msigdb/cards/GO_DEVELOPMENT_OF_PRIMARY_SEXUAL_CHARACTERISTICS
748	GO_bp	GO_ANIMAL_ORGAN_FORMATION	64	7	0.00481613	0.0472627	WNT3A:DKK1:BMP4:LEMD2:SHH:FOXH1:AR	http://www.gsea-msigdb.org/gsea/msigdb/cards/GO_ANIMAL_ORGAN_FORMATION
749	GO_bp	GO_EAR_MORPHOGENESIS	116	10	0.0048163	0.0472627	WNT3A:ABR:NTN1:MYO15A:CELSR1:MSX1:NEUROG1:POU4F3:SCRIB:POU3F4	http://www.gsea-msigdb.org/gsea/msigdb/cards/GO_EAR_MORPHOGENESIS
750	GO_bp	GO_REGULATION_OF_MUSCLE_ORGAN_DEVELOPMENT	154	12	0.00483701	0.0474027	WNT3A:DKK1:BMP4:KAT2A:CTDP1:HDAC4:NEUROG1:FLOT1:SHH:ZFPM2:MTM1:G6PD	http://www.gsea-msigdb.org/gsea/msigdb/cards/GO_REGULATION_OF_MUSCLE_ORGAN_DEVELOPMENT
751	GO_bp	GO_NEGATIVE_REGULATION_OF_AUTOPHAGY	81	8	0.00498651	0.0487378	RNF41:MT3:HTRA2:SNCA:GATA4:ADRA1A:TAB3:MTM1	http://www.gsea-msigdb.org/gsea/msigdb/cards/GO_NEGATIVE_REGULATION_OF_AUTOPHAGY
752	GO_bp	GO_STEROL_BIOSYNTHETIC_PROCESS	81	8	0.00498651	0.0487378	PRKAA2:ACACA:CYB5R3:PRKAG2:MBTPS2:EBP:NSDHL:G6PD	http://www.gsea-msigdb.org/gsea/msigdb/cards/GO_STEROL_BIOSYNTHETIC_PROCESS
753	GO_bp	GO_ESTABLISHMENT_OF_PROTEIN_LOCALIZATION_TO_ORGANELLE	552	30	0.00503572	0.0491534	TIMM8B:SORL1:NABP2:TFDP1:SRP54:BMP4:RPS2:ACD:RPL26:JUP:VPS25:CACNG7:RPS9:HTRA2:RGPD5:RGPD8:FZD5:COX18:SRP19:PEX6:PARK2:AGK:SHH:RPS20:SCRIB:OPHN1:RPL36A:NXT2:LAMP2:DKC1	http://www.gsea-msigdb.org/gsea/msigdb/cards/GO_ESTABLISHMENT_OF_PROTEIN_LOCALIZATION_TO_ORGANELLE
754	GO_bp	GO_DIGESTIVE_TRACT_MORPHOGENESIS	49	6	0.00508165	0.0494758	BMP4:FOXF1:HNF1B:EPHB3:SHH:GATA4	http://www.gsea-msigdb.org/gsea/msigdb/cards/GO_DIGESTIVE_TRACT_MORPHOGENESIS
755	GO_bp	GO_RESPONSE_TO_XENOBIOTIC_STIMULUS	279	18	0.00508221	0.0494758	GSTM3:AKR1C1:DRD2:SULT1A1:CYP2F1:OXT:DNMT3B:CYB5R3:SLC6A1:LPHN3:SNCA:SLC6A3:GCLC:OPRM1:SDK1:ABCB4:CRH:GRIN1	http://www.gsea-msigdb.org/gsea/msigdb/cards/GO_RESPONSE_TO_XENOBIOTIC_STIMULUS
756	GO_bp	GO_REGULATION_OF_CELL_PROJECTION_ASSEMBLY	175	13	0.0051476	0.0499554	TACSTD2:HRAS:DYNLL1:DEF8:PALM:ARHGAP35:FAM110C:HDAC4:ADAMTS16:COBL:ATP7A:FRMD7:FMR1	http://www.gsea-msigdb.org/gsea/msigdb/cards/GO_REGULATION_OF_CELL_PROJECTION_ASSEMBLY
757	GO_bp	GO_REGULATION_OF_MUSCLE_CELL_DIFFERENTIATION	175	13	0.0051476	0.0499554	WNT3A:DKK1:BMP4:FOXF1:KAT2A:CTDP1:MAMSTR:HDAC4:MSX1:FLOT1:SHH:BAI1:G6PD	http://www.gsea-msigdb.org/gsea/msigdb/cards/GO_REGULATION_OF_MUSCLE_CELL_DIFFERENTIATION
758	GO_bp	GO_REGULATION_OF_HEART_RATE	99	9	0.00517748	0.0499554	RNLS:DRD2:HCN4:JUP:OXT:MC3R:EDN3:SRI:ADRA1A	http://www.gsea-msigdb.org/gsea/msigdb/cards/GO_REGULATION_OF_HEART_RATE
759	GO_bp	GO_PHOSPHOLIPASE_C_ACTIVATING_G_PROTEIN_COUPLED_RECEPTOR_SIGNALING_PATHWAY	99	9	0.00517748	0.0499554	DRD2:GNG13:NTSR2:GPR55:MC3R:ESR1:OPRM1:ADRA1A:GRPR	http://www.gsea-msigdb.org/gsea/msigdb/cards/GO_PHOSPHOLIPASE_C_ACTIVATING_G_PROTEIN_COUPLED_RECEPTOR_SIGNALING_PATHWAY
760	GO_bp	GO_VACUOLAR_ACIDIFICATION	22	4	0.00519457	0.0499554	CLN5:ATP6V0D1:SLC11A1:ATP6V0A4	http://www.gsea-msigdb.org/gsea/msigdb/cards/GO_VACUOLAR_ACIDIFICATION
761	GO_bp	GO_NEGATIVE_REGULATION_OF_LYASE_ACTIVITY	22	4	0.00519457	0.0499554	GALR1:PALM:GRM2:GABBR2	http://www.gsea-msigdb.org/gsea/msigdb/cards/GO_NEGATIVE_REGULATION_OF_LYASE_ACTIVITY
762	GO_bp	GO_ORGAN_INDUCTION	22	4	0.00519457	0.0499554	WNT3A:DKK1:BMP4:AR	http://www.gsea-msigdb.org/gsea/msigdb/cards/GO_ORGAN_INDUCTION
763	GO_bp	GO_POSTSYNAPTIC_SPECIALIZATION_ASSEMBLY	22	4	0.00519457	0.0499554	CBLN1:NLGN2:LRRC4B:NRXN1	http://www.gsea-msigdb.org/gsea/msigdb/cards/GO_POSTSYNAPTIC_SPECIALIZATION_ASSEMBLY
764	GO_bp	GO_SEX_DETERMINATION	22	4	0.00519457	0.0499554	INSRR:NR0B1:AR:SOX3	http://www.gsea-msigdb.org/gsea/msigdb/cards/GO_SEX_DETERMINATION
765	GO_bp	GO_REGULATION_OF_PROTEIN_BINDING	216	15	0.00519944	0.0499554	WNT3A:DISC1:DKK1:PCBD1:SORL1:TDG:BMP4:PKD1:GAS8:HDAC4:FLOT1:PARK2:PIM2:TAF1:FRMD7	http://www.gsea-msigdb.org/gsea/msigdb/cards/GO_REGULATION_OF_PROTEIN_BINDING
1	GO_cc	GO_INTRINSIC_COMPONENT_OF_PLASMA_MEMBRANE	1697	145	2.26258e-26	2.26485e-23	PDPN:TAS1R2:LAPTM5:BSND:PPAP2B:TACSTD2:OLFM3:NTRK1:INSRR:ATP1A4:NPHS2:PRLHR:TOLLIP:SYT7:DAGLA:MTNR1B:DRD2:SORL1:KLRC1:LMBR1L:CD63:F10:RASA3:NRXN3:KCNK10:HCN4:SSTR5:PKD1:PRSS22:CHRNE:DLG4:NLGN2:GJD3:GALR1:PALM:RTBDN:B3GNT3:SLC8A2:GRIN2D:LRRC4B:CACNG7:TPO:NTSR2:SLC5A6:NRXN1:SLC1A4:HTRA2:FZD5:SLC11A1:GPR55:ECEL1:MC3R:CELSR1:SLC6A1:ACKR2:GRM2:ESYT3:TRPC1:GPR149:EPHB3:MUC4:MAEA:GABRA2:LPHN3:COL25A1:HH…	http://www.gsea-msigdb.org/gsea/msigdb/cards/GO_INTRINSIC_COMPONENT_OF_PLASMA_MEMBRANE
2	GO_cc	GO_SYNAPSE	1169	107	8.30249e-22	4.15539e-19	PRKCZ:SYNC:DAB1:OLFM3:WNT3A:DISC1:ARHGAP22:PSD:CTBP2:GPR123:HRAS:LIN7C:SYT7:DAGLA:SYT12:DRD2:FAIM2:LIN7A:PPFIA2:SCAMP5:CIB2:CPEB1:CBLN1:MT3:ATP6V0D1:CALB2:ABR:CHRNE:C1QBP:DLG4:NLGN2:RNF112:PALM:APC2:SLC8A2:GRIN2D:LRRC4B:CACNG7:RPS9:NRXN1:LRRTM4:GAD1:RAPGEF4:FZD5:PTPRN:HDAC4:OXT:CBLN4:NEFH:SYN3:SLC6A1:GRM2:ERC2:RAB6B:TNIK:DGKQ:RGS12:GABRA2:LPHN3:MAPK10:SNCA:SLC6A3:GLRA1:CAP2:GABBR1:FLOT1:C4B:LAMA2…	http://www.gsea-msigdb.org/gsea/msigdb/cards/GO_SYNAPSE
3	GO_cc	GO_NEURON_PART	1709	130	2.66278e-19	8.88482e-17	PRKCZ:KIF17:PRKAA2:DAB1:KCNN3:NTRK1:INSRR:WNT3A:DISC1:PSD:CTBP2:GPR123:MOB2:LIN7C:SYT7:DAGLA:SYT12:DRD2:KIRREL3:LIN7A:PPFIA2:DYNLL1:GLDN:SCAMP5:CIB2:CPEB1:NMB:GNG13:MT3:ATP6V0D1:CALB2:ABR:MYO1C:CHRNE:C1QBP:DLG4:NLGN2:MYO15A:RNF112:RBFOX3:PALM:REEP6:SLC8A2:GRIN2D:LRRC4B:CACNG7:NRXN1:SLC1A4:GAD1:FZD5:PTPRN:OXT:GNAS:NEFH:SYN3:CHL1:SLC6A1:GNAT1:GRM2:ERC2:RAB6B:TNIK:EPHB3:PDE6B:DGKQ:RGS12:GABRA2:LPHN3…	http://www.gsea-msigdb.org/gsea/msigdb/cards/GO_NEURON_PART
4	GO_cc	GO_CELL_JUNCTION	1275	106	1.5303e-18	3.82957e-16	PRKCZ:PDPN:PPAP2B:TACSTD2:INADL:OLFM3:NPHS2:DISC1:ARHGAP22:CTBP2:PARVA:LIN7C:ARL14EP:SYT7:SYT12:FAIM2:LIN7A:STXBP6:GJD2:SCAMP5:CIB2:CPEB1:RPS2:CBLN1:PARD6A:CALB2:CHRNE:DLG4:NLGN2:RNF112:LASP1:GJD3:JUP:MRC2:BAIAP2:TBCD:PARD6G:GRIN2D:LRRC4B:RPS9:NRXN1:LRRTM4:FHL2:FBLN7:LIMS2:FZD5:PTPRN:CBLN4:CLDN14:SYN3:MLC1:GRM2:ERC2:RGS12:GABRA2:LPHN3:SNCA:FAT1:CDH18:ARHGAP26:G3BP1:GLRA1:GABBR1:FLOT1:CDSN:C4B:HMG…	http://www.gsea-msigdb.org/gsea/msigdb/cards/GO_CELL_JUNCTION
5	GO_cc	GO_SYNAPSE_PART	932	85	2.05432e-17	4.11274e-15	PRKCZ:DAB1:WNT3A:DISC1:PSD:CTBP2:GPR123:LIN7C:SYT7:DAGLA:SYT12:DRD2:FAIM2:LIN7A:PPFIA2:SCAMP5:CPEB1:CBLN1:MT3:ATP6V0D1:CALB2:ABR:CHRNE:C1QBP:DLG4:NLGN2:RNF112:PALM:APC2:SLC8A2:GRIN2D:LRRC4B:CACNG7:NRXN1:LRRTM4:GAD1:PTPRN:OXT:NEFH:SYN3:SLC6A1:GRM2:ERC2:RAB6B:TNIK:DGKQ:GABRA2:SNCA:SLC6A3:GLRA1:CAP2:GABBR1:FLOT1:LAMA2:OPRM1:PARK2:RNF216:ICA1:MAGI2:SRI:GRM8:PTPRN2:ADRA1A:BAALC:BAI1:SCRIB:SHARPIN:JAK2…	http://www.gsea-msigdb.org/gsea/msigdb/cards/GO_SYNAPSE_PART
6	GO_cc	GO_NEURON_PROJECTION	1301	102	3.68382e-16	6.14583e-14	PRKCZ:KIF17:PRKAA2:DAB1:KCNN3:NTRK1:INSRR:PSD:MOB2:LIN7C:SYT7:DAGLA:DRD2:KIRREL3:LIN7A:DYNLL1:GLDN:CIB2:CPEB1:NMB:GNG13:MT3:ATP6V0D1:CALB2:MYO1C:CHRNE:DLG4:MYO15A:PALM:REEP6:SLC8A2:LRRC4B:CACNG7:SLC1A4:GAD1:FZD5:PTPRN:OXT:GNAS:NEFH:CHL1:SLC6A1:GNAT1:GRM2:ERC2:EPHB3:PDE6B:RGS12:GABRA2:LPHN3:MAPK10:SNCA:SLC6A3:PCDHB15:PCDHGB1:GLRA1:UNC5A:GABBR1:C4B:PEX6:LAMA2:OPRM1:PARK2:GARS:CAMK2B:COBL:MAGI2:SRI:…	http://www.gsea-msigdb.org/gsea/msigdb/cards/GO_NEURON_PROJECTION
7	GO_cc	GO_PLASMA_MEMBRANE_REGION	1185	94	2.80603e-15	4.01263e-13	PRKCZ:PDPN:KIF17:BSND:TACSTD2:INADL:DISC1:PSD:LIN7C:SYT7:DAGLA:DRD2:FAIM2:LIN7A:ABCC4:SLC51B:CPEB1:WDR73:PKD1:CBLN1:ATP6V0D1:PARD6A:CALB2:MYO1C:CHRNE:DLG4:NLGN2:RNF112:JUP:PTRF:PARD6G:PALM:APC2:SLC8A2:GRIN2D:LRRC4B:CACNG7:SLC5A6:NRXN1:LRRTM4:PSD4:GNAS:MLC1:SLC6A1:GNAT1:GRM2:ERC2:TNIK:PDE6B:GABRA2:HHIP:FAT1:SLC9A3:NKD2:SLC6A18:SLC6A3:SLC23A1:GLRA1:UNC5A:GABBR1:HLA-G:FLOT1:OPRM1:SLC29A4:CLDN4:ABCB4…	http://www.gsea-msigdb.org/gsea/msigdb/cards/GO_PLASMA_MEMBRANE_REGION
8	GO_cc	GO_POSTSYNAPSE	610	61	1.3454e-14	1.68343e-12	PRKCZ:DAB1:DISC1:PSD:GPR123:LIN7C:DAGLA:DRD2:FAIM2:LIN7A:CPEB1:CBLN1:MT3:ABR:CHRNE:DLG4:NLGN2:RNF112:PALM:APC2:SLC8A2:GRIN2D:LRRC4B:CACNG7:LRRTM4:NEFH:SYN3:SLC6A1:GRM2:TNIK:DGKQ:GABRA2:SNCA:SLC6A3:GLRA1:CAP2:GABBR1:LAMA2:OPRM1:RNF216:MAGI2:SRI:ADRA1A:BAALC:BAI1:SCRIB:SHARPIN:JAK2:GABBR2:GRIN1:GLRA2:CNKSR2:IL1RAPL1:GRIPAP1:OPHN1:DLG3:MAGEE1:HNRNPH2:FMR1:GABRE:GABRQ	http://www.gsea-msigdb.org/gsea/msigdb/cards/GO_POSTSYNAPSE
9	GO_cc	GO_CELL_PROJECTION_PART	1438	103	8.84271e-14	9.83506e-12	PRKCZ:PDPN:KIF17:PRKAA2:WDR78:GSTM3:NTRK1:DISC1:PSD:MOB2:SYT7:DAGLA:DRD2:KIRREL3:DYNLL1:UNC119B:FAM179B:CIB2:CPEB1:GNG13:PKD1:MT3:ATP6V0D1:CALB2:GAS8:MYO1C:DLG4:KIF19:PALM:APC2:CATSPERD:ARHGAP35:SLC8A2:SLC5A6:SLC1A4:DNAH6:PSD4:TTC21B:GAD1:TTC30B:DNAH7:FZD5:PTPRN:OXT:GNAS:TTLL8:CHL1:GNAT1:GRM2:ERC2:EPHB3:PDE6B:RGS12:GABRA2:SNCA:HHIP:SLC9A3:SLC6A18:PCDHB15:PCDHGB1:GLRA1:UNC5A:DUSP22:GABBR1:HLA-G:C4…	http://www.gsea-msigdb.org/gsea/msigdb/cards/GO_CELL_PROJECTION_PART
10	GO_cc	GO_WHOLE_MEMBRANE	1647	111	4.81624e-13	4.82105e-11	PRKCZ:PDPN:LAPTM5:YIPF1:NTRK1:NPHS2:WNT3A:FAM170B:DKK1:PSD:SBF2:ZDHHC13:SYT7:SYT12:ATG16L2:DRD2:SORL1:FAIM2:CD63:DYNLL1:SLC15A4:CLN5:ABCC4:ATP11A:BCL2L10:SCAMP5:PKD1:KREMEN2:MT3:ATP6V0D1:WDR59:CHMP1A:MYO1C:DLG4:TEKT3:PTRF:VPS25:CD300A:LDLRAD4:ATP8B3:SLC44A2:PPP1R15A:SYT3:SIGLEC5:SIGLEC5:HADHB:ATRAID:DYSF:STEAP3:GAD1:FZD5:CXCR1:SLC11A1:PTPRN:SEC23B:PMEPA1:SYN3:CYB5R3:MLC1:IRAK2:ECE2:GABRA2:TMEM165…	http://www.gsea-msigdb.org/gsea/msigdb/cards/GO_WHOLE_MEMBRANE
11	GO_cc	GO_PRESYNAPSE	484	49	3.50678e-12	3.19117e-10	WNT3A:CTBP2:LIN7C:SYT7:SYT12:DRD2:LIN7A:PPFIA2:SCAMP5:MT3:ATP6V0D1:CALB2:C1QBP:DLG4:NLGN2:RNF112:LRRC4B:NRXN1:GAD1:PTPRN:OXT:SYN3:SLC6A1:GRM2:ERC2:RAB6B:TNIK:DGKQ:GABRA2:SNCA:SLC6A3:GLRA1:GABBR1:FLOT1:OPRM1:PARK2:ICA1:SRI:GRM8:PTPRN2:ADRA1A:SCRIB:GRIN1:CASK:CDK16:SYP:OPHN1:SEPT6:FMR1	http://www.gsea-msigdb.org/gsea/msigdb/cards/GO_PRESYNAPSE
12	GO_cc	GO_SYNAPTIC_MEMBRANE	428	45	7.46494e-12	6.227e-10	DISC1:LIN7C:SYT7:DAGLA:DRD2:FAIM2:LIN7A:CPEB1:CBLN1:CALB2:CHRNE:DLG4:NLGN2:RNF112:PALM:GRIN2D:LRRC4B:CACNG7:NRXN1:LRRTM4:SLC6A1:GRM2:ERC2:GABRA2:SLC6A3:GLRA1:GABBR1:OPRM1:GRM8:ADRA1A:BAALC:BAI1:SCRIB:GABBR2:GRIN1:GLRA2:CNKSR2:IL1RAPL1:CASK:SYP:DLG3:MAGEE1:FMR1:GABRE:GABRQ	http://www.gsea-msigdb.org/gsea/msigdb/cards/GO_SYNAPTIC_MEMBRANE
13	GO_cc	GO_POSTSYNAPTIC_MEMBRANE	321	37	3.89159e-11	2.99652e-09	DISC1:LIN7C:DAGLA:DRD2:FAIM2:LIN7A:CPEB1:CBLN1:CHRNE:DLG4:NLGN2:RNF112:GRIN2D:LRRC4B:CACNG7:LRRTM4:SLC6A1:GRM2:GABRA2:SLC6A3:GLRA1:GABBR1:OPRM1:ADRA1A:BAALC:BAI1:SCRIB:GABBR2:GRIN1:GLRA2:CNKSR2:IL1RAPL1:DLG3:MAGEE1:FMR1:GABRE:GABRQ	http://www.gsea-msigdb.org/gsea/msigdb/cards/GO_POSTSYNAPTIC_MEMBRANE
14	GO_cc	GO_GOLGI_APPARATUS	1547	100	7.88452e-11	5.63744e-09	SDF4:SLC35E2B:CEP85:YIPF1:PPAP2B:PRKAA2:GBP4:EVI5:OLFM3:NTRK1:WNT3A:HRAS:ZDHHC13:GYLTL1B:B3GNT1:SORL1:FAIM2:MGAT4C:CUX2:GALNT9:CLN5:STK24:ATP11A:F10:MGAT2:TMEM30B:PPP2R5C:SCAMP5:GOLGA6L10:GOLGA6L18:PKD1:NAA60:NAA60:PDXDC1:COG7:CHST6:GAS8:B4GALNT2:ST8SIA5:FGF22:APC2:ATP8B3:NOTCH3:B3GNT3:CHST8:PPP1R15A:TSSC1:ASAP2:DYSF:UNC50:FZD5:PTPRN:CUL3:STK25:SEC23B:PMEPA1:ARFRP1:GORASP1:IL17RD:RAB6B:ECE2:MUC4:…	http://www.gsea-msigdb.org/gsea/msigdb/cards/GO_GOLGI_APPARATUS
15	GO_cc	GO_ENDOPLASMIC_RETICULUM	1884	114	1.8898e-10	1.26113e-08	SDF4:DIO1:NPHS2:CHI3L1:WNT3A:FMN2:CCDC3:MINPP1:ZDHHC13:FADS3:ALG9:ALG9:SORL1:TMTC1:FAIM2:RNF41:CLN5:ATP11A:F10:RPL36AL:BMP4:TMEM30B:SCAPER:MFGE8:CERS3:PKD1:PDXDC1:ERN2:MT3:JPH3:DLG4:MPDU1:IGFBP4:PTRF:REEP6:ATP8B3:PNPLA6:CERS4:NOTCH3:B3GNT3:CYP2F1:SULT2B1:PPP1R15A:HADHB:NRXN1:AUP1:HTRA2:COL6A3:SEC23B:COL20A1:CLDN14:UBE2G2:CYB5R3:MLC1:ESYT3:PLOD2:XXYLT1:ZDHHC19:ANTXR2:SNCA:COL25A1:ZDHHC11:MZB1:PCDH…	http://www.gsea-msigdb.org/gsea/msigdb/cards/GO_ENDOPLASMIC_RETICULUM
16	GO_cc	GO_SOMATODENDRITIC_COMPARTMENT	818	63	4.07757e-10	2.55103e-08	PRKCZ:KIF17:PRKAA2:DAB1:KCNN3:NTRK1:PSD:SYT7:DRD2:KIRREL3:CPEB1:GNG13:MT3:CALB2:DLG4:RBFOX3:SLC8A2:CACNG7:NRXN1:SLC1A4:FZD5:PTPRN:GNAS:CHL1:GNAT1:GRM2:EPHB3:RGS12:MAPK10:SNCA:SLC6A3:NEUROG1:G3BP1:GLRA1:UNC5A:GABBR1:C4B:LAMA2:OPRM1:COBL:MAGI2:SRI:CRH:BAI1:LYNX1:SHARPIN:BRINP1:GRIN1:CNKSR2:IL1RAPL1:HDAC6:KCND1:GRIPAP1:CACNA1F:OPHN1:DLG3:MAGEE1:ATP7A:FRMD7:BRS3:FGF13:FMR1:L1CAM	http://www.gsea-msigdb.org/gsea/msigdb/cards/GO_SOMATODENDRITIC_COMPARTMENT
17	GO_cc	GO_GLUTAMATERGIC_SYNAPSE	350	37	4.63561e-10	2.72956e-08	PRKCZ:WNT3A:ARHGAP22:CTBP2:GPR123:HRAS:LIN7C:SYT7:DRD2:PPFIA2:CBLN1:ABR:C1QBP:LRRC4B:CACNG7:NRXN1:SYN3:ERC2:TNIK:DGKQ:LPHN3:MAPK10:FLOT1:PRKAR1B:RNF216:ADRA1A:SCRIB:JAK2:GRIN1:CNKSR2:IL1RAPL1:PORCN:GRIPAP1:OPHN1:DLG3:IL1RAPL2:SLITRK4	http://www.gsea-msigdb.org/gsea/msigdb/cards/GO_GLUTAMATERGIC_SYNAPSE
18	GO_cc	GO_NEURON_TO_NEURON_SYNAPSE	342	35	3.20295e-09	1.7812e-07	PRKCZ:DAB1:DISC1:PSD:GPR123:LIN7C:SYT7:DRD2:LIN7A:CPEB1:MT3:ABR:DLG4:NLGN2:RNF112:PALM:GRIN2D:LRRC4B:CACNG7:RAPGEF4:NEFH:SYN3:TNIK:CAP2:PRKAR1B:MAGI2:BAALC:BAI1:SCRIB:SHARPIN:GRIN1:CNKSR2:DLG3:HNRNPH2:FMR1	http://www.gsea-msigdb.org/gsea/msigdb/cards/GO_NEURON_TO_NEURON_SYNAPSE
19	GO_cc	GO_CYTOPLASMIC_VESICLE_PART	1483	91	7.49201e-09	3.94711e-07	YIPF1:NTRK1:CHI3L1:WNT3A:FMN2:FAM170B:DKK1:PGAM1:PSD:TOLLIP:ZDHHC13:SYT7:SYT12:DRD2:SORL1:EFCAB4B:CD63:DYNLL1:SLC15A4:ABCC4:ATP11A:SCAMP5:PKD1:KREMEN2:ATP6V0D1:GALNS:CHMP1A:MYO1C:DLG4:TEKT3:JUP:VPS25:CD300A:LDLRAD4:PRSS57:ATP8B3:SLC44A2:SYT3:SIGLEC5:SIGLEC5:TSSC1:DYSF:TGFBRAP1:STEAP3:GAD1:FZD5:CXCR1:SLC11A1:PTPRN:SEC23B:PMEPA1:SYN3:TIMP3:CYB5R3:IRAK2:CLEC3B:ECE2:GABRA2:TMEM165:ANTXR2:SNCA:LHFPL2:…	http://www.gsea-msigdb.org/gsea/msigdb/cards/GO_CYTOPLASMIC_VESICLE_PART
20	GO_cc	GO_AXON	600	48	1.55236e-08	7.76955e-07	PRKCZ:PRKAA2:NTRK1:INSRR:SYT7:DAGLA:DRD2:KIRREL3:DYNLL1:GLDN:MT3:ATP6V0D1:DLG4:PALM:LRRC4B:CACNG7:GAD1:FZD5:PTPRN:OXT:NEFH:SLC6A1:GRM2:ERC2:LPHN3:SNCA:SLC6A3:PCDHGB1:GLRA1:C4B:OPRM1:GARS:COBL:SRI:PTPRN2:CRH:GRIN1:IL1RAPL1:HDAC6:GRIPAP1:SYP:OPHN1:DLG3:SEPT6:FRMD7:FGF13:FMR1:L1CAM	http://www.gsea-msigdb.org/gsea/msigdb/cards/GO_AXON
21	GO_cc	GO_ENDOSOME	885	60	1.08083e-07	5.15194e-06	SDF4:PRKCZ:YIPF1:NTRK1:WNT3A:DKK1:PSD:SORL1:CD63:ATP11A:RIN3:SCAMP5:KREMEN2:ATP6V0D1:CHMP1A:RNF112:VPS25:LDLRAD4:SYT3:CACNG7:TSSC1:KIDINS220:DYSF:TGFBRAP1:STEAP3:FZD5:SLC11A1:PTPRN:PMEPA1:MLC1:IRAK2:ACKR2:TNIK:DGKQ:TMEM165:ANTXR2:PRSS16:HLA-G:FLOT1:HLA-DQB2:HLA-DOB:KIFC1:OPRM1:TMEM184A:CCZ1:MAGI2:NAPEPLD:ATP6V0A4:SFTPC:JAK2:TAB3:UBA1:HDAC6:GRIPAP1:CCDC22:CLCN5:RRAGB:ATP7A:LAMP2:MTM1	http://www.gsea-msigdb.org/gsea/msigdb/cards/GO_ENDOSOME
22	GO_cc	GO_GOLGI_MEMBRANE	747	53	1.45822e-07	6.6349e-06	GBP4:NTRK1:HRAS:ZDHHC13:GYLTL1B:B3GNT1:SORL1:MGAT4C:CUX2:GALNT9:MGAT2:SCAMP5:PKD1:NAA60:NAA60:COG7:CHST6:B4GALNT2:ST8SIA5:NOTCH3:B3GNT3:CHST8:ASAP2:UNC50:FZD5:CUL3:STK25:SEC23B:PMEPA1:ARFRP1:GORASP1:IL17RD:RAB6B:ECE2:TMEM165:HLA-G:HLA-DQB2:TAPBP:ICA1:WBSCR17:CUX1:NAPEPLD:RAB19:NOS3:CSGALNACT1:TRAPPC2:MBTPS2:APOO:SLC35A2:CLCN5:YIPF6:ZDHHC15:ZDHHC9:RAB33A	http://www.gsea-msigdb.org/gsea/msigdb/cards/GO_GOLGI_MEMBRANE
23	GO_cc	GO_SECRETORY_VESICLE	983	64	1.74489e-07	7.59405e-06	CHI3L1:FAM170B:PGAM1:TOLLIP:SYT7:SYT12:DRD2:EFCAB4B:CD63:DYNLL1:SLC15A4:ABCC4:ATP11A:SCAMP5:MT3:ATP6V0D1:GALNS:DLG4:TEKT3:RNF112:JUP:CD300A:PRSS57:ATP8B3:ANGPTL6:SLC44A2:SYT3:KLK1:KLK15:SIGLEC5:SIGLEC5:CXCR1:SLC11A1:PTPRN:OXT:SYN3:TIMP3:CYB5R3:CLEC3B:GABRA2:SPINK2:SNCA:NKD2:CARTPT:LHFPL2:DOCK2:PSMB1:TMEM184A:ICA1:GARS:SRI:SERPINE1:CLEC5A:PTPRN2:SFTPC:CPNE3:NAPRT1:GRIN1:CDK16:PCSK1N:SYP:ATP7A:GLA:…	http://www.gsea-msigdb.org/gsea/msigdb/cards/GO_SECRETORY_VESICLE
24	GO_cc	GO_GOLGI_APPARATUS_PART	964	63	1.91022e-07	7.77651e-06	SDF4:YIPF1:GBP4:NTRK1:WNT3A:HRAS:ZDHHC13:GYLTL1B:B3GNT1:SORL1:MGAT4C:CUX2:GALNT9:ATP11A:F10:MGAT2:SCAMP5:PKD1:NAA60:NAA60:COG7:CHST6:B4GALNT2:ST8SIA5:NOTCH3:B3GNT3:CHST8:TSSC1:ASAP2:UNC50:FZD5:CUL3:STK25:SEC23B:PMEPA1:ARFRP1:GORASP1:IL17RD:RAB6B:ECE2:MUC4:TMEM165:HLA-G:HLA-DQB2:TAPBP:CTGF:ICA1:WBSCR17:CUX1:NAPEPLD:RAB19:NOS3:CSGALNACT1:TRAPPC2:MBTPS2:APOO:PCSK1N:SLC35A2:CLCN5:YIPF6:ZDHHC15:ATP7A:…	http://www.gsea-msigdb.org/gsea/msigdb/cards/GO_GOLGI_APPARATUS_PART
25	GO_cc	GO_CYTOSKELETAL_PART	1639	93	1.94218e-07	7.77651e-06	PRKCZ:SKI:CEP104:IFFO2:KIF17:CEP85:SYNC:CDCA8:INADL:WDR78:EVI5:SHCBP1L:DISC1:FMN2:KIF26B:ZNF365:KRTAP5-5:KRTAP5-6:TCP11L1:KIAA1551:DYNLL1:FAM179B:TUBGCP5:CIB2:WDR73:MT3:ATP6V0D1:PARD6A:CALB2:CHMP1A:GAS8:MYO1C:MYO15A:LASP1:KRT25:KRT23:KRTAP3-2:JUP:KAT2A:KIF19:TBCD:CTDP1:APC2:CC2D1A:ARHGAP35:MYBPC2:FAM110C:SLC1A4:DYSF:DNAH6:DNAH7:CUL3:HDAC4:FAM83D:PCNT:CCDC116:NEFH:TTLL8:ACKR2:CCDC14:CAMK2N2:MAEA:C…	http://www.gsea-msigdb.org/gsea/msigdb/cards/GO_CYTOSKELETAL_PART
26	GO_cc	GO_ANCHORING_JUNCTION	552	42	4.67825e-07	1.80113e-05	PPAP2B:ARHGAP22:PARVA:LIN7C:ARL14EP:LIN7A:STXBP6:CIB2:RPS2:LASP1:JUP:MRC2:BAIAP2:TBCD:RPS9:FHL2:FBLN7:LIMS2:FAT1:CDH18:ARHGAP26:G3BP1:FLOT1:CDSN:HMGA1:EPB41L2:OPRM1:MLLT4:ABCB4:CPNE3:BAI1:SCRIB:JAK2:NHS:SMPX:CASK:UBA1:WNK3:STARD8:CD99L2:ZNF185:L1CAM	http://www.gsea-msigdb.org/gsea/msigdb/cards/GO_ANCHORING_JUNCTION
27	GO_cc	GO_MEMBRANE_PROTEIN_COMPLEX	1153	70	6.25741e-07	2.31988e-05	OLFM3:INSRR:ATP1A4:WNT3A:GNG4:TOLLIP:LIN7C:SDHD:SDHD:ANO2:LIN7A:GJD2:HCN4:GNG13:NDUFB10:PKD1:ERN2:ATP6V0D1:CHMP1A:CHRNE:DLG4:GJD3:JUP:VPS25:APC2:CATSPERD:BEST2:GNG8:GRIN2D:CACNG7:CACNG6:SNTG2:AUP1:HTRA2:SEC23B:GNAS:ATP5L2:GNAT1:TRPC1:GABRA2:SNCA:SDHA:SLC6A3:CDH18:GLRA1:GABBR1:HLA-G:FLOT1:HLA-DQB2:HLA-DOB:TAPBP:CLDN4:ATP6V0A4:AGK:SCRIB:GABBR2:DPM2:GRIN1:LRRC26:GLRA2:PIGA:APOO:NDUFB11:PORCN:KCND1:C…	http://www.gsea-msigdb.org/gsea/msigdb/cards/GO_MEMBRANE_PROTEIN_COMPLEX
28	GO_cc	GO_SUPRAMOLECULAR_COMPLEX	936	60	7.05673e-07	2.52278e-05	IFFO2:KIF17:SYNC:IGFN1:DISC1:KIF26B:KRTAP5-5:KRTAP5-6:PARVA:TCP11L1:DYNLL1:FAM179B:TUBGCP5:MT3:GAS8:MYO1C:KRT25:KRT23:KRTAP3-2:JUP:KIF19:TBCD:APC2:ADAMTSL5:MYBPC2:FAM110C:SLC1A4:DYSF:DNAH6:FHL2:DNAH7:CUL3:COL6A3:HDAC4:PCNT:NEFH:TTLL8:KLHL40:ACKR2:KY:SNCA:TPPP:DUSP22:KIFC1:COBL:SRI:DNAJB6:ADRA1A:COL5A1:ARHGAP6:SMPX:MID1IP1:HDAC6:GDPD2:BEX4:MID2:CAPN6:PLS3:FGF13:MTM1	http://www.gsea-msigdb.org/gsea/msigdb/cards/GO_SUPRAMOLECULAR_COMPLEX
29	GO_cc	GO_CELL_CELL_JUNCTION	447	36	8.14872e-07	2.81271e-05	PRKCZ:TACSTD2:INADL:NPHS2:LIN7C:LIN7A:STXBP6:GJD2:PARD6A:CALB2:GJD3:JUP:BAIAP2:TBCD:PARD6G:FZD5:CLDN14:MLC1:LPHN3:FAT1:CDH18:FLOT1:CDSN:MLLT4:CLDN4:MAGI2:ABCB4:BAI1:SCRIB:NHS:CASK:UBA1:WNK3:DLG3:FGF13:CD99L2	http://www.gsea-msigdb.org/gsea/msigdb/cards/GO_CELL_CELL_JUNCTION
30	GO_cc	GO_DENDRITIC_TREE	588	43	9.8382e-07	3.28268e-05	KIF17:PRKAA2:NTRK1:PSD:SYT7:DRD2:KIRREL3:CPEB1:GNG13:MT3:CALB2:DLG4:SLC8A2:SLC1A4:FZD5:GNAS:CHL1:GRM2:EPHB3:RGS12:GLRA1:GABBR1:C4B:LAMA2:OPRM1:COBL:MAGI2:SRI:BAI1:LYNX1:SHARPIN:BRINP1:GRIN1:IL1RAPL1:HDAC6:KCND1:GRIPAP1:OPHN1:DLG3:MAGEE1:FGF13:FMR1:L1CAM	http://www.gsea-msigdb.org/gsea/msigdb/cards/GO_DENDRITIC_TREE
31	GO_cc	GO_MICROTUBULE_CYTOSKELETON	1169	70	1.02429e-06	3.30746e-05	PRKCZ:SKI:CEP104:KIF17:CEP85:CDCA8:INADL:WDR78:EVI5:SHCBP1L:DISC1:FMN2:KIF26B:ZNF365:TCP11L1:KIAA1551:DYNLL1:FAM179B:TUBGCP5:WDR73:MT3:ATP6V0D1:PARD6A:CHMP1A:GAS8:KAT2A:KIF19:TBCD:CTDP1:APC2:CC2D1A:ARHGAP35:FAM110C:SLC1A4:DYSF:DNAH6:DNAH7:CUL3:FAM83D:PCNT:CCDC116:TTLL8:CCDC14:CAMK2N2:MAEA:CEP72:TPPP:FLOT1:KIFC1:MAD1L1:CAMK2B:ARHGEF10:SPATC1:NR0B1:RPGR:MID1IP1:CDK16:HDAC6:BEX4:MID2:CAPN6:SEPT6:UPF…	http://www.gsea-msigdb.org/gsea/msigdb/cards/GO_MICROTUBULE_CYTOSKELETON
32	GO_cc	GO_PLASMA_MEMBRANE_PROTEIN_COMPLEX	570	42	1.0795e-06	3.37681e-05	OLFM3:INSRR:ATP1A4:WNT3A:GNG4:TOLLIP:LIN7C:LIN7A:GJD2:HCN4:GNG13:ATP6V0D1:CHRNE:DLG4:GJD3:JUP:APC2:CATSPERD:GNG8:GRIN2D:CACNG7:CACNG6:SNTG2:HTRA2:GNAS:GNAT1:SDHA:SLC6A3:CDH18:GABBR1:HLA-G:FLOT1:HLA-DQB2:HLA-DOB:SCRIB:GABBR2:GRIN1:LRRC26:PORCN:KCND1:CACNA1F:DLG3	http://www.gsea-msigdb.org/gsea/msigdb/cards/GO_PLASMA_MEMBRANE_PROTEIN_COMPLEX
33	GO_cc	GO_NEURON_PROJECTION_TERMINUS	137	17	2.6149e-06	7.93187e-05	MOB2:SYT7:DRD2:ATP6V0D1:DLG4:GAD1:PTPRN:OXT:SNCA:GLRA1:SRI:PTPRN2:GRIN1:SYP:OPHN1:SEPT6:FMR1	http://www.gsea-msigdb.org/gsea/msigdb/cards/GO_NEURON_PROJECTION_TERMINUS
34	GO_cc	GO_VESICLE_MEMBRANE	780	51	2.74063e-06	8.06873e-05	WNT3A:FMN2:FAM170B:ZDHHC13:SYT7:SYT12:DRD2:CD63:DYNLL1:SLC15A4:ABCC4:ATP11A:SCAMP5:ATP6V0D1:MYO1C:DLG4:TEKT3:CD300A:ATP8B3:SLC44A2:SYT3:SIGLEC5:SIGLEC5:SLC5A6:DYSF:GAD1:FZD5:CXCR1:SLC11A1:PTPRN:SEC23B:SYN3:ECE2:DGKQ:GABRA2:SNCA:LHFPL2:HLA-G:HLA-DQB2:TAPBP:TMEM184A:ICA1:CAMK2B:SRI:ATP6V0A4:CLEC5A:NOS3:PTPRN2:CPNE3:SYP:ATP7A:LAMP2	http://www.gsea-msigdb.org/gsea/msigdb/cards/GO_VESICLE_MEMBRANE
35	GO_cc	GO_ENVELOPE	1166	68	3.58719e-06	0.000102594	MRPL20:ATAD3A:PRKCZ:AHCTF1:MTG1:TIMM8B:SDHD:SDHD:SORL1:YEATS4:SQRDL:BCL2L10:CERS3:NDUFB10:MT3:MYO1C:COX10:INTS2:TXNL4A:CERS4:MRPL4:PPP1R15A:HADHA:HADHB:ATRAID:NRXN1:HTRA2:UNC50:RGPD5:RGPD8:UQCC1:MX2:PRODH:SLC25A1:CYB5R3:ATP5L2:HIGD1A:ACKR2:RNF123:COX18:SNCA:PGRMC2:SDHA:PAPD7:LEMD2:FBXL4:RTN4IP1:NUP43:INTS1:MAD1L1:NAPEPLD:AGK:TDH:ADRA1A:HCCS:TXLNG:APOO:NDUFB11:EBP:PHF8:OGT:ARMCX1:ARMCX6:ARMCX3:SLC…	http://www.gsea-msigdb.org/gsea/msigdb/cards/GO_ENVELOPE
36	GO_cc	GO_TIGHT_JUNCTION	128	16	4.64172e-06	0.000129066	PRKCZ:TACSTD2:INADL:LIN7C:LIN7A:PARD6A:TBCD:PARD6G:FZD5:CLDN14:MLLT4:CLDN4:MAGI2:NHS:WNK3:DLG3	http://www.gsea-msigdb.org/gsea/msigdb/cards/GO_TIGHT_JUNCTION
37	GO_cc	GO_PRESYNAPTIC_MEMBRANE	161	18	6.01344e-06	0.000162688	SYT7:DRD2:NLGN2:LRRC4B:NRXN1:SLC6A1:GRM2:ERC2:SLC6A3:GLRA1:GABBR1:OPRM1:GRM8:ADRA1A:SCRIB:CASK:SYP:FMR1	http://www.gsea-msigdb.org/gsea/msigdb/cards/GO_PRESYNAPTIC_MEMBRANE
38	GO_cc	GO_CATALYTIC_COMPLEX	1351	75	6.61136e-06	0.000174157	SF3A3:PRKAA2:WDR78:INSRR:ATP1A4:GNG4:RPP38:CCNY:OGDHL:FBXL15:BRMS1:SDHD:SDHD:YEATS4:DYNLL1:IRF2BPL:PPP2R5C:GNG13:NDUFB10:ERCC4:KAT2A:KDM4B:GATAD2A:GNG8:PPP1R15A:AUP1:HTRA2:DNAH6:POLR1A:DNAH7:CUL3:HDAC4:GNAS:KLHL40:GNAT1:SPSB4:MCCC1:MAEA:KLHL8:SNCA:SDHA:WDR41:PPP1R11:TRIM40:GCLC:FBXL4:PARK2:PSMB1:TBP:PRKAG2:MED30:SHARPIN:DPM2:MSL3:PIGA:PDHA1:KLHL15:BCOR:JADE3:NDUFB11:HDAC6:PFKFB1:TAF1:OGT:HDAC8:TA…	http://www.gsea-msigdb.org/gsea/msigdb/cards/GO_CATALYTIC_COMPLEX
39	GO_cc	GO_ENDOSOMAL_PART	514	37	7.83974e-06	0.00020122	YIPF1:NTRK1:WNT3A:DKK1:PSD:SORL1:CD63:SCAMP5:KREMEN2:ATP6V0D1:CHMP1A:VPS25:LDLRAD4:TSSC1:TGFBRAP1:STEAP3:FZD5:SLC11A1:PMEPA1:IRAK2:TMEM165:ANTXR2:HLA-G:HLA-DQB2:HLA-DOB:TMEM184A:CCZ1:NAPEPLD:ATP6V0A4:SFTPC:JAK2:TAB3:UBA1:GRIPAP1:CLCN5:RRAGB:LAMP2	http://www.gsea-msigdb.org/gsea/msigdb/cards/GO_ENDOSOMAL_PART
40	GO_cc	GO_MEMBRANE_REGION	324	27	1.00931e-05	0.00025258	PRKCZ:PDPN:NPHS2:FAM170B:FAIM2:MYO1C:TEKT3:PTRF:DYSF:MLC1:SLC6A3:UNC5A:FLOT1:OPRM1:ABCB4:NOS3:SHH:ADRA1A:BAALC:JAK2:GPM6B:HDAC6:EFNB1:ATP7A:PGK1:BTK:LAMP2	http://www.gsea-msigdb.org/gsea/msigdb/cards/GO_MEMBRANE_REGION
41	GO_cc	GO_NUCLEOPLASM_PART	1113	64	1.07591e-05	0.00026268	SKI:SRSF10:SH3BGRL3:SF3A3:PRKAA2:GPATCH2:LHPP:TOLLIP:BRMS1:YEATS4:TDG:SRP54:ERCC4:ACD:BANP:MYO1C:RNF112:KAT2A:KDM4B:SNAPC2:GATAD2A:HDAC4:RBM11:DGKQ:PRDM5:MAML3:MOCS2:FBLL1:MSX2:STK19:BRD2:BRD2-IT1:FBXL4:PARK2:MLLT4:TBP:GATA4:MED30:FANCC:MSL3:NHS:NR0B1:MED14:JADE3:RBM10:SUV39H1:HDAC6:AMER1:AR:NONO:TAF1:OGT:HDAC8:ATRX:CSTF2:CENPI:TAF7L:NXF3:ESX1:ELF4:FMR1:MAMLD1:PASD1:LAGE3:DKC1	http://www.gsea-msigdb.org/gsea/msigdb/cards/GO_NUCLEOPLASM_PART
42	GO_cc	GO_TRANSPORTER_COMPLEX	334	27	1.74082e-05	0.000414896	OLFM3:ATP1A4:TIMM8B:ANO2:HCN4:PKD1:CHRNE:DLG4:CATSPERD:BEST2:GRIN2D:CACNG7:CACNG6:TRPC1:GABRA2:GLRA1:CLDN4:SCRIB:GRIN1:LRRC26:GLRA2:PORCN:KCND1:CACNA1F:DLG3:GABRE:GABRQ	http://www.gsea-msigdb.org/gsea/msigdb/cards/GO_TRANSPORTER_COMPLEX
43	GO_cc	GO_PERIKARYON	127	15	1.82228e-05	0.000415158	DRD2:RBFOX3:SLC8A2:FZD5:PTPRN:MAPK10:NEUROG1:G3BP1:GLRA1:OPRM1:CRH:HDAC6:CACNA1F:ATP7A:FMR1	http://www.gsea-msigdb.org/gsea/msigdb/cards/GO_PERIKARYON
44	GO_cc	GO_EXOCYTIC_VESICLE	208	20	1.82487e-05	0.000415158	SYT7:SYT12:DRD2:SCAMP5:MT3:ATP6V0D1:DLG4:RNF112:SYT3:PTPRN:SYN3:GABRA2:SNCA:NKD2:ICA1:PTPRN2:GRIN1:CDK16:SYP:SEPT6	http://www.gsea-msigdb.org/gsea/msigdb/cards/GO_EXOCYTIC_VESICLE
45	GO_cc	GO_APICAL_JUNCTION_COMPLEX	143	16	1.92633e-05	0.000428501	PRKCZ:TACSTD2:INADL:LIN7C:LIN7A:PARD6A:JUP:TBCD:PARD6G:FZD5:CLDN14:CLDN4:MAGI2:NHS:WNK3:DLG3	http://www.gsea-msigdb.org/gsea/msigdb/cards/GO_APICAL_JUNCTION_COMPLEX
46	GO_cc	GO_GABA_ERGIC_SYNAPSE	73	11	2.42204e-05	0.000527058	CTBP2:SYT7:DRD2:C1QBP:NLGN2:NRXN1:SLC6A1:ERC2:GABBR1:FLOT1:ADRA1A	http://www.gsea-msigdb.org/gsea/msigdb/cards/GO_GABA_ERGIC_SYNAPSE
47	GO_cc	GO_EXTRINSIC_COMPONENT_OF_PLASMA_MEMBRANE	163	17	2.69212e-05	0.000573364	GNG4:MFGE8:GNG13:PRSS22:DLG4:JUP:APC2:GNG8:GNAS:GNAT1:ESYT3:CDH18:ESYT2:SCRIB:CNKSR2:CDK16:FMR1	http://www.gsea-msigdb.org/gsea/msigdb/cards/GO_EXTRINSIC_COMPONENT_OF_PLASMA_MEMBRANE
48	GO_cc	GO_BASOLATERAL_PLASMA_MEMBRANE	214	20	2.75519e-05	0.000574573	PDPN:BSND:TACSTD2:LIN7C:LIN7A:ABCC4:SLC51B:PKD1:MYO1C:PALM:SLC8A2:MLC1:NKD2:SLC23A1:FLOT1:CLDN4:SCRIB:CASK:DLG3:ATP7A	http://www.gsea-msigdb.org/gsea/msigdb/cards/GO_BASOLATERAL_PLASMA_MEMBRANE
49	GO_cc	GO_CILIARY_PART	443	32	2.93703e-05	0.000599993	KIF17:WDR78:GSTM3:DISC1:DRD2:DYNLL1:UNC119B:FAM179B:CIB2:PKD1:GAS8:KIF19:CATSPERD:ARHGAP35:DNAH6:TTC21B:TTC30B:DNAH7:TTLL8:GNAT1:PDE6B:HHIP:PCDHB15:PEX6:PRKAR1B:NAPEPLD:RPGR:CASK:CACNA1F:GUCY2F:SEPT6:CETN2	http://www.gsea-msigdb.org/gsea/msigdb/cards/GO_CILIARY_PART
50	GO_cc	GO_SECRETORY_GRANULE	831	50	3.13398e-05	0.000627424	CHI3L1:FAM170B:PGAM1:TOLLIP:SYT7:DRD2:EFCAB4B:CD63:DYNLL1:SLC15A4:ABCC4:ATP11A:GALNS:TEKT3:JUP:CD300A:PRSS57:ATP8B3:ANGPTL6:SLC44A2:KLK1:KLK15:SIGLEC5:SIGLEC5:CXCR1:SLC11A1:PTPRN:OXT:TIMP3:CYB5R3:CLEC3B:SPINK2:SNCA:CARTPT:LHFPL2:DOCK2:PSMB1:TMEM184A:ICA1:GARS:SRI:SERPINE1:CLEC5A:PTPRN2:SFTPC:CPNE3:NAPRT1:PCSK1N:ATP7A:GLA:LAMP2	http://www.gsea-msigdb.org/gsea/msigdb/cards/GO_SECRETORY_GRANULE
51	GO_cc	GO_CELL_SURFACE	857	51	3.48374e-05	0.000671277	NTRK1:SLAMF1:FCGR3A:WNT3A:MRGPRX1:CD163L1:CD63:PPFIA2:F10:MFGE8:MSLNL:PKD1:C1QBP:NLGN2:GJD3:FGF22:RTBDN:TPO:NRXN1:SLC1A4:FZD5:CXCR1:IGLL1:SLC6A1:ACKR2:ANTXR2:HHIP:SLC9A3:SLC6A3:CDH18:GLRA1:BTNL8:HLA-G:FLOT1:MICA:MICB:EGFL8:TPBG:VWDE:CLEC5A:SHH:RSPO2:GRIN1:GPR64:IL1RAPL1:SRPX:NDP:IL13RA2:ENOX2:CD99L2:L1CAM	http://www.gsea-msigdb.org/gsea/msigdb/cards/GO_CELL_SURFACE
52	GO_cc	GO_CILIUM	593	39	3.48715e-05	0.000671277	CEP104:KIF17:WDR78:GSTM3:DISC1:DRD2:ANO2:DYNLL1:UNC119B:FAM179B:CIB2:PKD1:GAS8:TEKT3:KIF19:CATSPERD:BEST2:ARHGAP35:DNAH6:TTC21B:TTC30B:DNAH7:ALS2CR12:CUL3:TTLL8:TTC21A:GNAT1:PDE6B:HHIP:PCDHB15:PEX6:PRKAR1B:NAPEPLD:RPGR:CASK:CACNA1F:GUCY2F:SEPT6:CETN2	http://www.gsea-msigdb.org/gsea/msigdb/cards/GO_CILIUM
53	GO_cc	GO_DOPAMINERGIC_SYNAPSE	13	5	3.82949e-05	0.000720074	DRD2:NLGN2:SLC6A3:FLOT1:ADRA1A	http://www.gsea-msigdb.org/gsea/msigdb/cards/GO_DOPAMINERGIC_SYNAPSE
54	GO_cc	GO_CELL_SUBSTRATE_JUNCTION	409	30	3.88452e-05	0.000720074	ARHGAP22:PARVA:ARL14EP:CIB2:RPS2:LASP1:JUP:MRC2:RPS9:FHL2:FBLN7:LIMS2:FAT1:ARHGAP26:G3BP1:FLOT1:HMGA1:EPB41L2:OPRM1:ABCB4:CPNE3:BAI1:JAK2:NHS:SMPX:CASK:STARD8:CD99L2:ZNF185:L1CAM	http://www.gsea-msigdb.org/gsea/msigdb/cards/GO_CELL_SUBSTRATE_JUNCTION
55	GO_cc	GO_POLYMERIC_CYTOSKELETAL_FIBER	706	44	4.09162e-05	0.000744675	IFFO2:KIF17:SYNC:DISC1:KIF26B:KRTAP5-5:KRTAP5-6:TCP11L1:DYNLL1:FAM179B:TUBGCP5:MT3:GAS8:MYO1C:KRT25:KRT23:KRTAP3-2:JUP:KIF19:TBCD:APC2:FAM110C:SLC1A4:DYSF:DNAH6:DNAH7:CUL3:PCNT:NEFH:TTLL8:ACKR2:TPPP:DUSP22:KIFC1:COBL:ARHGAP6:MID1IP1:HDAC6:GDPD2:BEX4:MID2:CAPN6:PLS3:FGF13	http://www.gsea-msigdb.org/gsea/msigdb/cards/GO_POLYMERIC_CYTOSKELETAL_FIBER
56	GO_cc	GO_CELL_BODY	557	37	4.45003e-05	0.000795443	PRKCZ:PRKAA2:DAB1:KCNN3:NTRK1:SYT7:DRD2:RNF112:RBFOX3:SLC8A2:CACNG7:NRXN1:SLC1A4:FZD5:PTPRN:GNAT1:MAPK10:SNCA:SLC6A3:NEUROG1:G3BP1:GLRA1:UNC5A:OPRM1:COBL:CRH:BRINP1:CNKSR2:HDAC6:KCND1:CACNA1F:DLG3:ATP7A:FRMD7:BRS3:FMR1:L1CAM	http://www.gsea-msigdb.org/gsea/msigdb/cards/GO_CELL_BODY
57	GO_cc	GO_EXTRACELLULAR_MATRIX	522	35	5.87321e-05	0.00103142	CHI3L1:HPSE2:LTBP3:HAPLN3:MFGE8:CBLN1:NTN1:ADAMTSL5:ANGPTL6:RTBDN:COMP:LRRTM4:COL6A3:MATN4:CBLN4:COL20A1:TIMP3:CLEC3B:MUC4:COL25A1:TNXA:TNXB:COL21A1:LAMA2:CTGF:SMOC2:SERPINE1:SHH:TNFRSF11B:COL15A1:COL5A1:SRPX:CASK:NDP:L1CAM	http://www.gsea-msigdb.org/gsea/msigdb/cards/GO_EXTRACELLULAR_MATRIX
58	GO_cc	GO_NUCLEAR_ENVELOPE	462	32	6.54732e-05	0.00112998	PRKCZ:AHCTF1:SORL1:YEATS4:BCL2L10:CERS3:MYO1C:INTS2:TXNL4A:CERS4:ATRAID:NRXN1:UNC50:RGPD5:RGPD8:MX2:ACKR2:RNF123:SNCA:PGRMC2:PAPD7:LEMD2:NUP43:INTS1:MAD1L1:NAPEPLD:ADRA1A:TXLNG:EBP:PHF8:GUCY2F:NXT2	http://www.gsea-msigdb.org/gsea/msigdb/cards/GO_NUCLEAR_ENVELOPE
59	GO_cc	GO_LATERAL_PLASMA_MEMBRANE	56	9	7.8713e-05	0.00133545	TACSTD2:DRD2:PKD1:MYO1C:JUP:TBCD:NKD2:CLDN4:FGF13	http://www.gsea-msigdb.org/gsea/msigdb/cards/GO_LATERAL_PLASMA_MEMBRANE
60	GO_cc	GO_TRANSPORT_VESICLE	387	28	8.76745e-05	0.0014627	YIPF1:SYT7:SYT12:DRD2:SCAMP5:MT3:ATP6V0D1:DLG4:RNF112:SYT3:PTPRN:SEC23B:SYN3:ECE2:GABRA2:SNCA:NKD2:HLA-G:SFTA2:HLA-DQB2:TMEM184A:ICA1:PTPRN2:GRIN1:CDK16:SYP:ATP7A:SEPT6	http://www.gsea-msigdb.org/gsea/msigdb/cards/GO_TRANSPORT_VESICLE
61	GO_cc	GO_ACTIN_CYTOSKELETON	491	33	9.01626e-05	0.00147955	PRKCZ:FMN2:PARVA:CIB2:CALB2:MYO1C:MYO15A:ACACA:LASP1:JUP:BAIAP2:APC2:NOTCH3:ARHGAP35:MYBPC2:HDAC4:ACKR2:MAEA:SNCA:DUSP22:CAP2:FLOT1:EPB41L2:COBL:ABCB4:MSRA:DAPK1:ARHGAP6:CASK:OPHN1:GDPD2:PLS3:ZNF185	http://www.gsea-msigdb.org/gsea/msigdb/cards/GO_ACTIN_CYTOSKELETON
62	GO_cc	GO_AXON_PART	376	27	0.000131504	0.00212316	PRKCZ:SYT7:DAGLA:DRD2:DYNLL1:ATP6V0D1:DLG4:GAD1:PTPRN:OXT:ERC2:SNCA:PCDHGB1:GLRA1:COBL:SRI:PTPRN2:CRH:GRIN1:SYP:OPHN1:DLG3:SEPT6:FRMD7:FGF13:FMR1:L1CAM	http://www.gsea-msigdb.org/gsea/msigdb/cards/GO_AXON_PART
63	GO_cc	GO_RECEPTOR_COMPLEX	398	28	0.000140667	0.00223505	TAS1R2:OLFM3:NTRK1:INSRR:TOLLIP:KLRC1:CHRNE:DLG4:NOTCH3:GRIN2D:CACNG7:HTRA2:TRPC1:EPHB3:GABRA2:GABBR1:DDR1:PTPRN2:SCRIB:GABBR2:GRIN1:PORCN:DLG3:IL13RA2:GPR101:GABRE:GABRQ:PLXNA3	http://www.gsea-msigdb.org/gsea/msigdb/cards/GO_RECEPTOR_COMPLEX
64	GO_cc	GO_NUCLEAR_BODY	769	45	0.000143977	0.00225188	SKI:SRSF10:SH3BGRL3:SF3A3:PRKAA2:GPATCH2:LHPP:TOLLIP:TDG:SRP54:ACD:BANP:MYO1C:RNF112:SNAPC2:GATAD2A:RBM11:DGKQ:PRDM5:MAML3:MOCS2:FBLL1:MSX2:STK19:BRD2:BRD2-IT1:FBXL4:PARK2:MLLT4:GATA4:NHS:NR0B1:RBM10:AMER1:AR:NONO:ATRX:CSTF2:CENPI:ESX1:ELF4:FMR1:MAMLD1:PASD1:LAGE3:DKC1	http://www.gsea-msigdb.org/gsea/msigdb/cards/GO_NUCLEAR_BODY
65	GO_cc	GO_DISTAL_AXON	280	22	0.000152131	0.00234282	SYT7:DRD2:ATP6V0D1:GAD1:PTPRN:OXT:ERC2:SNCA:PCDHGB1:GLRA1:COBL:SRI:PTPRN2:GRIN1:SYP:OPHN1:DLG3:SEPT6:FRMD7:FGF13:FMR1:L1CAM	http://www.gsea-msigdb.org/gsea/msigdb/cards/GO_DISTAL_AXON
66	GO_cc	GO_CELL_PROJECTION_MEMBRANE	341	25	0.000166889	0.00253114	PDPN:PSD:DRD2:PKD1:MYO1C:PALM:APC2:SLC5A6:PSD4:GNAT1:PDE6B:GABRA2:HHIP:SLC9A3:SLC6A18:UNC5A:HLA-G:OPRM1:NAPEPLD:ATP6V0A4:BMX:CASK:ATP7A:GUCY2F:GABRE	http://www.gsea-msigdb.org/gsea/msigdb/cards/GO_CELL_PROJECTION_MEMBRANE
67	GO_cc	GO_CYTOPLASMIC_REGION	488	32	0.000178821	0.00267164	PRKCZ:KIF17:WDR78:FMN2:CTBP2:DYNLL1:STXBP6:CIB2:PARD6A:CALB2:GAS8:DLG4:LASP1:KIF19:PARD6G:FAM110C:DNAH6:GAD1:DNAH7:TTLL8:ERC2:MAEA:SNCA:CAP2:FLOT1:EPB41L2:CTGF:OPRM1:COBL:SEPT6:FMR1:PDZD4	http://www.gsea-msigdb.org/gsea/msigdb/cards/GO_CYTOPLASMIC_REGION
68	GO_cc	GO_SIDE_OF_MEMBRANE	554	35	0.000186569	0.00272437	FCGR3A:NPHS2:GNG4:CD163L1:F10:RASA3:MFGE8:GNG13:DLG4:JUP:PALM:RTBDN:GNG8:HTRA2:CXCR1:GNAS:IGLL1:ACKR2:GNAT1:ESYT3:ANTXR2:GLRA1:BTNL8:HLA-G:FLOT1:MICA:MICB:HLA-DQB2:TAPBP:ESYT2:PTPN3:CDK16:IL13RA2:ENOX2:G6PD	http://www.gsea-msigdb.org/gsea/msigdb/cards/GO_SIDE_OF_MEMBRANE
69	GO_cc	GO_COLLAGEN_CONTAINING_EXTRACELLULAR_MATRIX	405	28	0.000187794	0.00272437	LTBP3:MFGE8:CBLN1:NTN1:ANGPTL6:RTBDN:COMP:COL6A3:MATN4:CBLN4:COL20A1:TIMP3:CLEC3B:COL25A1:TNXA:TNXB:COL21A1:LAMA2:CTGF:SMOC2:SERPINE1:SHH:COL15A1:COL5A1:SRPX:CASK:NDP:L1CAM	http://www.gsea-msigdb.org/gsea/msigdb/cards/GO_COLLAGEN_CONTAINING_EXTRACELLULAR_MATRIX
70	GO_cc	GO_CYTOPLASMIC_SIDE_OF_MEMBRANE	173	16	0.000190815	0.00272865	NPHS2:GNG4:RASA3:GNG13:DLG4:JUP:PALM:GNG8:HTRA2:GNAS:GNAT1:ESYT3:ESYT2:PTPN3:CDK16:G6PD	http://www.gsea-msigdb.org/gsea/msigdb/cards/GO_CYTOPLASMIC_SIDE_OF_MEMBRANE
71	GO_cc	GO_EARLY_ENDOSOME	345	25	0.000199607	0.00278939	NTRK1:WNT3A:DKK1:SORL1:ATP11A:RIN3:KREMEN2:ATP6V0D1:CHMP1A:LDLRAD4:CACNG7:DYSF:TGFBRAP1:FZD5:PMEPA1:MLC1:ACKR2:TMEM165:HLA-G:FLOT1:KIFC1:TMEM184A:NAPEPLD:GRIPAP1:CLCN5	http://www.gsea-msigdb.org/gsea/msigdb/cards/GO_EARLY_ENDOSOME
72	GO_cc	GO_CHLORIDE_CHANNEL_COMPLEX	50	8	0.000202058	0.00278939	ANO2:BEST2:GABRA2:GLRA1:CLDN4:GLRA2:GABRE:GABRQ	http://www.gsea-msigdb.org/gsea/msigdb/cards/GO_CHLORIDE_CHANNEL_COMPLEX
73	GO_cc	GO_MITOCHONDRION	1552	77	0.000203422	0.00278939	MRPL20:ATAD3A:CEP85:YRDC:DISC1:FH:OGDHL:MTG1:TIMM8B:SDHD:SDHD:ALDH1L2:DYNLL1:VWA8:CARKD:TFDP1:SQRDL:BCL2L10:NDUFB10:ACSM3:MT3:ACSF3:C1QBP:COX10:AKAP10:MRM1:PTRF:RBFA:LONP1:MRPL4:PPP1R15A:HADHA:HADHB:HTRA2:COA5:UQCC1:HLCS:MX2:PRODH:SLC25A1:CYB5R3:ATP5L2:HIGD1A:MCCC1:COX18:MAPK10:SNCA:SDHA:TPPP:TRIM39:VARS2:FBXL4:RTN4IP1:PARK2:GARS:SRI:AGK:MSRA:TDH:ADHFE1:CPNE3:HCCS:CA5B:PDHA1:APOO:NDUFB11:UBA1:APE…	http://www.gsea-msigdb.org/gsea/msigdb/cards/GO_MITOCHONDRION
74	GO_cc	GO_MITOCHONDRIAL_PART	1019	55	0.000224282	0.00303387	MRPL20:ATAD3A:FH:OGDHL:MTG1:TIMM8B:SDHD:SDHD:ALDH1L2:CARKD:SQRDL:BCL2L10:NDUFB10:ACSM3:MT3:ACSF3:C1QBP:COX10:MRM1:LONP1:MRPL4:PPP1R15A:HADHA:HADHB:HTRA2:UQCC1:MX2:PRODH:SLC25A1:CYB5R3:ATP5L2:HIGD1A:MCCC1:COX18:SNCA:SDHA:FBXL4:RTN4IP1:GARS:AGK:TDH:ADHFE1:HCCS:CA5B:PDHA1:APOO:NDUFB11:OGT:ARMCX1:ARMCX6:ARMCX3:SLC25A53:AIFM1:IDH3G:CMC4:TMLHE	http://www.gsea-msigdb.org/gsea/msigdb/cards/GO_MITOCHONDRIAL_PART
75	GO_cc	GO_EXTRINSIC_COMPONENT_OF_MEMBRANE	289	22	0.000237878	0.00315566	GNG4:PSD:RGS6:MFGE8:GNG13:PRSS22:DLG4:RNF112:JUP:APC2:GNG8:GNAS:GNAT1:ESYT3:CDH18:ESYT2:SCRIB:CNKSR2:CDK16:GRIPAP1:WDR45:FMR1	http://www.gsea-msigdb.org/gsea/msigdb/cards/GO_EXTRINSIC_COMPONENT_OF_MEMBRANE
76	GO_cc	GO_NUCLEAR_MATRIX	109	12	0.00023959	0.00315566	PRKCZ:AHCTF1:YEATS4:CHMP1A:HLCS:DGKQ:MAEA:RGS12:JAK2:CASK:NONO:STAG2	http://www.gsea-msigdb.org/gsea/msigdb/cards/GO_NUCLEAR_MATRIX
77	GO_cc	GO_TRANSFERASE_COMPLEX	772	44	0.000299453	0.00389289	PRKAA2:INSRR:CCNY:OGDHL:FBXL15:YEATS4:IRF2BPL:ERCC4:KAT2A:KDM4B:AUP1:POLR1A:CUL3:KLHL40:SPSB4:MAEA:KLHL8:WDR41:TRIM40:FBXL4:PARK2:TBP:PRKAG2:MED30:SHARPIN:DPM2:MSL3:PIGA:KLHL15:BCOR:JADE3:PFKFB1:TAF1:OGT:TAF7L:KLHL13:UBE2A:CUL4B:DCAF12L2:DCAF12L1:ZDHHC9:NAA10:IKBKG:BRCC3	http://www.gsea-msigdb.org/gsea/msigdb/cards/GO_TRANSFERASE_COMPLEX
78	GO_cc	GO_SPINDLE	335	24	0.000313262	0.00398023	CEP104:CEP85:CDCA8:EVI5:SHCBP1L:FMN2:DYNLL1:TUBGCP5:WDR73:KAT2A:CTDP1:FAM110C:CUL3:FAM83D:MAEA:KIFC1:MAD1L1:BEX4:CAPN6:SEPT6:STAG2:MAP7D3:IKBKG:BRCC3	http://www.gsea-msigdb.org/gsea/msigdb/cards/GO_SPINDLE
79	GO_cc	GO_CELL_LEADING_EDGE	397	27	0.000314124	0.00398023	PRKCZ:PDPN:PSD:PARD6A:MYO1C:BAIAP2:PALM:APC2:DYSF:PSD4:ARHGEF26:GABRA2:FAT1:MCC:UNC5A:DUSP22:FLOT1:OPRM1:COBL:SCRIB:BMX:NHS:HDAC6:GDPD2:ATP7A:MTM1:GABRE	http://www.gsea-msigdb.org/gsea/msigdb/cards/GO_CELL_LEADING_EDGE
80	GO_cc	GO_SECRETORY_GRANULE_MEMBRANE	297	22	0.000347217	0.00430196	FAM170B:CD63:DYNLL1:SLC15A4:ABCC4:ATP11A:TEKT3:CD300A:ATP8B3:SLC44A2:SIGLEC5:SIGLEC5:CXCR1:SLC11A1:SNCA:LHFPL2:TMEM184A:ICA1:SRI:CLEC5A:PTPRN2:CPNE3:LAMP2	http://www.gsea-msigdb.org/gsea/msigdb/cards/GO_SECRETORY_GRANULE_MEMBRANE
81	GO_cc	GO_NEUROTRANSMITTER_RECEPTOR_COMPLEX	54	8	0.000348988	0.00430196	OLFM3:DLG4:GRIN2D:CACNG7:SCRIB:GRIN1:PORCN:DLG3	http://www.gsea-msigdb.org/gsea/msigdb/cards/GO_NEUROTRANSMITTER_RECEPTOR_COMPLEX
82	GO_cc	GO_APICAL_PART_OF_CELL	379	26	0.000352409	0.00430196	PRKCZ:PDPN:DAB1:INADL:ATP6V0D1:PARD6A:PARD6G:REEP6:GNAS:MLC1:CHL1:GNAT1:TNIK:FAT1:SLC9A3:SLC6A18:SLC23A1:SLC29A4:CLDN4:ABCB4:ATP6V0A4:NHS:GPR64:CLCN5:EDA:ATP7A	http://www.gsea-msigdb.org/gsea/msigdb/cards/GO_APICAL_PART_OF_CELL
83	GO_cc	GO_UBIQUITIN_LIGASE_COMPLEX	281	21	0.000416509	0.00502319	FBXL15:IRF2BPL:AUP1:CUL3:KLHL40:SPSB4:MAEA:KLHL8:FBXL4:PARK2:MED30:SHARPIN:KLHL15:BCOR:KLHL13:UBE2A:CUL4B:DCAF12L2:DCAF12L1:IKBKG:BRCC3	http://www.gsea-msigdb.org/gsea/msigdb/cards/GO_UBIQUITIN_LIGASE_COMPLEX
84	GO_cc	GO_CELL_CORTEX	302	22	0.000435998	0.00519564	PRKCZ:FMN2:CTBP2:STXBP6:CIB2:PARD6A:CALB2:DLG4:LASP1:PARD6G:FAM110C:GAD1:ERC2:MAEA:SNCA:CAP2:FLOT1:EPB41L2:CTGF:COBL:SEPT6:PDZD4	http://www.gsea-msigdb.org/gsea/msigdb/cards/GO_CELL_CORTEX
85	GO_cc	GO_TRANSPORT_VESICLE_MEMBRANE	205	17	0.000444312	0.00523243	SYT7:SYT12:DRD2:SCAMP5:SYT3:PTPRN:SEC23B:SYN3:ECE2:GABRA2:SNCA:HLA-G:HLA-DQB2:TMEM184A:ICA1:PTPRN2:SYP	http://www.gsea-msigdb.org/gsea/msigdb/cards/GO_TRANSPORT_VESICLE_MEMBRANE
86	GO_cc	GO_PERINUCLEAR_REGION_OF_CYTOPLASM	697	40	0.000482451	0.00560194	PRKCZ:SYNC:DAB1:INADL:GBP4:CHI3L1:FMN2:HRAS:TOLLIP:MOB2:RNF41:CLN5:HCN4:MT3:MT1B:APC2:ATRAID:FZD5:SEC23B:PPM1F:MLC1:SNCA:FAT1:TPPP:CTGF:PARK2:TMEM184A:COBL:MAGI2:DNAJB6:BAI1:TRAPPC2:HDAC6:MAGEE1:ATP7A:BTK:NXT2:CAPN6:AIFM1:FMR1	http://www.gsea-msigdb.org/gsea/msigdb/cards/GO_PERINUCLEAR_REGION_OF_CYTOPLASM
87	GO_cc	GO_PLATELET_DENSE_GRANULE	21	5	0.000486882	0.00560194	CD63:ABCC4:TIMP3:CLEC3B:LAMP2	http://www.gsea-msigdb.org/gsea/msigdb/cards/GO_PLATELET_DENSE_GRANULE
88	GO_cc	GO_NUCLEAR_PERIPHERY	135	13	0.000502747	0.00571875	PRKCZ:AHCTF1:YEATS4:CHMP1A:HLCS:DGKQ:MAEA:RGS12:JAK2:CASK:SUV39H1:NONO:STAG2	http://www.gsea-msigdb.org/gsea/msigdb/cards/GO_NUCLEAR_PERIPHERY
89	GO_cc	GO_MICROTUBULE_ORGANIZING_CENTER	722	41	0.000508751	0.00572202	PRKCZ:SKI:CEP104:KIF17:CEP85:INADL:EVI5:DISC1:ZNF365:KIAA1551:DYNLL1:FAM179B:TUBGCP5:ATP6V0D1:PARD6A:CHMP1A:GAS8:KAT2A:TBCD:CTDP1:CC2D1A:ARHGAP35:FAM110C:SLC1A4:DYSF:PCNT:CCDC116:CCDC14:CAMK2N2:CEP72:FLOT1:KIFC1:MAD1L1:CAMK2B:ARHGEF10:SPATC1:NR0B1:RPGR:UPF3B:MAMLD1:CETN2	http://www.gsea-msigdb.org/gsea/msigdb/cards/GO_MICROTUBULE_ORGANIZING_CENTER
90	GO_cc	GO_MICROTUBULE	410	27	0.000517091	0.0057512	KIF17:DISC1:KIF26B:TCP11L1:DYNLL1:FAM179B:TUBGCP5:MT3:GAS8:KIF19:TBCD:APC2:FAM110C:DYSF:DNAH6:DNAH7:CUL3:PCNT:TTLL8:TPPP:KIFC1:MID1IP1:HDAC6:BEX4:MID2:CAPN6:FGF13	http://www.gsea-msigdb.org/gsea/msigdb/cards/GO_MICROTUBULE
91	GO_cc	GO_I_BAND	136	13	0.000539548	0.00593503	SYNC:IGFN1:PARVA:JUP:MYBPC2:FHL2:HDAC4:KLHL40:KY:SRI:DNAJB6:ADRA1A:MTM1	http://www.gsea-msigdb.org/gsea/msigdb/cards/GO_I_BAND
92	GO_cc	GO_CHROMOSOME	1059	55	0.000564549	0.00614254	CDCA8:MEF2D:AHCTF1:BRMS1:H1FNT:NABP2:YEATS4:DYNLL1:RAD51B:PPP2R5C:ERCC4:ACD:CHMP1A:KAT2A:GATAD2A:GRWD1:HTRA2:TTC21B:SSB:RAD21L1:HLCS:SMC1B:FAM208A:RNF212:RGS12:SETD7:PRDM9:LEMD2:HMGA1:NUP43:ESR1:TBP:MAD1L1:ESCO2:SDR16C5:RRS1:FOXH1:APTX:FAM9A:FAM9C:YY2:UBA1:SUV39H1:MAGED1:AR:TAF1:HDAC8:ATRX:CENPI:UBE2A:SEPT6:STAG2:PHF6:FMR1:HMGB3	http://www.gsea-msigdb.org/gsea/msigdb/cards/GO_CHROMOSOME
93	GO_cc	GO_PLATELET_DENSE_GRANULE_MEMBRANE	6	3	0.000647498	0.00696931	CD63:ABCC4:LAMP2	http://www.gsea-msigdb.org/gsea/msigdb/cards/GO_PLATELET_DENSE_GRANULE_MEMBRANE
94	GO_cc	GO_INTRINSIC_COMPONENT_OF_POSTSYNAPTIC_MEMBRANE	122	12	0.000674592	0.00718369	DAGLA:DRD2:NLGN2:LRRC4B:CACNG7:SLC6A1:GRM2:SLC6A3:GLRA1:OPRM1:ADRA1A:GRIN1	http://www.gsea-msigdb.org/gsea/msigdb/cards/GO_INTRINSIC_COMPONENT_OF_POSTSYNAPTIC_MEMBRANE
95	GO_cc	GO_TRANSCRIPTION_FACTOR_COMPLEX	354	24	0.000688095	0.00725035	SKI:DMBX1:CREM:TFDP1:NKX2-1:ERCC4:FOXF1:HNF1B:KAT2A:ONECUT3:HOXD12:RBPJL:SOX2:HMGA1:TBP:GATA4:FOXH1:YY2:MED14:NONO:TAF1:TAF7L:TFDP3:SOX3	http://www.gsea-msigdb.org/gsea/msigdb/cards/GO_TRANSCRIPTION_FACTOR_COMPLEX
96	GO_cc	GO_VACUOLE	760	42	0.000750369	0.00779497	LAPTM5:TOLLIP:SBF2:SYT7:ATG16L2:GLB1L2:CD63:SLC15A4:CLN5:ATP11A:ATP6V0D1:WDR59:GALNS:PRSS57:SLC44A2:PEG3:ATRAID:PCYOX1:SLC11A1:CYB5R3:MLC1:TMEM165:SNCA:CTSO:WDR41:PRSS16:FLOT1:PPT2:HLA-DQB2:HLA-DOB:CCZ1:ATP6V0A4:CPNE3:NAPRT1:SRPX:UBA1:CLCN5:RRAGB:BTK:GLA:LAMP2:IDS:IDS	http://www.gsea-msigdb.org/gsea/msigdb/cards/GO_VACUOLE
97	GO_cc	GO_NON_MOTILE_CILIUM	141	13	0.000759548	0.00779497	KIF17:DRD2:ANO2:CIB2:GNAT1:PDE6B:PCDHB15:PEX6:NAPEPLD:RPGR:CACNA1F:GUCY2F:CETN2	http://www.gsea-msigdb.org/gsea/msigdb/cards/GO_NON_MOTILE_CILIUM
98	GO_cc	GO_INTRINSIC_COMPONENT_OF_ORGANELLE_MEMBRANE	378	25	0.000768577	0.00779497	B3GNT1:B4GALNT2:AUP1:UNC50:ESYT3:XXYLT1:GABRA2:COX18:HLA-G:HLA-DQB2:TAPBP:LEMD2:SLC37A3:AGK:PTPRN2:ESYT2:CSGALNACT1:DPM2:APOO:PORCN:SLC35A2:SYP:ARMCX3:LAMP2:ZDHHC9	http://www.gsea-msigdb.org/gsea/msigdb/cards/GO_INTRINSIC_COMPONENT_OF_ORGANELLE_MEMBRANE
99	GO_cc	GO_9PLUS0_NON_MOTILE_CILIUM	107	11	0.000770931	0.00779497	KIF17:CIB2:GNAT1:PDE6B:PCDHB15:PEX6:NAPEPLD:RPGR:CACNA1F:GUCY2F:CETN2	http://www.gsea-msigdb.org/gsea/msigdb/cards/GO_9PLUS0_NON_MOTILE_CILIUM
100	GO_cc	GO_ENDOCYTIC_VESICLE_MEMBRANE	162	14	0.000920201	0.00921121	WNT3A:SYT7:ATP6V0D1:DLG4:FZD5:SLC11A1:HLA-G:HLA-DQB2:TAPBP:CAMK2B:ATP6V0A4:NOS3:ATP7A:LAMP2	http://www.gsea-msigdb.org/gsea/msigdb/cards/GO_ENDOCYTIC_VESICLE_MEMBRANE
101	GO_cc	GO_INTRINSIC_COMPONENT_OF_THE_CYTOPLASMIC_SIDE_OF_THE_PLASMA_MEMBRANE	7	3	0.00110554	0.0108495	NPHS2:RASA3:PALM	http://www.gsea-msigdb.org/gsea/msigdb/cards/GO_INTRINSIC_COMPONENT_OF_THE_CYTOPLASMIC_SIDE_OF_THE_PLASMA_MEMBRANE
102	GO_cc	GO_GLYCINERGIC_SYNAPSE	7	3	0.00110554	0.0108495	NLGN2:GLRA1:GLRA2	http://www.gsea-msigdb.org/gsea/msigdb/cards/GO_GLYCINERGIC_SYNAPSE
103	GO_cc	GO_ENDOPLASMIC_RETICULUM_PART	1344	65	0.00118279	0.0114948	DIO1:WNT3A:FMN2:MINPP1:FADS3:ALG9:ALG9:RNF41:F10:BMP4:MFGE8:CERS3:ERN2:JPH3:MPDU1:IGFBP4:REEP6:ATP8B3:PNPLA6:CERS4:NOTCH3:CYP2F1:PPP1R15A:AUP1:HTRA2:COL6A3:SEC23B:COL20A1:CYB5R3:ESYT3:PLOD2:XXYLT1:ANTXR2:COL25A1:MZB1:HLA-G:HLA-DQB2:TAPBP:COL21A1:CAMK2B:SRI:SLC37A3:RAB19:SHH:PTPRN2:ESYT2:CLN8:SFTPC:SDR16C5:COL15A1:DPM2:COL5A1:FAM69B:MAN1B1:PIGA:MBTPS2:APOO:UBA1:PORCN:EBP:EDA:DGAT2L6:ZDHHC9:RAB33A:…	http://www.gsea-msigdb.org/gsea/msigdb/cards/GO_ENDOPLASMIC_RETICULUM_PART
104	GO_cc	GO_INTRINSIC_COMPONENT_OF_SYNAPTIC_MEMBRANE	167	14	0.00123465	0.0118835	SYT7:DAGLA:DRD2:NLGN2:LRRC4B:CACNG7:NRXN1:SLC6A1:GRM2:SLC6A3:GLRA1:OPRM1:ADRA1A:GRIN1	http://www.gsea-msigdb.org/gsea/msigdb/cards/GO_INTRINSIC_COMPONENT_OF_SYNAPTIC_MEMBRANE
105	GO_cc	GO_SCHAFFER_COLLATERAL__CA1_SYNAPSE	82	9	0.0014303	0.0136355	PRKCZ:ABR:NRXN1:NEFH:GABBR1:PRKAR1B:RNF216:CASK:SYP	http://www.gsea-msigdb.org/gsea/msigdb/cards/GO_SCHAFFER_COLLATERAL__CA1_SYNAPSE
106	GO_cc	GO_VACUOLAR_PART	553	32	0.00147992	0.0139754	LAPTM5:TOLLIP:SBF2:SYT7:ATG16L2:CD63:SLC15A4:CLN5:ATP11A:ATP6V0D1:WDR59:GALNS:PRSS57:SLC44A2:ATRAID:CYB5R3:TMEM165:WDR41:FLOT1:PPT2:HLA-DQB2:HLA-DOB:CCZ1:ATP6V0A4:CPNE3:NAPRT1:UBA1:CLCN5:RRAGB:GLA:LAMP2:IDS:IDS	http://www.gsea-msigdb.org/gsea/msigdb/cards/GO_VACUOLAR_PART
107	GO_cc	GO_CONDENSED_NUCLEAR_CHROMOSOME	100	10	0.00162705	0.0150778	CHMP1A:RAD21L1:SMC1B:RNF212:RGS12:RRS1:FAM9A:FAM9C:SUV39H1:ATRX	http://www.gsea-msigdb.org/gsea/msigdb/cards/GO_CONDENSED_NUCLEAR_CHROMOSOME
108	GO_cc	GO_APICAL_PLASMA_MEMBRANE	313	21	0.00163705	0.0150778	PRKCZ:PDPN:INADL:ATP6V0D1:PARD6A:PARD6G:GNAS:MLC1:GNAT1:TNIK:FAT1:SLC9A3:SLC6A18:SLC23A1:SLC29A4:CLDN4:ABCB4:ATP6V0A4:NHS:GPR64:ATP7A	http://www.gsea-msigdb.org/gsea/msigdb/cards/GO_APICAL_PLASMA_MEMBRANE
109	GO_cc	GO_AMPA_GLUTAMATE_RECEPTOR_COMPLEX	27	5	0.00164184	0.0150778	OLFM3:DLG4:CACNG7:PORCN:DLG3	http://www.gsea-msigdb.org/gsea/msigdb/cards/GO_AMPA_GLUTAMATE_RECEPTOR_COMPLEX
110	GO_cc	GO_SARCOLEMMA	136	12	0.00174186	0.0158174	SYNC:CIB2:CACNG7:CACNG6:SNTG2:DYSF:COL6A3:FLOT1:LAMA2:OPRM1:SRI:ADRA1A	http://www.gsea-msigdb.org/gsea/msigdb/cards/GO_SARCOLEMMA
111	GO_cc	GO_POSTSYNAPTIC_SPECIALIZATION_MEMBRANE	101	10	0.00175398	0.0158174	DLG4:NLGN2:GRIN2D:LRRC4B:CACNG7:GLRA1:SCRIB:GRIN1:CNKSR2:DLG3	http://www.gsea-msigdb.org/gsea/msigdb/cards/GO_POSTSYNAPTIC_SPECIALIZATION_MEMBRANE
112	GO_cc	GO_CHROMOSOME_CENTROMERIC_REGION	193	15	0.0017963	0.0160545	CDCA8:AHCTF1:DYNLL1:PPP2R5C:SMC1B:NUP43:MAD1L1:ESCO2:SUV39H1:ATRX:CENPI:SEPT6:STAG2:PHF6:FMR1	http://www.gsea-msigdb.org/gsea/msigdb/cards/GO_CHROMOSOME_CENTROMERIC_REGION
113	GO_cc	GO_MITOCHONDRIAL_ENVELOPE	725	39	0.0018407	0.0163057	MRPL20:ATAD3A:MTG1:TIMM8B:SDHD:SDHD:SQRDL:BCL2L10:NDUFB10:MT3:COX10:MRPL4:PPP1R15A:HADHA:HADHB:HTRA2:UQCC1:MX2:PRODH:SLC25A1:CYB5R3:ATP5L2:HIGD1A:COX18:SNCA:SDHA:FBXL4:RTN4IP1:AGK:TDH:HCCS:APOO:NDUFB11:OGT:ARMCX1:ARMCX6:ARMCX3:SLC25A53:AIFM1:CMC4	http://www.gsea-msigdb.org/gsea/msigdb/cards/GO_MITOCHONDRIAL_ENVELOPE
114	GO_cc	GO_POSTSYNAPTIC_DENSITY_INTRACELLULAR_COMPONENT	17	4	0.00192433	0.016897	PSD:ABR:TNIK:DLG3	http://www.gsea-msigdb.org/gsea/msigdb/cards/GO_POSTSYNAPTIC_DENSITY_INTRACELLULAR_COMPONENT
115	GO_cc	GO_PRESYNAPTIC_ACTIVE_ZONE	70	8	0.00200181	0.0174245	CTBP2:PPFIA2:C1QBP:NRXN1:GAD1:ERC2:FLOT1:SYP	http://www.gsea-msigdb.org/gsea/msigdb/cards/GO_PRESYNAPTIC_ACTIVE_ZONE
116	GO_cc	GO_SPINDLE_POLE	158	13	0.00214382	0.0184997	CEP104:CEP85:TUBGCP5:WDR73:CTDP1:FAM110C:CUL3:FAM83D:MAD1L1:BEX4:STAG2:IKBKG:BRCC3	http://www.gsea-msigdb.org/gsea/msigdb/cards/GO_SPINDLE_POLE
117	GO_cc	GO_COLLAGEN_TRIMER	87	9	0.00216679	0.0185381	GLDN:COLEC11:COL6A3:COL20A1:COL25A1:COL21A1:COL15A1:COL5A1:EDA	http://www.gsea-msigdb.org/gsea/msigdb/cards/GO_COLLAGEN_TRIMER
118	GO_cc	GO_HETEROTRIMERIC_G_PROTEIN_COMPLEX	29	5	0.00228825	0.0192482	GNG4:GNG13:GNG8:GNAS:GNAT1	http://www.gsea-msigdb.org/gsea/msigdb/cards/GO_HETEROTRIMERIC_G_PROTEIN_COMPLEX
119	GO_cc	GO_CENTRIOLAR_SATELLITE	29	5	0.00228825	0.0192482	PARD6A:PCNT:CCDC14:CEP72:FLOT1	http://www.gsea-msigdb.org/gsea/msigdb/cards/GO_CENTRIOLAR_SATELLITE
120	GO_cc	GO_EXTRINSIC_COMPONENT_OF_CYTOPLASMIC_SIDE_OF_PLASMA_MEMBRANE	88	9	0.00234502	0.0195614	GNG4:GNG13:DLG4:GNG8:GNAS:GNAT1:ESYT3:ESYT2:CDK16	http://www.gsea-msigdb.org/gsea/msigdb/cards/GO_EXTRINSIC_COMPONENT_OF_CYTOPLASMIC_SIDE_OF_PLASMA_MEMBRANE
121	GO_cc	GO_SYNAPTIC_VESICLE_MEMBRANE	106	10	0.00251413	0.0207259	SYT7:SYT12:DRD2:SCAMP5:SYN3:GABRA2:SNCA:ICA1:PTPRN2:SYP	http://www.gsea-msigdb.org/gsea/msigdb/cards/GO_SYNAPTIC_VESICLE_MEMBRANE
122	GO_cc	GO_NUCLEAR_LAMINA	9	3	0.00252603	0.0207259	HLCS:CASK:SUV39H1	http://www.gsea-msigdb.org/gsea/msigdb/cards/GO_NUCLEAR_LAMINA
123	GO_cc	GO_PHAGOCYTIC_VESICLE_MEMBRANE	73	8	0.00261658	0.0212943	SYT7:ATP6V0D1:SLC11A1:HLA-G:TAPBP:ATP6V0A4:ATP7A:LAMP2	http://www.gsea-msigdb.org/gsea/msigdb/cards/GO_PHAGOCYTIC_VESICLE_MEMBRANE
124	GO_cc	GO_NUCLEOLUS	1342	63	0.00278461	0.022479	CAMTA1:CEP85:CDCA8:SNORD64:ATF3:GPATCH2:FMN2:ADARB2:RPP38:MOB2:ARL14EP:STK24:UPF3A:SNORD114-22:SNORD64:SNORD116-23:SNORA24:COG7:MYO1C:C1QBP:RPL26:COX10:ACACA:FGF22:CC2D1A:GRWD1:RPS9:NOL10:NRXN1:POLR1A:NHEJ1:URB1:CLEC3B:SNORA24:NEK11:RGS12:PRDM5:SETD7:SDHA:PAPD7:SRP19:FBLL1:RRS1:CPNE3:PARP10:APTX:FAM9A:PDHA1:CASK:TSPYL2:PHF8:APEX2:NONO:TAF1:RPS6KA6:UPF3B:PHF6:FGF13:MAGEC2:FMR1:IDH3G:NAA10:DKC1:SNO…	http://www.gsea-msigdb.org/gsea/msigdb/cards/GO_NUCLEOLUS
125	GO_cc	GO_LATE_ENDOSOME	243	17	0.00283441	0.022698	SDF4:YIPF1:NTRK1:CD63:CHMP1A:KIDINS220:DYSF:STEAP3:SLC11A1:TMEM165:CCZ1:MAGI2:SFTPC:HDAC6:ATP7A:LAMP2:MTM1	http://www.gsea-msigdb.org/gsea/msigdb/cards/GO_LATE_ENDOSOME
126	GO_cc	GO_EARLY_ENDOSOME_MEMBRANE	145	12	0.00297528	0.0236369	NTRK1:WNT3A:DKK1:KREMEN2:LDLRAD4:FZD5:PMEPA1:TMEM165:HLA-G:TMEM184A:NAPEPLD:GRIPAP1	http://www.gsea-msigdb.org/gsea/msigdb/cards/GO_EARLY_ENDOSOME_MEMBRANE
127	GO_cc	GO_POSTSYNAPTIC_DENSITY_MEMBRANE	75	8	0.00310212	0.0244506	DLG4:GRIN2D:LRRC4B:CACNG7:SCRIB:GRIN1:CNKSR2:DLG3	http://www.gsea-msigdb.org/gsea/msigdb/cards/GO_POSTSYNAPTIC_DENSITY_MEMBRANE
128	GO_cc	GO_CONDENSED_CHROMOSOME	225	16	0.00316311	0.0247365	AHCTF1:CHMP1A:RAD21L1:SMC1B:RNF212:RGS12:NUP43:MAD1L1:RRS1:FAM9A:FAM9C:SUV39H1:ATRX:SEPT6:STAG2:PHF6	http://www.gsea-msigdb.org/gsea/msigdb/cards/GO_CONDENSED_CHROMOSOME
129	GO_cc	GO_VACUOLAR_MEMBRANE	399	24	0.00336245	0.0259472	LAPTM5:SBF2:SYT7:ATG16L2:CD63:SLC15A4:CLN5:ATP11A:ATP6V0D1:WDR59:SLC44A2:ATRAID:TMEM165:WDR41:FLOT1:HLA-DQB2:HLA-DOB:CCZ1:ATP6V0A4:CPNE3:UBA1:CLCN5:RRAGB:LAMP2	http://www.gsea-msigdb.org/gsea/msigdb/cards/GO_VACUOLAR_MEMBRANE
130	GO_cc	GO_NEUROMUSCULAR_JUNCTION	76	8	0.00336976	0.0259472	SYNC:CIB2:CHRNE:DLG4:HDAC4:LAMA2:SYP:DLG3	http://www.gsea-msigdb.org/gsea/msigdb/cards/GO_NEUROMUSCULAR_JUNCTION
131	GO_cc	GO_PLASMA_MEMBRANE_RECEPTOR_COMPLEX	187	14	0.00352511	0.0269362	OLFM3:INSRR:TOLLIP:CHRNE:DLG4:GRIN2D:CACNG7:HTRA2:GABBR1:SCRIB:GABBR2:GRIN1:PORCN:DLG3	http://www.gsea-msigdb.org/gsea/msigdb/cards/GO_PLASMA_MEMBRANE_RECEPTOR_COMPLEX
132	GO_cc	GO_GABA_RECEPTOR_COMPLEX	20	4	0.00362356	0.0274786	GABRA2:GABBR2:GABRE:GABRQ	http://www.gsea-msigdb.org/gsea/msigdb/cards/GO_GABA_RECEPTOR_COMPLEX
133	GO_cc	GO_POSTSYNAPTIC_SPECIALIZATION_INTRACELLULAR_COMPONENT	21	4	0.0043616	0.0328268	PSD:ABR:TNIK:DLG3	http://www.gsea-msigdb.org/gsea/msigdb/cards/GO_POSTSYNAPTIC_SPECIALIZATION_INTRACELLULAR_COMPONENT
134	GO_cc	GO_NUCLEAR_SPECK	389	23	0.00495506	0.0367022	SRSF10:SF3A3:PRKAA2:GPATCH2:LHPP:SRP54:GATAD2A:RBM11:DGKQ:MAML3:MOCS2:MSX2:STK19:BRD2:BRD2-IT1:FBXL4:PARK2:MLLT4:NR0B1:RBM10:AR:NONO:ESX1:PASD1	http://www.gsea-msigdb.org/gsea/msigdb/cards/GO_NUCLEAR_SPECK
135	GO_cc	GO_NUCLEAR_CHROMOSOME	599	32	0.00496098	0.0367022	MEF2D:BRMS1:H1FNT:NABP2:YEATS4:ERCC4:ACD:CHMP1A:KAT2A:GATAD2A:TTC21B:SSB:RAD21L1:SMC1B:RNF212:RGS12:ESR1:TBP:ESCO2:RRS1:FOXH1:APTX:FAM9A:FAM9C:YY2:SUV39H1:AR:TAF1:HDAC8:ATRX:UBE2A:HMGB3	http://www.gsea-msigdb.org/gsea/msigdb/cards/GO_NUCLEAR_CHROMOSOME
136	GO_cc	GO_CAVEOLA	81	8	0.00498651	0.0367022	PTRF:MLC1:SLC6A3:FLOT1:NOS3:ADRA1A:JAK2:HDAC6	http://www.gsea-msigdb.org/gsea/msigdb/cards/GO_CAVEOLA
137	GO_cc	GO_NUCLEAR_MEMBRANE	302	19	0.00531314	0.0385849	AHCTF1:YEATS4:BCL2L10:CERS3:INTS2:TXNL4A:CERS4:NRXN1:UNC50:ACKR2:RNF123:SNCA:PAPD7:LEMD2:INTS1:ADRA1A:TXLNG:PHF8:GUCY2F	http://www.gsea-msigdb.org/gsea/msigdb/cards/GO_NUCLEAR_MEMBRANE
138	GO_cc	GO_TRANSCRIPTIONAL_REPRESSOR_COMPLEX	82	8	0.00537097	0.0385849	SKI:MIER1:CTBP2:GATAD2A:HDAC4:SDR16C5:SUV39H1:PASD1	http://www.gsea-msigdb.org/gsea/msigdb/cards/GO_TRANSCRIPTIONAL_REPRESSOR_COMPLEX
139	GO_cc	GO_PHOTORECEPTOR_OUTER_SEGMENT	82	8	0.00537097	0.0385849	CIB2:GNAT1:PDE6B:PEX6:NAPEPLD:RPGR:CACNA1F:GUCY2F	http://www.gsea-msigdb.org/gsea/msigdb/cards/GO_PHOTORECEPTOR_OUTER_SEGMENT
140	GO_cc	GO_CELL_CORTEX_PART	176	13	0.00539648	0.0385849	PRKCZ:CTBP2:STXBP6:CIB2:CALB2:DLG4:LASP1:ERC2:MAEA:CAP2:FLOT1:EPB41L2:SEPT6	http://www.gsea-msigdb.org/gsea/msigdb/cards/GO_CELL_CORTEX_PART
141	GO_cc	GO_NEURON_SPINE	158	12	0.00591805	0.042014	PSD:DRD2:MT3:DLG4:SLC8A2:LAMA2:OPRM1:SRI:BAI1:GRIN1:OPHN1:FMR1	http://www.gsea-msigdb.org/gsea/msigdb/cards/GO_NEURON_SPINE
142	GO_cc	GO_NUCLEAR_OUTER_MEMBRANE_ENDOPLASMIC_RETICULUM_MEMBRANE_NETWORK	1080	51	0.00599702	0.0422748	DIO1:FMN2:FADS3:ALG9:ALG9:CERS3:ERN2:JPH3:MPDU1:REEP6:ATP8B3:PNPLA6:CERS4:NOTCH3:CYP2F1:PPP1R15A:AUP1:HTRA2:SEC23B:CYB5R3:ESYT3:PLOD2:XXYLT1:ANTXR2:SNCA:HLA-G:HLA-DQB2:TAPBP:CAMK2B:SRI:SLC37A3:RAB19:ESYT2:CLN8:SFTPC:SDR16C5:DPM2:FAM69B:MAN1B1:PIGA:MBTPS2:APOO:UBA1:PORCN:EBP:EDA:DGAT2L6:GUCY2F:ZDHHC9:RAB33A:NSDHL:SSR4	http://www.gsea-msigdb.org/gsea/msigdb/cards/GO_NUCLEAR_OUTER_MEMBRANE_ENDOPLASMIC_RETICULUM_MEMBRANE_NETWORK
143	GO_cc	GO_CATION_CHANNEL_COMPLEX	220	15	0.0061347	0.0429429	OLFM3:HCN4:PKD1:DLG4:CATSPERD:GRIN2D:CACNG7:CACNG6:TRPC1:GRIN1:LRRC26:PORCN:KCND1:CACNA1F:DLG3	http://www.gsea-msigdb.org/gsea/msigdb/cards/GO_CATION_CHANNEL_COMPLEX
144	GO_cc	GO_INTRINSIC_COMPONENT_OF_PRESYNAPTIC_MEMBRANE	85	8	0.00666075	0.0462954	SYT7:DRD2:NRXN1:SLC6A1:SLC6A3:GLRA1:OPRM1:ADRA1A	http://www.gsea-msigdb.org/gsea/msigdb/cards/GO_INTRINSIC_COMPONENT_OF_PRESYNAPTIC_MEMBRANE
145	GO_cc	GO_ORGANELLE_INNER_MEMBRANE	516	28	0.00670613	0.0462954	MRPL20:ATAD3A:MTG1:TIMM8B:SDHD:SDHD:SQRDL:NDUFB10:COX10:MRPL4:HADHA:HADHB:UNC50:UQCC1:PRODH:SLC25A1:ATP5L2:HIGD1A:COX18:SNCA:SDHA:LEMD2:AGK:TDH:HCCS:APOO:NDUFB11:SLC25A53:AIFM1	http://www.gsea-msigdb.org/gsea/msigdb/cards/GO_ORGANELLE_INNER_MEMBRANE
146	GO_cc	GO_CUL3_RING_UBIQUITIN_LIGASE_COMPLEX	37	5	0.00677468	0.0463939	CUL3:KLHL40:KLHL8:KLHL15:KLHL13	http://www.gsea-msigdb.org/gsea/msigdb/cards/GO_CUL3_RING_UBIQUITIN_LIGASE_COMPLEX
147	GO_cc	GO_TERMINAL_BOUTON	52	6	0.00681308	0.0463939	OXT:SNCA:PTPRN2:GRIN1:SYP:OPHN1	http://www.gsea-msigdb.org/gsea/msigdb/cards/GO_TERMINAL_BOUTON
148	GO_cc	GO_NUCLEAR_PORE	86	8	0.00713882	0.0482835	AHCTF1:MYO1C:RGPD5:RGPD8:MX2:NUP43:MAD1L1:NXT2	http://www.gsea-msigdb.org/gsea/msigdb/cards/GO_NUCLEAR_PORE
1	GO_mf	GO_CALCIUM_ION_BINDING	693	79	5.41355e-22	8.9053e-19	SDF4:MEGF6:MGMT:SYT7:LTBP3:SYT12:EFCAB4B:F10:CIB2:CALB2:PKD1L2:NOTCH3:COMP:SYT3:TPO:COLEC11:CGREF1:NRXN1:DYSF:FBLN7:DNAH7:SNED1:MATN4:COL20A1:CELSR1:CLEC3B:ESYT3:DGKG:LPHN3:SNCA:DCHS2:SPOCK3:FAT1:NKD2:CDH18:PCDHA1:PCDHA2:PCDHA3:PCDHA4:PCDHA5:PCDHA6:PCDHA7:PCDHB4:PCDHB6:PCDHB7:PCDHB8:PCDHB16:PCDHB10:PCDHB11:PCDHB12:PCDHB18:PCDHB15:PCDHGA1:PCDHGA2:PCDHGA3:PCDHGB1:PCDHGA4:PCDHGB2:PCDHGA5:PCDHGB3:PCD…	http://www.gsea-msigdb.org/gsea/msigdb/cards/GO_CALCIUM_ION_BINDING
2	GO_mf	GO_RIBONUCLEOTIDE_BINDING	1885	123	2.22819e-13	1.83269e-10	TTLL10:ATAD3A:CDK11B:CDK11A:PRKCZ:KIF17:MKNK1:ACOT11:PRKAA2:GBP4:CHD1L:NTRK1:INSRR:ATP1A4:KIF26B:ACBD7:MTG1:HRAS:GUCY1A2:H1FNT:TDG:VWA8:ABCC4:STK24:CARKD:ATP11A:SRP54:RAD51B:HCN4:ACSM3:ERN2:ACSF3:MYO1C:CAMKK1:MYO15A:RNF112:SLFN12L:ACACA:NKIRAS2:DHX58:KIF19:MAPK4:ATP8B3:LONP1:MAST1:ARHGAP35:HADHA:DQX1:DNAH6:TLK1:RAPGEF4:DNAH7:AGAP1:STK25:GNAS:ARFRP1:HLCS:MX2:UBE2G2:SYN3:CYB5R3:SMC1B:TTLL8:MOV10L1:…	http://www.gsea-msigdb.org/gsea/msigdb/cards/GO_RIBONUCLEOTIDE_BINDING
3	GO_mf	GO_DRUG_BINDING	1718	112	3.09294e-12	1.69596e-09	TTLL10:ATAD3A:CDK11B:CDK11A:PRKCZ:CEP104:KIF17:MKNK1:PRKAA2:CHD1L:NTRK1:INSRR:ATP1A4:CHI3L1:KIF26B:DRD2:H1FNT:TDG:VWA8:ABCC4:STK24:CARKD:ATP11A:SRP54:RAD51B:HBQ1:PDXDC1:ACSM3:ERN2:MT3:ACSF3:MYO1C:CAMKK1:CHRNE:MYO15A:SLFN12L:ACACA:DHX58:KIF19:MAPK4:ATP8B3:LONP1:RTBDN:MAST1:CYP2F1:DQX1:DNAH6:GAD1:TLK1:DNAH7:STK25:HLCS:UBE2G2:SYN3:CYB5R3:SMC1B:TTLL8:MOV10L1:IRAK2:NEK11:TNIK:MCCC1:EPHB3:DGKG:DGKQ:PAI…	http://www.gsea-msigdb.org/gsea/msigdb/cards/GO_DRUG_BINDING
4	GO_mf	GO_ADENYL_NUCLEOTIDE_BINDING	1536	101	2.41031e-11	9.91238e-09	TTLL10:ATAD3A:CDK11B:CDK11A:PRKCZ:KIF17:MKNK1:ACOT11:PRKAA2:CHD1L:NTRK1:INSRR:ATP1A4:KIF26B:ACBD7:H1FNT:TDG:VWA8:ABCC4:STK24:CARKD:ATP11A:RAD51B:HCN4:ACSM3:ERN2:ACSF3:MYO1C:CAMKK1:MYO15A:SLFN12L:ACACA:DHX58:KIF19:MAPK4:ATP8B3:LONP1:MAST1:HADHA:DQX1:DNAH6:TLK1:RAPGEF4:DNAH7:STK25:HLCS:UBE2G2:SYN3:CYB5R3:SMC1B:TTLL8:MOV10L1:IRAK2:NEK11:TNIK:MCCC1:EPHB3:DGKG:DGKQ:PAICS:MAPK10:PAPD7:G3BP1:DDR1:VARS2:…	http://www.gsea-msigdb.org/gsea/msigdb/cards/GO_ADENYL_NUCLEOTIDE_BINDING
5	GO_mf	GO_SEQUENCE_SPECIFIC_DNA_BINDING	1114	78	3.00869e-10	9.28037e-08	CAMTA1:PER3:DMBX1:GLIS1:BARHL2:MEF2D:LHX4:ZNF281:ATF3:CREM:FOXI2:FOXR1:SP7:HOXC4:HOXC4:NABP2:CUX2:TFDP1:UPF3A:NKX2-1:IRF2BPL:ACD:FOXF1:BCL6B:HNF1B:DLX3:ONECUT3:LONP1:CC2D1A:GATAD2A:ARHGAP35:GRWD1:ZNF175:HOXD12:HOXD11:HOXD10:HDAC4:TOX2:RBPJL:ZGPAT:KLF15:SOX2:NKX1-1:MSX1:PRDM5:PRDM9:NR2F1:NEUROG1:POU4F3:MSX2:HMGA1:TFAP2B:ESR1:PARK2:TBP:CUX1:GATA4:EBF2:FOXH1:BARHL1:YY2:ARX:NR0B1:BCOR:SUV39H1:HDAC6:T…	http://www.gsea-msigdb.org/gsea/msigdb/cards/GO_SEQUENCE_SPECIFIC_DNA_BINDING
6	GO_mf	GO_REGULATORY_REGION_NUCLEIC_ACID_BINDING	934	69	3.53576e-10	9.28037e-08	PER3:DMBX1:GLIS1:BARHL2:MEF2D:LHX4:ZNF281:ATF3:CREM:SP7:HOXC4:HOXC4:CUX2:TFDP1:NKX2-1:IRF2BPL:FOXF1:BCL6B:HNF1B:DLX3:ONECUT3:LONP1:CC2D1A:ARHGAP35:ZNF175:HOXD10:HDAC4:TOX2:RBPJL:ZGPAT:ZNF501:KLF15:SOX2:NKX1-1:MSX1:SNCA:PRDM5:PRDM9:NR2F1:NEUROG1:POU4F3:MSX2:HMGA1:TFAP2B:ESR1:PARK2:TBP:CUX1:GATA4:EBF2:FOXH1:BARHL1:YY2:ARX:BCOR:SUV39H1:HDAC6:TFE3:AR:NONO:TAF1:CITED1:TBX22:POU3F4:ZNF711:TAF7L:ESX1:EL…	http://www.gsea-msigdb.org/gsea/msigdb/cards/GO_REGULATORY_REGION_NUCLEIC_ACID_BINDING
7	GO_mf	GO_TRANSMEMBRANE_TRANSPORTER_ACTIVITY	1038	74	3.9491e-10	9.28037e-08	SLC35E2B:BSND:KCNN3:ATP1A4:ZDHHC13:ANO2:SLC15A4:ABCC4:NALCN:FAM155A:RASA3:TMEM30B:FLVCR2:KCNK10:SLC51B:HCN4:PKD1:ATP6V0D1:PKD1L2:JPH3:CHRNE:COX10:KCNJ12:LASP1:GJD3:PIEZO2:SLC44A2:BEST2:RTBDN:SLC8A2:GRIN2D:CACNG7:CACNG6:SLC5A6:SLC1A4:PCYOX1:SLC9A2:SLC11A1:SLC25A1:ATP5L2:SLC6A1:ANO10:SIDT1:SLC12A8:TRPC1:GABRA2:SLC9A3:SLC6A18:SLC6A3:SLC23A1:SLC36A3:GLRA1:SLC22A23:TAPBP:KCNK5:KCNK16:OPRM1:SLC29A4:CLD…	http://www.gsea-msigdb.org/gsea/msigdb/cards/GO_TRANSMEMBRANE_TRANSPORTER_ACTIVITY
8	GO_mf	GO_DOUBLE_STRANDED_DNA_BINDING	952	69	7.89619e-10	1.62366e-07	PER3:DMBX1:GLIS1:BARHL2:MEF2D:LHX4:ZNF281:ATF3:CREM:H1FNT:SP7:HOXC4:HOXC4:TDG:CUX2:TFDP1:NKX2-1:RAD51B:IRF2BPL:FOXF1:BCL6B:HNF1B:DLX3:ONECUT3:CC2D1A:ARHGAP35:GRWD1:ZNF175:HOXD10:HDAC4:TOX2:RBPJL:ZGPAT:KLF15:SOX2:NKX1-1:MSX1:PRDM5:PRDM9:NR2F1:NEUROG1:POU4F3:MSX2:HMGA1:TFAP2B:ESR1:PARK2:TBP:CUX1:GATA4:EBF2:APTX:BARHL1:YY2:ARX:BCOR:SUV39H1:HDAC6:TFE3:TSPYL2:AR:NONO:TBX22:POU3F4:ZNF711:ESX1:ELF4:ZIC3…	http://www.gsea-msigdb.org/gsea/msigdb/cards/GO_DOUBLE_STRANDED_DNA_BINDING
9	GO_mf	GO_SEQUENCE_SPECIFIC_DOUBLE_STRANDED_DNA_BINDING	860	64	1.16716e-09	2.13331e-07	PER3:DMBX1:GLIS1:BARHL2:MEF2D:LHX4:ZNF281:ATF3:CREM:SP7:HOXC4:HOXC4:CUX2:TFDP1:NKX2-1:IRF2BPL:FOXF1:BCL6B:HNF1B:DLX3:ONECUT3:CC2D1A:ARHGAP35:GRWD1:ZNF175:HOXD10:HDAC4:TOX2:RBPJL:ZGPAT:KLF15:SOX2:NKX1-1:MSX1:PRDM5:PRDM9:NR2F1:NEUROG1:POU4F3:MSX2:HMGA1:TFAP2B:ESR1:PARK2:TBP:CUX1:GATA4:EBF2:BARHL1:YY2:ARX:BCOR:SUV39H1:HDAC6:TFE3:TSPYL2:AR:NONO:TBX22:POU3F4:ZNF711:ESX1:ELF4:ZIC3:SOX3	http://www.gsea-msigdb.org/gsea/msigdb/cards/GO_SEQUENCE_SPECIFIC_DOUBLE_STRANDED_DNA_BINDING
10	GO_mf	GO_ION_TRANSMEMBRANE_TRANSPORTER_ACTIVITY	870	64	1.83946e-09	2.75948e-07	BSND:KCNN3:ATP1A4:ZDHHC13:ANO2:SLC15A4:ABCC4:NALCN:FAM155A:RASA3:TMEM30B:KCNK10:SLC51B:HCN4:PKD1:ATP6V0D1:PKD1L2:JPH3:CHRNE:COX10:KCNJ12:LASP1:GJD3:PIEZO2:SLC44A2:BEST2:RTBDN:SLC8A2:GRIN2D:CACNG7:CACNG6:SLC5A6:SLC1A4:PCYOX1:SLC9A2:SLC11A1:SLC25A1:ATP5L2:SLC6A1:ANO10:SLC12A8:TRPC1:GABRA2:SLC9A3:SLC6A18:SLC6A3:SLC23A1:SLC36A3:GLRA1:KCNK5:KCNK16:OPRM1:CLDN4:ATP6V0A4:GRIN1:LRRC26:GLRA2:IL1RAPL1:KCND1…	http://www.gsea-msigdb.org/gsea/msigdb/cards/GO_ION_TRANSMEMBRANE_TRANSPORTER_ACTIVITY
11	GO_mf	GO_MOLECULAR_TRANSDUCER_ACTIVITY	1529	95	1.84525e-09	2.75948e-07	CDK11B:CDK11A:TAS1R2:PTCH2:PRKAA2:TACSTD2:NTRK1:INSRR:SLAMF1:PRLHR:GPR123:MRGPRX1:OR4A15:OR4C6:MTNR1B:DRD2:SORL1:OR8A1:KLRC1:TAS2R13:LMBR1L:OXGR1:OR4K17:NRXN3:SSTR5:PKD1:PAQR4:CHRNE:NLGN2:GPR179:MRC2:CD300A:MC4R:GALR1:RTBDN:NOTCH3:GRIN2D:NTSR2:NRXN1:FZD5:CXCR1:GPR55:MC3R:CELSR1:IL17REL:ACKR2:GRM2:IL17RD:GPR149:EPHB3:SORCS2:GABRA2:LPHN3:ANTXR2:PGRMC2:NR2F1:MCC:GLRA1:UNC5A:GABBR1:DDR1:HLA-DQB2:HLA-…	http://www.gsea-msigdb.org/gsea/msigdb/cards/GO_MOLECULAR_TRANSDUCER_ACTIVITY
12	GO_mf	GO_DNA_BINDING_TRANSCRIPTION_FACTOR_ACTIVITY	1691	102	2.17286e-09	2.97863e-07	SKI:CAMTA1:CASZ1:DMBX1:GLIS1:MIER1:BARHL2:MEF2D:LHX4:ZNF281:ATF3:ZNF678:AHCTF1:CREM:FOXI2:FOXR1:SP7:HOXC4:HOXC4:YEATS4:CUX2:TFDP1:NKX2-1:IRF2BPL:CERS3:FOXF1:BCL6B:HNF1B:SP6:DLX3:MIER2:ONECUT3:ZNF57:SNAPC2:CC2D1A:GATAD2A:ZNF155:ZNF230:ARHGAP35:ZNF175:ZSCAN5B:ZSCAN5C:ZNF471:ZIM2:PEG3:ZNF264:HOXD12:HOXD11:HOXD10:DNMT3B:TOX2:RBPJL:ZGPAT:ZBTB46:ZNF501:BBX:KLF15:SOX2:NKX1-1:MSX1:PRDM5:PRDM9:NR2F1:NEURO…	http://www.gsea-msigdb.org/gsea/msigdb/cards/GO_DNA_BINDING_TRANSCRIPTION_FACTOR_ACTIVITY
13	GO_mf	GO_IDENTICAL_PROTEIN_BINDING	1706	102	3.44571e-09	4.12166e-07	SDF4:DMBX1:GBP4:GSTM3:MEF2D:NTRK1:SLAMF1:ATF3:PCBD1:LHPP:SBF2:DRD2:ANO2:TDG:DYNLL1:MGAT2:BCL2L10:HCN4:CIB2:NAA60:NAA60:ERCC4:CBLN1:HSBP1:CHMP1A:NLGN2:ACACA:HNF1B:JUP:PTRF:VPS25:BAIAP2:MAPK4:NOTCH3:DACT3:HSD17B14:HTRA2:FHL2:SLC11A1:CUL3:HDAC4:STK25:RBM11:CLDN14:HLCS:CRYAA:UBE2G2:FAM118A:IRAK2:PAICS:SNCA:CEP72:CDH18:NEUROG1:PCDHA4:PCDHA7:PCDHB6:PCDHB8:CAP2:HLA-G:TRIM39:CDSN:GNMT:TFAP2B:ESR1:PARK2:M…	http://www.gsea-msigdb.org/gsea/msigdb/cards/GO_IDENTICAL_PROTEIN_BINDING
14	GO_mf	GO_TRANSPORTER_ACTIVITY	1241	81	3.5078e-09	4.12166e-07	SLC35E2B:FABP3:BSND:KCNN3:ATP1A4:ZDHHC13:ANO2:SLC15A4:ABCC4:NALCN:FAM155A:ATP11A:RASA3:TMEM30B:FLVCR2:KCNK10:SLC51B:HCN4:PKD1:ATP6V0D1:PKD1L2:JPH3:CHRNE:COX10:KCNJ12:LASP1:GJD3:PIEZO2:ATP8B3:SLC44A2:BEST2:RTBDN:SLC8A2:GRIN2D:CACNG7:CACNG6:SLC5A6:SLC1A4:PCYOX1:SLC9A2:SLC11A1:SLC25A1:ATP5L2:MLC1:SLC6A1:ANO10:SIDT1:SLC12A8:TRPC1:GABRA2:COX18:SLC9A3:SLC6A18:SLC6A3:SLC23A1:SLC36A3:GLRA1:SLC22A23:TAPBP…	http://www.gsea-msigdb.org/gsea/msigdb/cards/GO_TRANSPORTER_ACTIVITY
15	GO_mf	GO_SIGNALING_RECEPTOR_BINDING	1619	98	3.83957e-09	4.21073e-07	PDPN:PTCH2:NTRK1:PTPN14:WNT3A:DKK1:CTBP2:TOLLIP:DRD2:RNF41:BMP4:NRXN3:SIVA1:CIB2:NMB:MFGE8:IL17C:MYO1C:C1QBP:DLG4:NLGN2:IGFBP4:JUP:SHC2:FGF22:PALM:COMP:LRRC4B:SNTG2:NRXN1:NMS:TGFBRAP1:FHL2:CUL3:RSPO4:OXT:ASIP:GNAS:EDN3:IGLL1:CMTM8:GNAT1:FGF12:MUC4:SLC6A3:CARTPT:DOCK2:BTNL8:HLA-G:FLOT1:MICA:MICB:TNXB:EGFL8:TAPBP:HMGA1:LAMA2:CTGF:ESR1:PARK2:TBP:NXPH1:VWDE:MAGI2:SRI:SERPINE1:SHH:BMP1:CRH:CPNE3:RSPO2…	http://www.gsea-msigdb.org/gsea/msigdb/cards/GO_SIGNALING_RECEPTOR_BINDING
16	GO_mf	GO_MOLECULAR_FUNCTION_REGULATOR	1787	105	5.01184e-09	5.15279e-07	PRKCZ:SKI:BSND:EVI5:FAM212B:WNT3A:CCNY:ARHGAP22:AGAP7:DKK1:PSD:ST5:SBF2:SERGEF:CST6:CCS:ARHGEF17:DYNLL1:RASA3:BMP4:RGS6:RIN3:PPP2R5C:NMB:MT3:IL17C:ABR:TBCD:FGF22:ARHGAP35:PPP1R15A:CACNG7:CACNG6:KIDINS220:ASAP2:NRXN1:AUP1:RGPD5:RGPD8:PSD4:LYPD6B:RAPGEF4:AGAP1:COL6A3:OXT:SEC23B:GNAS:EDN3:TIMP3:CMTM8:GRM2:ARHGEF26:CAMK2N2:FGF12:DGKQ:RGS12:SPINK2:SNCA:SPOCK3:CARTPT:WDR41:ARHGAP26:DOCK2:RASGEF1C:PPP1R…	http://www.gsea-msigdb.org/gsea/msigdb/cards/GO_MOLECULAR_FUNCTION_REGULATOR
17	GO_mf	GO_CATION_TRANSMEMBRANE_TRANSPORTER_ACTIVITY	637	47	2.41602e-07	2.33786e-05	KCNN3:ATP1A4:ZDHHC13:SLC15A4:NALCN:FAM155A:RASA3:KCNK10:HCN4:PKD1:ATP6V0D1:PKD1L2:JPH3:CHRNE:COX10:KCNJ12:PIEZO2:SLC44A2:SLC8A2:GRIN2D:CACNG7:CACNG6:SLC5A6:SLC1A4:SLC9A2:SLC11A1:ATP5L2:SLC6A1:ANO10:SLC12A8:TRPC1:SLC9A3:SLC6A18:SLC6A3:SLC23A1:SLC36A3:KCNK5:KCNK16:OPRM1:ATP6V0A4:GRIN1:LRRC26:IL1RAPL1:KCND1:CACNA1F:CLCN5:ATP7A	http://www.gsea-msigdb.org/gsea/msigdb/cards/GO_CATION_TRANSMEMBRANE_TRANSPORTER_ACTIVITY
18	GO_mf	GO_PASSIVE_TRANSMEMBRANE_TRANSPORTER_ACTIVITY	452	37	3.87748e-07	3.54358e-05	BSND:KCNN3:ANO2:NALCN:FAM155A:RASA3:KCNK10:HCN4:PKD1:PKD1L2:JPH3:CHRNE:KCNJ12:GJD3:PIEZO2:BEST2:GRIN2D:CACNG7:CACNG6:SLC1A4:ANO10:TRPC1:GABRA2:GLRA1:KCNK5:KCNK16:OPRM1:CLDN4:GRIN1:LRRC26:GLRA2:IL1RAPL1:KCND1:CACNA1F:CLCN5:GABRE:GABRQ	http://www.gsea-msigdb.org/gsea/msigdb/cards/GO_PASSIVE_TRANSMEMBRANE_TRANSPORTER_ACTIVITY
19	GO_mf	GO_HYDROLASE_ACTIVITY_ACTING_ON_ACID_ANHYDRIDES	921	60	4.14912e-07	3.59226e-05	KIF17:WDR78:GBP4:CHD1L:ATP1A4:GNG4:KIF26B:LHPP:MTG1:HRAS:DYNLL1:VWA8:ABCC4:ATP11A:SRP54:TMEM30B:RAD51B:RGS6:GNG13:ATP6V0D1:MYO1C:MYO15A:RNF112:NKIRAS2:DHX58:KIF19:ATP8B3:LONP1:GNG8:ARHGAP35:PCYOX1:DQX1:DNAH6:DNAH7:AGAP1:GNAS:ARFRP1:MX2:ATP5L2:MOV10L1:GNAT1:RAB6B:RGS12:G3BP1:TAPBP:KIFC1:PEX6:GARS:ABCB4:ATP6V0A4:RAB19:DDX53:EIF2S3:ERAS:NUDT11:RRAGB:ATRX:ATP7A:SEPT6:RAB33A	http://www.gsea-msigdb.org/gsea/msigdb/cards/GO_HYDROLASE_ACTIVITY_ACTING_ON_ACID_ANHYDRIDES
20	GO_mf	GO_SULFUR_COMPOUND_BINDING	242	25	4.59892e-07	3.78261e-05	CEP104:ACOT11:GSTM3:ACBD7:OGDHL:HPSE2:BMP4:PRSS57:ADAMTSL5:COMP:HADHA:FBLN7:RSPO4:HLCS:CLEC3B:MCCC1:COL25A1:GLRA1:TNXB:GNMT:CTGF:SMOC2:TMEM184A:RSPO2:COL5A1	http://www.gsea-msigdb.org/gsea/msigdb/cards/GO_SULFUR_COMPOUND_BINDING
21	GO_mf	GO_CHLORIDE_TRANSMEMBRANE_TRANSPORTER_ACTIVITY	99	15	7.87177e-07	6.16622e-05	BSND:ANO2:BEST2:SLC1A4:PCYOX1:ANO10:SLC12A8:GABRA2:SLC6A3:GLRA1:CLDN4:GLRA2:CLCN5:GABRE:GABRQ	http://www.gsea-msigdb.org/gsea/msigdb/cards/GO_CHLORIDE_TRANSMEMBRANE_TRANSPORTER_ACTIVITY
22	GO_mf	GO_OXIDOREDUCTASE_ACTIVITY	731	50	9.56922e-07	7.15516e-05	SH3BGRL3:DIO1:AKR1C1:OGDHL:PCBD1:RNLS:CTBP2:FADS3:CCS:SDHD:SDHD:ALDH1L2:ABCC4:SQRDL:HBQ1:NDUFB10:COX10:DHRS11:HSD17B1:KDM4B:CYP2F1:HSD17B14:TPO:HADHA:HADHB:PCYOX1:STEAP3:CYP27C1:PRODH:GSTT1:CYB5R3:PLOD2:SNCA:SDHA:RTN4IP1:BLVRA:AKR1D1:NOS3:MSRA:SDR16C5:ADHFE1:PIR:PDHA1:PHF8:PGK1:AIFM1:ENOX2:NSDHL:IDH3G:G6PD:TMLHE	http://www.gsea-msigdb.org/gsea/msigdb/cards/GO_OXIDOREDUCTASE_ACTIVITY
23	GO_mf	GO_TRANSMEMBRANE_SIGNALING_RECEPTOR_ACTIVITY	1263	74	1.12498e-06	8.04605e-05	TAS1R2:PTCH2:NTRK1:INSRR:SLAMF1:PRLHR:GPR123:MRGPRX1:OR4A15:OR4C6:MTNR1B:DRD2:SORL1:OR8A1:KLRC1:TAS2R13:LMBR1L:OXGR1:OR4K17:SSTR5:PKD1:CHRNE:GPR179:MRC2:MC4R:GALR1:GRIN2D:NTSR2:FZD5:CXCR1:GPR55:MC3R:CELSR1:IL17REL:ACKR2:GRM2:IL17RD:GPR149:EPHB3:SORCS2:GABRA2:LPHN3:ANTXR2:GLRA1:UNC5A:GABBR1:DDR1:HLA-DQB2:HLA-DOB:IL20RA:OPRM1:CLDN4:GRM8:PTPRN2:ADRA1A:BAI1:GABBR2:GPR144:GRIN1:GLRA2:GRPR:GPR64:EBP:ED…	http://www.gsea-msigdb.org/gsea/msigdb/cards/GO_TRANSMEMBRANE_SIGNALING_RECEPTOR_ACTIVITY
24	GO_mf	GO_METAL_ION_TRANSMEMBRANE_TRANSPORTER_ACTIVITY	438	35	1.37874e-06	9.45012e-05	KCNN3:ATP1A4:ZDHHC13:NALCN:FAM155A:RASA3:KCNK10:HCN4:PKD1:PKD1L2:JPH3:KCNJ12:SLC8A2:GRIN2D:CACNG7:CACNG6:SLC5A6:SLC9A2:SLC11A1:SLC6A1:SLC12A8:TRPC1:SLC9A3:SLC6A18:SLC6A3:SLC23A1:KCNK5:KCNK16:OPRM1:GRIN1:LRRC26:IL1RAPL1:KCND1:CACNA1F:ATP7A	http://www.gsea-msigdb.org/gsea/msigdb/cards/GO_METAL_ION_TRANSMEMBRANE_TRANSPORTER_ACTIVITY
25	GO_mf	GO_GATED_CHANNEL_ACTIVITY	339	29	2.8816e-06	0.000189609	KCNN3:ANO2:NALCN:FAM155A:RASA3:KCNK10:HCN4:JPH3:CHRNE:KCNJ12:PIEZO2:GRIN2D:CACNG7:CACNG6:ANO10:GABRA2:GLRA1:KCNK5:KCNK16:OPRM1:GRIN1:LRRC26:GLRA2:IL1RAPL1:KCND1:CACNA1F:CLCN5:GABRE:GABRQ	http://www.gsea-msigdb.org/gsea/msigdb/cards/GO_GATED_CHANNEL_ACTIVITY
26	GO_mf	GO_TRANSCRIPTION_FACTOR_BINDING	639	44	3.57119e-06	0.000225946	SKI:PER3:MIER1:MEF2D:CREM:CTBP2:BRMS1:HOXC4:HOXC4:TDG:TFDP1:ERCC4:PARD6A:C1QBP:JUP:KAT2A:CTDP1:MIER2:MAMSTR:FHL2:PTPRN:HDAC4:DGKQ:PRDM5:MSX2:HMGA1:ESR1:DACT2:TBP:SRI:GATA4:SDR16C5:ZFPM2:MED30:FOXH1:TRAPPC2:NR0B1:BCOR:MED14:AR:TAF1:HDAC8:TAF7L:HMGB3:PASD1	http://www.gsea-msigdb.org/gsea/msigdb/cards/GO_TRANSCRIPTION_FACTOR_BINDING
27	GO_mf	GO_CHLORIDE_CHANNEL_ACTIVITY	74	12	4.77311e-06	0.000290806	BSND:ANO2:BEST2:SLC1A4:ANO10:GABRA2:GLRA1:CLDN4:GLRA2:CLCN5:GABRE:GABRQ	http://www.gsea-msigdb.org/gsea/msigdb/cards/GO_CHLORIDE_CHANNEL_ACTIVITY
28	GO_mf	GO_NEUROLIGIN_FAMILY_PROTEIN_BINDING	5	4	5.53765e-06	0.000325337	NRXN3:DLG4:SNTG2:NRXN1	http://www.gsea-msigdb.org/gsea/msigdb/cards/GO_NEUROLIGIN_FAMILY_PROTEIN_BINDING
29	GO_mf	GO_NEUROPEPTIDE_BINDING	24	7	8.33319e-06	0.000470014	SSTR5:MC4R:GALR1:MC3R:GPR149:OPRM1:GRPR	http://www.gsea-msigdb.org/gsea/msigdb/cards/GO_NEUROPEPTIDE_BINDING
30	GO_mf	GO_TRANSCRIPTION_COREGULATOR_ACTIVITY	557	39	8.57168e-06	0.000470014	SKI:MIER1:ZNF281:ATF3:PTPN14:WNT3A:PCBD1:CTBP2:UTF1:TDG:TFDP1:HSBP1:C1QBP:JUP:KAT2A:MIER2:ARHGAP35:FHL2:HDAC4:DNMT3B:MAML3:NR2F1:MSX2:HMGA1:TFAP2B:GATA4:SDR16C5:ZFPM2:MED30:PIR:NR0B1:BCOR:MED14:SSX1:MAGED1:TAF1:CITED1:TAF7L:SOX3	http://www.gsea-msigdb.org/gsea/msigdb/cards/GO_TRANSCRIPTION_COREGULATOR_ACTIVITY
31	GO_mf	GO_ENZYME_REGULATOR_ACTIVITY	1019	60	1.00419e-05	0.000532869	SKI:EVI5:FAM212B:CCNY:ARHGAP22:AGAP7:SBF2:CST6:CCS:DYNLL1:RASA3:RGS6:RIN3:PPP2R5C:MT3:ABR:TBCD:ARHGAP35:PPP1R15A:KIDINS220:ASAP2:AUP1:RGPD5:RGPD8:AGAP1:COL6A3:SEC23B:GNAS:TIMP3:CAMK2N2:DGKQ:RGS12:SPINK2:SNCA:SPOCK3:ARHGAP26:DOCK2:PPP1R11:C4B:TFAP2B:ESR1:PRKAR1B:SERPINE1:PRKAG2:DNAJB6:DPM2:ARHGAP6:RPS6KA3:PCSK1N:OPHN1:STARD8:ATP7A:NGFRAP1:XIAP:ARHGAP36:FGF13:FAM58A:RENBP:MTCP1:BRCC3	http://www.gsea-msigdb.org/gsea/msigdb/cards/GO_ENZYME_REGULATOR_ACTIVITY
32	GO_mf	GO_DNA_BINDING_TRANSCRIPTION_ACTIVATOR_ACTIVITY	414	31	1.95823e-05	0.00100665	GLIS1:BARHL2:MEF2D:LHX4:ATF3:SP7:HOXC4:HOXC4:TFDP1:IRF2BPL:FOXF1:DLX3:ONECUT3:ZNF175:HOXD10:TOX2:RBPJL:KLF15:SOX2:MSX1:POU4F3:TFAP2B:ESR1:GATA4:EBF2:FOXH1:BARHL1:YY2:TFE3:AR:ELF4:ZIC3	http://www.gsea-msigdb.org/gsea/msigdb/cards/GO_DNA_BINDING_TRANSCRIPTION_ACTIVATOR_ACTIVITY
33	GO_mf	GO_ZINC_ION_BINDING	806	49	2.88926e-05	0.00142118	ATAD3A:SKI:SF3A3:TIMM8B:RNF41:USP44:SCAPER:RNF151:MT3:MT1B:CHMP1A:RNF112:DHX58:GATAD2A:ZIM2:POLR1A:HDAC4:SEC23B:SNCA:HHIP:TRIM60:NR2F1:GLRA1:TRIM40:TRIM39:RTN4IP1:ESR1:PARK2:BLVRA:TRIM74:STAG3L3:TRIM73:TRIM4:NAPEPLD:ZNF282:SHH:GATA4:BMP1:ZFPM2:ZFP37:CA5B:SUV39H1:HDAC6:PHF8:APEX2:AR:ZCCHC13:ZMAT1:MID2:ZNF185	http://www.gsea-msigdb.org/gsea/msigdb/cards/GO_ZINC_ION_BINDING
34	GO_mf	GO_ANION_CHANNEL_ACTIVITY	88	12	2.93739e-05	0.00142118	BSND:ANO2:BEST2:SLC1A4:ANO10:GABRA2:GLRA1:CLDN4:GLRA2:CLCN5:GABRE:GABRQ	http://www.gsea-msigdb.org/gsea/msigdb/cards/GO_ANION_CHANNEL_ACTIVITY
35	GO_mf	GO_KINASE_BINDING	722	45	3.35558e-05	0.00157712	PRKCZ:SKI:PER3:FAM212B:NTRK1:PTPN14:CCNY:PGAM1:CTBP2:TOLLIP:RNF41:TDG:PKD1:PARD6A:C1QBP:DLG4:JUP:MAPK4:PARD6G:SHC2:DACT3:PPP1R15A:FZD5:HDAC4:FAM83D:NEFH:GNAT1:CAMK2N2:DGKQ:DUSP22:ESR1:PARK2:DACT2:PRKAR1B:SPDYE6:PRKAG2:GATA4:CPNE3:JAK2:SHC3:RPS6KA3:WDR45:PFKFB1:DLG3:MTCP1	http://www.gsea-msigdb.org/gsea/msigdb/cards/GO_KINASE_BINDING
36	GO_mf	GO_TRANSITION_METAL_ION_BINDING	1072	60	4.36669e-05	0.00199534	ATAD3A:SKI:SF3A3:GYLTL1B:CCS:TIMM8B:RNF41:USP44:MGAT2:SCAPER:HBQ1:RNF151:MT3:MT1B:CHMP1A:RNF112:DHX58:GATAD2A:CYP2F1:ZIM2:POLR1A:CYP27C1:HDAC4:SEC23B:PLOD2:XXYLT1:SNCA:HHIP:TRIM60:NR2F1:GLRA1:TRIM40:TRIM39:RTN4IP1:ESR1:PARK2:BLVRA:TRIM74:STAG3L3:TRIM73:TRIM4:NAPEPLD:ZNF282:NOS3:SHH:GATA4:BMP1:ZFPM2:ZFP37:CA5B:SUV39H1:HDAC6:PHF8:APEX2:AR:ZCCHC13:ATP7A:ZMAT1:MID2:ZNF185:TMLHE	http://www.gsea-msigdb.org/gsea/msigdb/cards/GO_TRANSITION_METAL_ION_BINDING
37	GO_mf	GO_CATION_CHANNEL_ACTIVITY	317	25	5.26131e-05	0.00228578	KCNN3:NALCN:FAM155A:RASA3:KCNK10:HCN4:PKD1:PKD1L2:JPH3:CHRNE:KCNJ12:PIEZO2:GRIN2D:CACNG7:CACNG6:ANO10:TRPC1:KCNK5:KCNK16:OPRM1:GRIN1:LRRC26:IL1RAPL1:KCND1:CACNA1F	http://www.gsea-msigdb.org/gsea/msigdb/cards/GO_CATION_CHANNEL_ACTIVITY
38	GO_mf	GO_ATPASE_ACTIVITY_COUPLED	356	27	5.28021e-05	0.00228578	KIF17:WDR78:CHD1L:ATP1A4:DYNLL1:ABCC4:ATP11A:TMEM30B:RAD51B:ATP6V0D1:MYO1C:KIF19:ATP8B3:LONP1:PCYOX1:DQX1:DNAH6:DNAH7:ATP5L2:MOV10L1:G3BP1:TAPBP:PEX6:ABCB4:ATP6V0A4:ATRX:ATP7A	http://www.gsea-msigdb.org/gsea/msigdb/cards/GO_ATPASE_ACTIVITY_COUPLED
39	GO_mf	GO_PROTEIN_KINASE_ACTIVITY	588	38	6.32181e-05	0.00253792	CDK11B:CDK11A:PRKCZ:MKNK1:PRKAA2:NTRK1:INSRR:STK24:ERN2:CAMKK1:MAPK4:MAST1:TLK1:STK25:IRAK2:NEK11:TNIK:EPHB3:MAPK10:DDR1:STK19:CAMK2B:PRKAG2:CPNE3:JAK2:DAPK1:BMX:MAP3K15:RPS6KA3:CASK:CDK16:PIM2:WNK3:TAF1:RPS6KA6:BTK:NRK:GUCY2F	http://www.gsea-msigdb.org/gsea/msigdb/cards/GO_PROTEIN_KINASE_ACTIVITY
40	GO_mf	GO_TUBULIN_BINDING	321	25	6.4419e-05	0.00253792	KIF17:KIF26B:TUBGCP5:GAS8:KIF19:TBCD:APC2:FAM110C:DYSF:FAM83D:MX2:NEFH:SNCA:TPPP:KIFC1:PARK2:HDAC6:BEX4:MID2:CAPN6:PHF6:MAP7D3:FGF13:FMR1:CETN2	http://www.gsea-msigdb.org/gsea/msigdb/cards/GO_TUBULIN_BINDING
41	GO_mf	GO_IONOTROPIC_GLUTAMATE_RECEPTOR_BINDING	32	7	6.44792e-05	0.00253792	DRD2:DLG4:GNAS:FLOT1:SCRIB:OPHN1:DLG3	http://www.gsea-msigdb.org/gsea/msigdb/cards/GO_IONOTROPIC_GLUTAMATE_RECEPTOR_BINDING
42	GO_mf	GO_PROTEIN_DOMAIN_SPECIFIC_BINDING	698	43	6.47979e-05	0.00253792	SKI:SRSF10:WNT3A:LIN7C:HOXC4:HOXC4:RNF41:LIN7A:TDG:DYNLL1:TFDP1:PKD1:CHMP1A:DLG4:SNTG2:KIDINS220:CUL3:PMEPA1:CLEC3B:SNCA:SLC9A3:EPB41L2:OPRM1:PARK2:ICA1:BAI1:FOXH1:JAK2:ARHGAP6:NR0B1:SYP:ZXDA:AR:DLG3:CITED1:ATRX:TCEAL2:TCEAL6:TCEAL5:WBP5:TCEAL3:LAMP2:L1CAM:IKBKG	http://www.gsea-msigdb.org/gsea/msigdb/cards/GO_PROTEIN_DOMAIN_SPECIFIC_BINDING
43	GO_mf	GO_LIGASE_ACTIVITY_FORMING_CARBON_NITROGEN_BONDS	43	8	6.67936e-05	0.00255525	ACACA:HLCS:TTLL8:MCCC1:PAICS:GCLC:NAPRT1:CTPS2	http://www.gsea-msigdb.org/gsea/msigdb/cards/GO_LIGASE_ACTIVITY_FORMING_CARBON_NITROGEN_BONDS
44	GO_mf	GO_GUANYL_NUCLEOTIDE_EXCHANGE_FACTOR_ACTIVITY	211	19	7.16582e-05	0.00266236	PSD:ST5:SBF2:SERGEF:ARHGEF17:RIN3:ABR:PSD4:RAPGEF4:ARHGEF26:WDR41:DOCK2:RASGEF1C:RGL2:CCZ1:ARHGEF10:VAV2:RPGR:MCF2	http://www.gsea-msigdb.org/gsea/msigdb/cards/GO_GUANYL_NUCLEOTIDE_EXCHANGE_FACTOR_ACTIVITY
45	GO_mf	GO_COENZYME_BINDING	285	23	7.28305e-05	0.00266236	ACOT11:ACBD7:OGDHL:RNLS:CTBP2:SQRDL:PDXDC1:HSD17B1:HADHA:GAD1:HLCS:PRODH:CYB5R3:PLOD2:MCCC1:SDHA:GNMT:GCLC:NOS3:TDH:AIFM1:IDH3G:G6PD	http://www.gsea-msigdb.org/gsea/msigdb/cards/GO_COENZYME_BINDING
46	GO_mf	GO_OXIDOREDUCTASE_ACTIVITY_ACTING_ON_CH_OH_GROUP_OF_DONORS	128	14	8.04463e-05	0.00282342	AKR1C1:CTBP2:ABCC4:DHRS11:HSD17B1:HSD17B14:HADHA:HADHB:AKR1D1:SDR16C5:ADHFE1:NSDHL:IDH3G:G6PD	http://www.gsea-msigdb.org/gsea/msigdb/cards/GO_OXIDOREDUCTASE_ACTIVITY_ACTING_ON_CH_OH_GROUP_OF_DONORS
47	GO_mf	GO_DNA_BINDING_TRANSCRIPTION_REPRESSOR_ACTIVITY_RNA_POLYMERASE_II_SPECIFIC	231	20	8.09143e-05	0.00282342	DMBX1:GLIS1:ZNF281:ATF3:CREM:CUX2:BCL6B:CC2D1A:ARHGAP35:ZNF175:ZGPAT:MSX1:PRDM5:NR2F1:MSX2:PARK2:ARX:TBX22:ESX1:PHF6	http://www.gsea-msigdb.org/gsea/msigdb/cards/GO_DNA_BINDING_TRANSCRIPTION_REPRESSOR_ACTIVITY_RNA_POLYMERASE_II_SPECIFIC
48	GO_mf	GO_GTPASE_BINDING	531	35	8.23854e-05	0.00282342	YIPF1:EVI5:PSD:ST5:SBF2:SERGEF:ARHGEF17:SORL1:RNF41:STXBP6:RIN3:CCDC64B:PARD6A:GAS8:ABR:MYO1C:PARD6G:RGPD5:RGPD8:PSD4:RAPGEF4:PTPRN:ARHGEF26:WDR41:DOCK2:RASGEF1C:RGL2:MLLT4:CCZ1:ARHGEF10:VAV2:RPGR:RRAGB:ATP7A:MCF2	http://www.gsea-msigdb.org/gsea/msigdb/cards/GO_GTPASE_BINDING
49	GO_mf	GO_GLYCINE_BINDING	15	5	8.46034e-05	0.00283621	CEP104:GLRA1:GNMT:GRIN1:GLRA2	http://www.gsea-msigdb.org/gsea/msigdb/cards/GO_GLYCINE_BINDING
50	GO_mf	GO_INORGANIC_ANION_TRANSMEMBRANE_TRANSPORTER_ACTIVITY	145	15	8.62069e-05	0.00283621	BSND:ANO2:BEST2:SLC1A4:PCYOX1:ANO10:SLC12A8:GABRA2:SLC6A3:GLRA1:CLDN4:GLRA2:CLCN5:GABRE:GABRQ	http://www.gsea-msigdb.org/gsea/msigdb/cards/GO_INORGANIC_ANION_TRANSMEMBRANE_TRANSPORTER_ACTIVITY
51	GO_mf	GO_KINASE_ACTIVITY	758	45	0.000104114	0.00332235	CDK11B:CDK11A:PRKCZ:MKNK1:PRKAA2:NTRK1:INSRR:STK24:ERN2:CAMKK1:MAPK4:MAST1:TLK1:STK25:IRAK2:NEK11:TNIK:EPHB3:DGKG:DGKQ:MAPK10:DDR1:STK19:CAMK2B:AGK:PRKAG2:CPNE3:JAK2:DAPK1:BMX:MAP3K15:RPS6KA3:CASK:CDK16:PIM2:DGKK:WNK3:PFKFB1:TAF1:UPRT:PGK1:RPS6KA6:BTK:NRK:GUCY2F	http://www.gsea-msigdb.org/gsea/msigdb/cards/GO_KINASE_ACTIVITY
52	GO_mf	GO_COFACTOR_BINDING	495	33	0.000105023	0.00332235	ACOT11:GSTM3:ACBD7:OGDHL:RNLS:CTBP2:GUCY1A2:SDHD:SDHD:FLVCR2:SQRDL:HBQ1:PDXDC1:HSD17B1:CYP2F1:TPO:HADHA:CYP27C1:GAD1:HLCS:PRODH:CYB5R3:PLOD2:MCCC1:PPAT:SDHA:GNMT:GCLC:NOS3:TDH:JAK2:AIFM1:IDH3G:G6PD	http://www.gsea-msigdb.org/gsea/msigdb/cards/GO_COFACTOR_BINDING
53	GO_mf	GO_MICROTUBULE_BINDING	237	20	0.000114969	0.00353952	KIF17:KIF26B:TUBGCP5:GAS8:KIF19:APC2:DYSF:FAM83D:MX2:NEFH:SNCA:TPPP:KIFC1:HDAC6:MID2:CAPN6:MAP7D3:FGF13:FMR1:CETN2	http://www.gsea-msigdb.org/gsea/msigdb/cards/GO_MICROTUBULE_BINDING
54	GO_mf	GO_PROTEIN_SERINE_THREONINE_KINASE_ACTIVITY	435	30	0.00011778	0.00353952	CDK11B:CDK11A:PRKCZ:MKNK1:PRKAA2:STK24:ERN2:CAMKK1:MAPK4:MAST1:TLK1:STK25:IRAK2:NEK11:TNIK:MAPK10:STK19:CAMK2B:PRKAG2:CPNE3:DAPK1:MAP3K15:RPS6KA3:CASK:CDK16:PIM2:WNK3:TAF1:RPS6KA6:NRK	http://www.gsea-msigdb.org/gsea/msigdb/cards/GO_PROTEIN_SERINE_THREONINE_KINASE_ACTIVITY
55	GO_mf	GO_STRUCTURAL_CONSTITUENT_OF_SYNAPSE	16	5	0.000119747	0.00353952	CTBP2:PPFIA2:NEFH:ERC2:DLG3	http://www.gsea-msigdb.org/gsea/msigdb/cards/GO_STRUCTURAL_CONSTITUENT_OF_SYNAPSE
56	GO_mf	GO_MONOVALENT_INORGANIC_CATION_TRANSMEMBRANE_TRANSPORTER_ACTIVITY	374	27	0.000120494	0.00353952	KCNN3:ATP1A4:SLC15A4:NALCN:KCNK10:HCN4:ATP6V0D1:COX10:KCNJ12:SLC8A2:SLC5A6:SLC9A2:SLC11A1:ATP5L2:SLC6A1:SLC12A8:SLC9A3:SLC6A18:SLC6A3:SLC23A1:SLC36A3:KCNK5:KCNK16:ATP6V0A4:LRRC26:KCND1:CLCN5	http://www.gsea-msigdb.org/gsea/msigdb/cards/GO_MONOVALENT_INORGANIC_CATION_TRANSMEMBRANE_TRANSPORTER_ACTIVITY
57	GO_mf	GO_CYTOSKELETAL_PROTEIN_BINDING	948	53	0.000123205	0.00355564	KIF17:FABP3:FMN2:KIF26B:DPYSL4:PARVA:LIN7C:TUBGCP5:GAS8:MYO1C:MYO15A:LASP1:KIF19:BAIAP2:TBCD:APC2:MYBPC2:FAM110C:SNTG2:DYSF:PTPRN:FAM83D:MX2:NEFH:RAB6B:MAEA:SNCA:TPPP:NKD2:CDH18:CAP2:KIFC1:EPB41L2:OPRM1:PARK2:MLLT4:CAMK2B:COBL:NOS3:ARHGEF10:PTPN3:HDAC6:OPHN1:BEX4:MID2:CAPN6:PLS3:PHF6:MAP7D3:FGF13:FMR1:CETN2:ZNF185	http://www.gsea-msigdb.org/gsea/msigdb/cards/GO_CYTOSKELETAL_PROTEIN_BINDING
58	GO_mf	GO_DNA_BINDING_TRANSCRIPTION_FACTOR_BINDING	336	25	0.00013274	0.00376477	SKI:MIER1:MEF2D:CREM:CTBP2:BRMS1:HOXC4:HOXC4:JUP:CTDP1:MIER2:FHL2:HDAC4:DGKQ:PRDM5:HMGA1:ESR1:TBP:SRI:GATA4:SDR16C5:MED30:FOXH1:NR0B1:MED14:TAF1	http://www.gsea-msigdb.org/gsea/msigdb/cards/GO_DNA_BINDING_TRANSCRIPTION_FACTOR_BINDING
59	GO_mf	GO_GLYCOSAMINOGLYCAN_BINDING	222	19	0.00014035	0.00391314	RNASE7:BMP4:HAPLN3:C1QBP:PRSS57:ADAMTSL5:COMP:FBLN7:RSPO4:CLEC3B:COL25A1:SPOCK3:TNXB:CTGF:SMOC2:TMEM184A:SHH:RSPO2:COL5A1	http://www.gsea-msigdb.org/gsea/msigdb/cards/GO_GLYCOSAMINOGLYCAN_BINDING
60	GO_mf	GO_TRANSFERASE_ACTIVITY_TRANSFERRING_PHOSPHORUS_CONTAINING_GROUPS	908	51	0.000146865	0.00402654	CDK11B:CDK11A:PRKCZ:YRDC:MKNK1:PRKAA2:NTRK1:INSRR:STK24:ERN2:CAMKK1:MAPK4:MAST1:POLR1A:TLK1:STK25:IRAK2:NEK11:TNIK:EPHB3:DGKG:DGKQ:MAPK10:PAPD7:DDR1:STK19:ISPD:CAMK2B:AGK:PRKAG2:CPNE3:JAK2:DAPK1:BMX:MAP3K15:RPS6KA3:CASK:CDK16:PIM2:DGKK:WNK3:PFKFB1:TAF1:UPRT:PGK1:FAM46D:RPS6KA6:BTK:NRK:GUCY2F:DKC1	http://www.gsea-msigdb.org/gsea/msigdb/cards/GO_TRANSFERASE_ACTIVITY_TRANSFERRING_PHOSPHORUS_CONTAINING_GROUPS
61	GO_mf	GO_GTPASE_ACTIVITY	319	24	0.000151594	0.00403563	GBP4:GNG4:MTG1:HRAS:SRP54:RGS6:GNG13:RNF112:NKIRAS2:GNG8:ARHGAP35:AGAP1:GNAS:ARFRP1:MX2:GNAT1:RAB6B:RGS12:RAB19:EIF2S3:ERAS:RRAGB:SEPT6:RAB33A	http://www.gsea-msigdb.org/gsea/msigdb/cards/GO_GTPASE_ACTIVITY
62	GO_mf	GO_STRUCTURAL_MOLECULE_ACTIVITY	817	47	0.00015341	0.00403563	MRPL20:SYNC:CHI3L1:CTBP2:YEATS4:PPFIA2:UPF3A:RPL36AL:MFGE8:RPL3L:RPS2:RPL26:KRT25:KRT23:KRTAP3-2:JUP:VPS25:MRPL4:COMP:MYBPC2:RPS9:SNTG2:CRYGD:COL6A3:CLDN14:CRYAA:PCNT:NEFH:CMTM8:ERC2:MUC4:COL25A1:TNXB:HMGA1:COL21A1:LAMA2:EPB41L2:CLDN4:MAGI2:RPS20:COL15A1:COL5A1:SRPX:DLG3:RPL36A:SEPT6:UPF3B	http://www.gsea-msigdb.org/gsea/msigdb/cards/GO_STRUCTURAL_MOLECULE_ACTIVITY
63	GO_mf	GO_RAS_GUANYL_NUCLEOTIDE_EXCHANGE_FACTOR_ACTIVITY	136	14	0.000154556	0.00403563	ST5:SBF2:SERGEF:ARHGEF17:RIN3:ABR:RAPGEF4:ARHGEF26:WDR41:DOCK2:RGL2:ARHGEF10:VAV2:MCF2	http://www.gsea-msigdb.org/gsea/msigdb/cards/GO_RAS_GUANYL_NUCLEOTIDE_EXCHANGE_FACTOR_ACTIVITY
64	GO_mf	GO_ANION_TRANSMEMBRANE_TRANSPORTER_ACTIVITY	321	24	0.000166554	0.00428097	BSND:ANO2:SLC15A4:TMEM30B:SLC51B:BEST2:RTBDN:SLC1A4:PCYOX1:SLC25A1:SLC6A1:ANO10:SLC12A8:GABRA2:SLC6A18:SLC6A3:SLC23A1:SLC36A3:GLRA1:CLDN4:GLRA2:CLCN5:GABRE:GABRQ	http://www.gsea-msigdb.org/gsea/msigdb/cards/GO_ANION_TRANSMEMBRANE_TRANSPORTER_ACTIVITY
65	GO_mf	GO_ENZYME_ACTIVATOR_ACTIVITY	511	33	0.000189047	0.00478435	EVI5:ARHGAP22:AGAP7:CCS:RASA3:RGS6:RIN3:PPP2R5C:MT3:ABR:TBCD:ARHGAP35:PPP1R15A:ASAP2:RGPD5:RGPD8:AGAP1:SEC23B:GNAS:DGKQ:RGS12:ARHGAP26:DOCK2:PRKAG2:DNAJB6:ARHGAP6:OPHN1:STARD8:ATP7A:NGFRAP1:ARHGAP36:FGF13:MTCP1	http://www.gsea-msigdb.org/gsea/msigdb/cards/GO_ENZYME_ACTIVATOR_ACTIVITY
66	GO_mf	GO_CALCIUM_ION_TRANSMEMBRANE_TRANSPORTER_ACTIVITY	139	14	0.000194673	0.00485208	FAM155A:RASA3:PKD1:PKD1L2:JPH3:SLC8A2:GRIN2D:CACNG7:CACNG6:TRPC1:OPRM1:GRIN1:IL1RAPL1:CACNA1F	http://www.gsea-msigdb.org/gsea/msigdb/cards/GO_CALCIUM_ION_TRANSMEMBRANE_TRANSPORTER_ACTIVITY
67	GO_mf	GO_NEUROPEPTIDE_RECEPTOR_ACTIVITY	50	8	0.000202058	0.00493246	PRLHR:SSTR5:GALR1:NTSR2:SORCS2:OPRM1:GRPR:BRS3	http://www.gsea-msigdb.org/gsea/msigdb/cards/GO_NEUROPEPTIDE_RECEPTOR_ACTIVITY
68	GO_mf	GO_GLUTAMATE_BINDING	10	4	0.000203895	0.00493246	CEP104:GAD1:GCLC:GRIN1	http://www.gsea-msigdb.org/gsea/msigdb/cards/GO_GLUTAMATE_BINDING
69	GO_mf	GO_HISTONE_DEACETYLASE_BINDING	111	12	0.000284114	0.00677344	MIER1:MEF2D:BRMS1:KAT2A:MIER2:HDAC4:DNMT3B:PARK2:BCOR:HDAC6:BEX4:PHF6	http://www.gsea-msigdb.org/gsea/msigdb/cards/GO_HISTONE_DEACETYLASE_BINDING
70	GO_mf	GO_ACETYLCHOLINE_RECEPTOR_BINDING	11	4	0.000312109	0.00713083	DLG4:NRXN1:LYNX1:JAK2	http://www.gsea-msigdb.org/gsea/msigdb/cards/GO_ACETYLCHOLINE_RECEPTOR_BINDING
71	GO_mf	GO_DIACYLGLYCEROL_KINASE_ACTIVITY	11	4	0.000312109	0.00713083	DGKG:DGKQ:AGK:DGKK	http://www.gsea-msigdb.org/gsea/msigdb/cards/GO_DIACYLGLYCEROL_KINASE_ACTIVITY
72	GO_mf	GO_PHOSPHATIDYLETHANOLAMINE_BINDING	11	4	0.000312109	0.00713083	MFGE8:CD300A:ESYT3:ESYT2	http://www.gsea-msigdb.org/gsea/msigdb/cards/GO_PHOSPHATIDYLETHANOLAMINE_BINDING
73	GO_mf	GO_ACTIVE_TRANSMEMBRANE_TRANSPORTER_ACTIVITY	356	25	0.000320699	0.0072267	SLC35E2B:ATP1A4:SLC15A4:ABCC4:ATP6V0D1:SLC8A2:SLC5A6:SLC1A4:PCYOX1:SLC9A2:SLC11A1:ATP5L2:SLC6A1:SLC12A8:SLC9A3:SLC6A18:SLC6A3:SLC23A1:SLC36A3:TAPBP:SLC29A4:ABCB4:ATP6V0A4:CLCN5:ATP7A	http://www.gsea-msigdb.org/gsea/msigdb/cards/GO_ACTIVE_TRANSMEMBRANE_TRANSPORTER_ACTIVITY
74	GO_mf	GO_STRUCTURAL_CONSTITUENT_OF_PRESYNAPSE	5	3	0.000331839	0.00737669	CTBP2:PPFIA2:ERC2	http://www.gsea-msigdb.org/gsea/msigdb/cards/GO_STRUCTURAL_CONSTITUENT_OF_PRESYNAPSE
75	GO_mf	GO_ATPASE_ACTIVITY	443	29	0.000361133	0.00790315	KIF17:WDR78:CHD1L:ATP1A4:DYNLL1:VWA8:ABCC4:ATP11A:TMEM30B:RAD51B:ATP6V0D1:MYO1C:KIF19:ATP8B3:LONP1:PCYOX1:DQX1:DNAH6:DNAH7:ATP5L2:MOV10L1:G3BP1:TAPBP:KIFC1:PEX6:ABCB4:ATP6V0A4:ATRX:ATP7A	http://www.gsea-msigdb.org/gsea/msigdb/cards/GO_ATPASE_ACTIVITY
76	GO_mf	GO_PROTEIN_DEACETYLASE_ACTIVITY	30	6	0.000365131	0.00790315	MIER1:BRMS1:MIER2:HDAC4:HDAC6:HDAC8	http://www.gsea-msigdb.org/gsea/msigdb/cards/GO_PROTEIN_DEACETYLASE_ACTIVITY
77	GO_mf	GO_TRANSFERASE_ACTIVITY_TRANSFERRING_GLYCOSYL_GROUPS	279	21	0.000378953	0.00803888	GYLTL1B:B3GNT1:ALG9:ALG9:TMTC1:MGAT4C:GALNT9:MGAT2:B4GALNT2:B3GNTL1:ST8SIA5:B3GNT3:XXYLT1:PPAT:WBSCR17:CSGALNACT1:NAPRT1:PARP10:DPM2:GYG2:PIGA:OGT	http://www.gsea-msigdb.org/gsea/msigdb/cards/GO_TRANSFERASE_ACTIVITY_TRANSFERRING_GLYCOSYL_GROUPS
78	GO_mf	GO_RNA_POLYMERASE_II_GENERAL_TRANSCRIPTION_INITIATION_FACTOR_BINDING	20	5	0.000381175	0.00803888	ERCC4:CTDP1:ESR1:TBP:AR	http://www.gsea-msigdb.org/gsea/msigdb/cards/GO_RNA_POLYMERASE_II_GENERAL_TRANSCRIPTION_INITIATION_FACTOR_BINDING
79	GO_mf	GO_CHROMATIN_BINDING	535	33	0.000428562	0.00892386	PRKAA2:CTBP2:H1FNT:KAT2A:DLX3:GRWD1:POLR1A:HOXD10:HDAC4:RAD21L1:DNMT3B:RBPJL:FAM208A:PRDM5:SETD7:PRDM9:NEUROG1:BRD2:BRD2-IT1:HMGA1:TFAP2B:ESR1:EBF2:APTX:ARX:SUV39H1:PHF8:AR:NONO:CITED1:ATRX:ZNF711:STAG2:FMR1	http://www.gsea-msigdb.org/gsea/msigdb/cards/GO_CHROMATIN_BINDING
80	GO_mf	GO_WW_DOMAIN_BINDING	31	6	0.000440322	0.00902338	PMEPA1:TCEAL2:TCEAL6:TCEAL5:WBP5:TCEAL3	http://www.gsea-msigdb.org/gsea/msigdb/cards/GO_WW_DOMAIN_BINDING
81	GO_mf	GO_ORGANIC_ACID_BINDING	205	17	0.000444312	0.00902338	CEP104:FABP3:AKR1C1:HAPLN3:HBQ1:C1QBP:CYP27C1:GAD1:HLCS:PLOD2:MCCC1:GLRA1:GNMT:GCLC:NOS3:GRIN1:GLRA2	http://www.gsea-msigdb.org/gsea/msigdb/cards/GO_ORGANIC_ACID_BINDING
82	GO_mf	GO_S_ACYLTRANSFERASE_ACTIVITY	32	6	0.000527055	0.0105732	ZDHHC13:ZDHHC19:ZDHHC11:ZDHHC14:ZDHHC15:ZDHHC9	http://www.gsea-msigdb.org/gsea/msigdb/cards/GO_S_ACYLTRANSFERASE_ACTIVITY
83	GO_mf	GO_LIPID_BINDING	726	41	0.000567042	0.0112384	FABP3:ACOT11:ACBD7:PSD:SBF2:SYT7:SYT12:UNC119B:F10:RNASE7:STXBP6:MFGE8:HSD17B1:CD300A:ARHGAP35:SULT2B1:PLEKHA4:SYT3:DYSF:PSD4:CYP27C1:FZD5:AGAP1:ESYT3:SNCA:PGRMC2:ARHGAP26:ESR1:AKR1D1:ESYT2:CPNE3:BAI1:WDR45:SYP:AMER1:AR:OPHN1:STARD8:OGT:BTK:MTM1	http://www.gsea-msigdb.org/gsea/msigdb/cards/GO_LIPID_BINDING
84	GO_mf	GO_SMALL_GTPASE_BINDING	435	28	0.000588245	0.0115198	YIPF1:EVI5:ST5:SBF2:SERGEF:ARHGEF17:SORL1:RNF41:STXBP6:RIN3:CCDC64B:PARD6A:GAS8:ABR:MYO1C:PARD6G:RGPD5:RGPD8:RAPGEF4:ARHGEF26:WDR41:DOCK2:RGL2:MLLT4:ARHGEF10:VAV2:ATP7A:MCF2	http://www.gsea-msigdb.org/gsea/msigdb/cards/GO_SMALL_GTPASE_BINDING
85	GO_mf	GO_GABA_RECEPTOR_ACTIVITY	22	5	0.000613207	0.0118674	GABRA2:GABBR1:GABBR2:GABRE:GABRQ	http://www.gsea-msigdb.org/gsea/msigdb/cards/GO_GABA_RECEPTOR_ACTIVITY
86	GO_mf	GO_AMINO_ACID_BINDING	59	8	0.000644237	0.0122429	CEP104:GAD1:GLRA1:GNMT:GCLC:NOS3:GRIN1:GLRA2	http://www.gsea-msigdb.org/gsea/msigdb/cards/GO_AMINO_ACID_BINDING
87	GO_mf	GO_MELANOCORTIN_RECEPTOR_ACTIVITY	6	3	0.000647498	0.0122429	MC4R:MC3R:OPRM1	http://www.gsea-msigdb.org/gsea/msigdb/cards/GO_MELANOCORTIN_RECEPTOR_ACTIVITY
88	GO_mf	GO_VOLTAGE_GATED_ION_CHANNEL_ACTIVITY	194	16	0.000685163	0.0128079	NALCN:KCNK10:HCN4:KCNJ12:GRIN2D:CACNG7:CACNG6:KCNK5:KCNK16:OPRM1:GRIN1:LRRC26:IL1RAPL1:KCND1:CACNA1F:CLCN5	http://www.gsea-msigdb.org/gsea/msigdb/cards/GO_VOLTAGE_GATED_ION_CHANNEL_ACTIVITY
89	GO_mf	GO_STEROID_DEHYDROGENASE_ACTIVITY	34	6	0.000739894	0.0136756	AKR1C1:DHRS11:HSD17B1:HSD17B14:AKR1D1:NSDHL	http://www.gsea-msigdb.org/gsea/msigdb/cards/GO_STEROID_DEHYDROGENASE_ACTIVITY
90	GO_mf	GO_TRANSFERASE_ACTIVITY_TRANSFERRING_ACYL_GROUPS	255	19	0.000794326	0.0145185	ZDHHC13:CERS3:NAA60:NAA60:ACSM3:KAT2A:CERS4:HADHA:HADHB:ZDHHC19:ZDHHC11:ZDHHC14:ESCO2:PORCN:DGAT2L6:TAF1:OGT:ZDHHC15:ZDHHC9:NAA10	http://www.gsea-msigdb.org/gsea/msigdb/cards/GO_TRANSFERASE_ACTIVITY_TRANSFERRING_ACYL_GROUPS
91	GO_mf	GO_GTPASE_REGULATOR_ACTIVITY	297	21	0.000852794	0.0154159	EVI5:ARHGAP22:AGAP7:RASA3:RGS6:RIN3:ABR:TBCD:ARHGAP35:ASAP2:RGPD5:RGPD8:AGAP1:SEC23B:RGS12:ARHGAP26:DOCK2:ARHGAP6:OPHN1:STARD8:ARHGAP36	http://www.gsea-msigdb.org/gsea/msigdb/cards/GO_GTPASE_REGULATOR_ACTIVITY
92	GO_mf	GO_CHANNEL_REGULATOR_ACTIVITY	143	13	0.000866523	0.0154812	PRKCZ:BSND:CACNG7:CACNG6:NRXN1:GRM2:FGF12:SRI:LYNX1:PTPN3:LRRC26:WNK3:FGF13	http://www.gsea-msigdb.org/gsea/msigdb/cards/GO_CHANNEL_REGULATOR_ACTIVITY
93	GO_mf	GO_PHOSPHOLIPASE_BINDING	14	4	0.00087523	0.0154812	PRKCZ:DGKQ:SNCA:PARK2	http://www.gsea-msigdb.org/gsea/msigdb/cards/GO_PHOSPHOLIPASE_BINDING
94	GO_mf	GO_GLUTAMATE_RECEPTOR_BINDING	48	7	0.000895473	0.0156708	DRD2:DLG4:GNAS:FLOT1:SCRIB:OPHN1:DLG3	http://www.gsea-msigdb.org/gsea/msigdb/cards/GO_GLUTAMATE_RECEPTOR_BINDING
95	GO_mf	GO_CYSTEINE_TYPE_ENDOPEPTIDASE_INHIBITOR_ACTIVITY_INVOLVED_IN_APOPTOTIC_PROCESS	24	5	0.000937499	0.0162335	MT3:SNCA:TFAP2B:RPS6KA3:XIAP	http://www.gsea-msigdb.org/gsea/msigdb/cards/GO_CYSTEINE_TYPE_ENDOPEPTIDASE_INHIBITOR_ACTIVITY_INVOLVED_IN_APOPTOTIC_PROCESS
96	GO_mf	GO_HEPARIN_BINDING	163	14	0.000977013	0.0167415	BMP4:PRSS57:ADAMTSL5:COMP:FBLN7:RSPO4:CLEC3B:COL25A1:TNXB:CTGF:SMOC2:TMEM184A:RSPO2:COL5A1	http://www.gsea-msigdb.org/gsea/msigdb/cards/GO_HEPARIN_BINDING
97	GO_mf	GO_TRANSCRIPTION_COREPRESSOR_ACTIVITY	241	18	0.00104789	0.0176332	SKI:MIER1:ZNF281:ATF3:CTBP2:HSBP1:C1QBP:MIER2:ARHGAP35:HDAC4:DNMT3B:TFAP2B:SDR16C5:ZFPM2:NR0B1:BCOR:SSX1:SOX3	http://www.gsea-msigdb.org/gsea/msigdb/cards/GO_TRANSCRIPTION_COREPRESSOR_ACTIVITY
98	GO_mf	GO_LIGASE_ACTIVITY	146	13	0.00105049	0.0176332	ACSM3:ACSF3:ACACA:HLCS:TTLL8:MCCC1:PAICS:VARS2:GCLC:GARS:NAPRT1:CTPS2:UBA1	http://www.gsea-msigdb.org/gsea/msigdb/cards/GO_LIGASE_ACTIVITY
99	GO_mf	GO_PROTEIN_HOMODIMERIZATION_ACTIVITY	846	45	0.00107855	0.0179213	DMBX1:GBP4:GSTM3:MEF2D:NTRK1:ATF3:LHPP:SBF2:DRD2:ANO2:TDG:DYNLL1:MGAT2:BCL2L10:CIB2:NAA60:NAA60:CBLN1:CHMP1A:HNF1B:JUP:VPS25:MAPK4:SLC11A1:CUL3:STK25:RBM11:HLCS:IRAK2:CDH18:NEUROG1:HLA-G:CDSN:TFAP2B:ISPD:CAMK2B:NR0B1:NDP:CITED1:GLA:MID2:GUCY2F:FMR1:RENBP:G6PD:IKBKG	http://www.gsea-msigdb.org/gsea/msigdb/cards/GO_PROTEIN_HOMODIMERIZATION_ACTIVITY
100	GO_mf	GO_ATPASE_ACTIVITY_COUPLED_TO_MOVEMENT_OF_SUBSTANCES	130	12	0.00118183	0.0193479	ATP1A4:ABCC4:ATP11A:TMEM30B:ATP6V0D1:ATP8B3:PCYOX1:ATP5L2:TAPBP:ABCB4:ATP6V0A4:ATP7A	http://www.gsea-msigdb.org/gsea/msigdb/cards/GO_ATPASE_ACTIVITY_COUPLED_TO_MOVEMENT_OF_SUBSTANCES
101	GO_mf	GO_PROTEIN_DIMERIZATION_ACTIVITY	1319	64	0.00118793	0.0193479	TAS1R2:DMBX1:GBP4:GSTM3:MEF2D:NTRK1:ATF3:LHPP:SBF2:DRD2:ANO2:TDG:DYNLL1:MGAT2:BCL2L10:SLC51B:CIB2:NAA60:NAA60:CBLN1:CHMP1A:HNF1B:KRT25:JUP:VPS25:MAPK4:GAD1:SLC11A1:CUL3:STK25:RBM11:HLCS:CELSR1:IRAK2:CDH18:NEUROG1:HLA-G:FLOT1:CDSN:TFAP2B:GCLC:ISPD:GARS:CAMK2B:SRI:EBF2:ADRA1A:GABBR2:TXLNG:NR0B1:NDP:TFE3:RRAGB:AR:TAF1:CITED1:GLA:MID2:GUCY2F:AIFM1:TFDP3:FMR1:RENBP:G6PD:IKBKG	http://www.gsea-msigdb.org/gsea/msigdb/cards/GO_PROTEIN_DIMERIZATION_ACTIVITY
102	GO_mf	GO_UDP_GLYCOSYLTRANSFERASE_ACTIVITY	149	13	0.00126599	0.0204173	GYLTL1B:B3GNT1:MGAT4C:GALNT9:MGAT2:B4GALNT2:B3GNT3:XXYLT1:WBSCR17:CSGALNACT1:GYG2:PIGA:OGT	http://www.gsea-msigdb.org/gsea/msigdb/cards/GO_UDP_GLYCOSYLTRANSFERASE_ACTIVITY
103	GO_mf	GO_PROTEIN_C_TERMINUS_BINDING	187	15	0.00131437	0.0209916	HRAS:YEATS4:DYNLL1:ERCC4:MYO1C:DLG4:BAIAP2:PEX6:CTGF:OPRM1:MLLT4:JAK2:MID1IP1:DLG3:CITED1	http://www.gsea-msigdb.org/gsea/msigdb/cards/GO_PROTEIN_C_TERMINUS_BINDING
104	GO_mf	GO_POSTSYNAPTIC_NEUROTRANSMITTER_RECEPTOR_ACTIVITY	52	7	0.00145328	0.022987	CHRNE:GABRA2:GLRA1:GABBR1:GRIN1:GLRA2:GABRE	http://www.gsea-msigdb.org/gsea/msigdb/cards/GO_POSTSYNAPTIC_NEUROTRANSMITTER_RECEPTOR_ACTIVITY
105	GO_mf	GO_INHIBITORY_EXTRACELLULAR_LIGAND_GATED_ION_CHANNEL_ACTIVITY	16	4	0.00151039	0.0235435	GABRA2:GLRA1:GLRA2:GABRE	http://www.gsea-msigdb.org/gsea/msigdb/cards/GO_INHIBITORY_EXTRACELLULAR_LIGAND_GATED_ION_CHANNEL_ACTIVITY
106	GO_mf	GO_PEPTIDE_RECEPTOR_ACTIVITY	152	13	0.00151709	0.0235435	PRLHR:SSTR5:MC4R:GALR1:NTSR2:CXCR1:MC3R:ACKR2:SORCS2:OPRM1:GRPR:GUCY2F:BRS3	http://www.gsea-msigdb.org/gsea/msigdb/cards/GO_PEPTIDE_RECEPTOR_ACTIVITY
107	GO_mf	GO_CARBOHYDRATE_BINDING	270	19	0.00155206	0.0237979	CHI3L1:KLRC1:GALNT9:CLN5:MGAT2:PKD1:PKD1L2:MRC2:SIGLEC5:SIGLEC5:COLEC11:COL20A1:CLEC3B:PLOD2:LPHN3:C4B:WBSCR17:CLEC2L:CLEC5A:G6PD	http://www.gsea-msigdb.org/gsea/msigdb/cards/GO_CARBOHYDRATE_BINDING
108	GO_mf	GO_PALMITOYLTRANSFERASE_ACTIVITY	39	6	0.00156242	0.0237979	ZDHHC13:ZDHHC19:ZDHHC11:ZDHHC14:ZDHHC15:ZDHHC9	http://www.gsea-msigdb.org/gsea/msigdb/cards/GO_PALMITOYLTRANSFERASE_ACTIVITY
109	GO_mf	GO_NEUROTRANSMITTER_RECEPTOR_ACTIVITY	117	11	0.00160875	0.0242788	DRD2:CHRNE:GRIN2D:GABRA2:GLRA1:GABBR1:OPRM1:GABBR2:GRIN1:GLRA2:GABRE	http://www.gsea-msigdb.org/gsea/msigdb/cards/GO_NEUROTRANSMITTER_RECEPTOR_ACTIVITY
110	GO_mf	GO_CALCIUM_DEPENDENT_PHOSPHOLIPID_BINDING	53	7	0.00162787	0.0243441	SYT7:SYT12:SYT3:DYSF:ESYT3:ESYT2:CPNE3	http://www.gsea-msigdb.org/gsea/msigdb/cards/GO_CALCIUM_DEPENDENT_PHOSPHOLIPID_BINDING
111	GO_mf	GO_MAGNESIUM_ION_BINDING	211	16	0.00165979	0.0245978	LHPP:TDG:ATP11A:CIB2:ERN2:ATP8B3:MAST1:NT5C1B:YDJC:MOV10L1:XXYLT1:SNCA:GCLC:RPS6KA3:RPS6KA6:IDH3G	http://www.gsea-msigdb.org/gsea/msigdb/cards/GO_MAGNESIUM_ION_BINDING
112	GO_mf	GO_PHOSPHOLIPID_BINDING	423	26	0.00173849	0.0255341	PSD:SBF2:SYT7:SYT12:F10:STXBP6:MFGE8:CD300A:ARHGAP35:PLEKHA4:SYT3:DYSF:PSD4:AGAP1:ESYT3:SNCA:ARHGAP26:ESYT2:CPNE3:BAI1:WDR45:AMER1:OPHN1:OGT:BTK:MTM1	http://www.gsea-msigdb.org/gsea/msigdb/cards/GO_PHOSPHOLIPID_BINDING
113	GO_mf	GO_NUCLEOSIDE_TRIPHOSPHATASE_REGULATOR_ACTIVITY	337	22	0.00181498	0.0263153	EVI5:ARHGAP22:AGAP7:RASA3:RGS6:RIN3:ABR:TBCD:ARHGAP35:ASAP2:RGPD5:RGPD8:AGAP1:SEC23B:RGS12:ARHGAP26:DOCK2:DNAJB6:ARHGAP6:OPHN1:STARD8:ARHGAP36	http://www.gsea-msigdb.org/gsea/msigdb/cards/GO_NUCLEOSIDE_TRIPHOSPHATASE_REGULATOR_ACTIVITY
114	GO_mf	GO_G_PROTEIN_COUPLED_RECEPTOR_BINDING	274	19	0.00183576	0.0263153	PTCH2:WNT3A:NMB:C1QBP:DLG4:PALM:NMS:RSPO4:OXT:ASIP:GNAS:EDN3:GNAT1:PARK2:MAGI2:CRH:RSPO2:JAK2:NDP	http://www.gsea-msigdb.org/gsea/msigdb/cards/GO_G_PROTEIN_COUPLED_RECEPTOR_BINDING
115	GO_mf	GO_LIGAND_GATED_ION_CHANNEL_ACTIVITY	137	12	0.00185353	0.0263153	RASA3:HCN4:JPH3:CHRNE:KCNJ12:GRIN2D:GABRA2:GLRA1:GRIN1:GLRA2:GABRE:GABRQ	http://www.gsea-msigdb.org/gsea/msigdb/cards/GO_LIGAND_GATED_ION_CHANNEL_ACTIVITY
116	GO_mf	GO_PROXIMAL_PROMOTER_SEQUENCE_SPECIFIC_DNA_BINDING	538	31	0.00185567	0.0263153	MEF2D:ZNF281:ATF3:SP7:CUX2:NKX2-1:HNF1B:DLX3:CC2D1A:HDAC4:TOX2:RBPJL:ZGPAT:KLF15:NKX1-1:PRDM5:NR2F1:NEUROG1:POU4F3:TFAP2B:ESR1:TBP:GATA4:EBF2:YY2:HDAC6:TFE3:AR:NONO:ELF4:ZIC3	http://www.gsea-msigdb.org/gsea/msigdb/cards/GO_PROXIMAL_PROMOTER_SEQUENCE_SPECIFIC_DNA_BINDING
117	GO_mf	GO_NADPLUS_KINASE_ACTIVITY	17	4	0.00192433	0.0270558	DGKG:DGKQ:AGK:DGKK	http://www.gsea-msigdb.org/gsea/msigdb/cards/GO_NADPLUS_KINASE_ACTIVITY
118	GO_mf	GO_STEROID_DEHYDROGENASE_ACTIVITY_ACTING_ON_THE_CH_OH_GROUP_OF_DONORS_NAD_OR_NADP_AS_ACCEPTOR	28	5	0.00194551	0.0271217	AKR1C1:DHRS11:HSD17B1:HSD17B14:NSDHL	http://www.gsea-msigdb.org/gsea/msigdb/cards/GO_STEROID_DEHYDROGENASE_ACTIVITY_ACTING_ON_THE_CH_OH_GROUP_OF_DONORS_NAD_OR_NADP_AS_ACCEPTOR
119	GO_mf	GO_PROTEIN_CONTAINING_COMPLEX_BINDING	1096	54	0.00201429	0.0276971	FCGR3A:CTBP2:SORL1:KLRC1:H1FNT:SRP54:SECISBP2L:SCAMP5:CIB2:CPEB1:MFGE8:ERCC4:ATP6V0D1:ACD:MYO1C:C1QBP:DLG4:HNF1B:LASP1:MRC2:CTDP1:COMP:MYBPC2:HADHA:FZD5:GNAS:NEFH:MLC1:GNAT1:SNCA:SPOCK3:SLC6A3:SRP19:DOCK2:DDR1:TNXB:HLA-DOB:TAPBP:PEX6:CTGF:MLLT4:MAD1L1:SHARPIN:COL5A1:GRIN1:HDAC6:AMER1:PLS3:PHF6:FMR1:MTM1:CETN2:ZNF185:NAA10	http://www.gsea-msigdb.org/gsea/msigdb/cards/GO_PROTEIN_CONTAINING_COMPLEX_BINDING
120	GO_mf	GO_NEUROTRANSMITTER_BINDING	55	7	0.00202565	0.0276971	CEP104:CHRNE:SLC6A1:GLRA1:GNMT:GRIN1:GLRA2	http://www.gsea-msigdb.org/gsea/msigdb/cards/GO_NEUROTRANSMITTER_BINDING
121	GO_mf	GO_CYSTEINE_TYPE_ENDOPEPTIDASE_REGULATOR_ACTIVITY_INVOLVED_IN_APOPTOTIC_PROCESS	41	6	0.0020373	0.0276971	MT3:SNCA:TFAP2B:RPS6KA3:NGFRAP1:XIAP	http://www.gsea-msigdb.org/gsea/msigdb/cards/GO_CYSTEINE_TYPE_ENDOPEPTIDASE_REGULATOR_ACTIVITY_INVOLVED_IN_APOPTOTIC_PROCESS
122	GO_mf	GO_VOLTAGE_GATED_CATION_CHANNEL_ACTIVITY	139	12	0.00209451	0.0282416	HCN4:KCNJ12:GRIN2D:CACNG7:CACNG6:KCNK5:OPRM1:GRIN1:LRRC26:IL1RAPL1:KCND1:CACNA1F	http://www.gsea-msigdb.org/gsea/msigdb/cards/GO_VOLTAGE_GATED_CATION_CHANNEL_ACTIVITY
123	GO_mf	GO_GENERAL_TRANSCRIPTION_INITIATION_FACTOR_BINDING	42	6	0.00231203	0.0309211	ERCC4:CTDP1:ESR1:TBP:AR:TAF1	http://www.gsea-msigdb.org/gsea/msigdb/cards/GO_GENERAL_TRANSCRIPTION_INITIATION_FACTOR_BINDING
124	GO_mf	GO_ENDOPEPTIDASE_REGULATOR_ACTIVITY	180	14	0.00249459	0.0329462	CST6:MT3:COL6A3:TIMP3:SPINK2:SNCA:SPOCK3:C4B:TFAP2B:SERPINE1:RPS6KA3:PCSK1N:XIAP:RENBP	http://www.gsea-msigdb.org/gsea/msigdb/cards/GO_ENDOPEPTIDASE_REGULATOR_ACTIVITY
125	GO_mf	GO_MODIFICATION_DEPENDENT_PROTEIN_BINDING	142	12	0.00250351	0.0329462	BRD2:BRD2-IT1:PARP10:SHARPIN:MSL3:HDAC6:PHF8:SPIN2B:TAF1:ATRX:FMR1:IKBKG:BRCC3	http://www.gsea-msigdb.org/gsea/msigdb/cards/GO_MODIFICATION_DEPENDENT_PROTEIN_BINDING
126	GO_mf	GO_PROTEIN_HETERODIMERIZATION_ACTIVITY	503	29	0.00253156	0.0330509	TAS1R2:DMBX1:MEF2D:ATF3:DRD2:ANO2:DYNLL1:BCL2L10:SLC51B:HNF1B:KRT25:MAPK4:GAD1:CUL3:IRAK2:FLOT1:TFAP2B:GCLC:SRI:ADRA1A:GABBR2:TXLNG:RRAGB:TAF1:MID2:GUCY2F:TFDP3:FMR1:IKBKG	http://www.gsea-msigdb.org/gsea/msigdb/cards/GO_PROTEIN_HETERODIMERIZATION_ACTIVITY
127	GO_mf	GO_NEUROPEPTIDE_RECEPTOR_BINDING	30	5	0.00267287	0.034621	NMB:ASIP:GNAS:EDN3:CRH	http://www.gsea-msigdb.org/gsea/msigdb/cards/GO_NEUROPEPTIDE_RECEPTOR_BINDING
128	GO_mf	GO_OXIDOREDUCTASE_ACTIVITY_ACTING_ON_A_SULFUR_GROUP_OF_DONORS	58	7	0.00275844	0.0354503	SH3BGRL3:CCS:SQRDL:PCYOX1:MSRA:PGK1:ENOX2	http://www.gsea-msigdb.org/gsea/msigdb/cards/GO_OXIDOREDUCTASE_ACTIVITY_ACTING_ON_A_SULFUR_GROUP_OF_DONORS
129	GO_mf	GO_ATP_DEPENDENT_MICROTUBULE_MOTOR_ACTIVITY	44	6	0.00294403	0.0370758	KIF17:WDR78:DYNLL1:KIF19:DNAH6:DNAH7	http://www.gsea-msigdb.org/gsea/msigdb/cards/GO_ATP_DEPENDENT_MICROTUBULE_MOTOR_ACTIVITY
130	GO_mf	GO_DEACETYLASE_ACTIVITY	44	6	0.00294403	0.0370758	MIER1:BRMS1:MIER2:HDAC4:HDAC6:HDAC8	http://www.gsea-msigdb.org/gsea/msigdb/cards/GO_DEACETYLASE_ACTIVITY
131	GO_mf	GO_NARROW_PORE_CHANNEL_ACTIVITY	19	4	0.00297508	0.0370758	NALCN:KCNK10:KCNK5:KCNK16	http://www.gsea-msigdb.org/gsea/msigdb/cards/GO_NARROW_PORE_CHANNEL_ACTIVITY
132	GO_mf	GO_ADRENERGIC_RECEPTOR_BINDING	19	4	0.00297508	0.0370758	C1QBP:DLG4:GNAS:MAGI2	http://www.gsea-msigdb.org/gsea/msigdb/cards/GO_ADRENERGIC_RECEPTOR_BINDING
133	GO_mf	GO_TRANSFERASE_ACTIVITY_TRANSFERRING_ONE_CARBON_GROUPS	224	16	0.00302757	0.0374463	MGMT:METTL15:ALDH1L2:MRM1:DNMT3B:ECE2:PRDM5:SETD7:PRDM9:FBLL1:GNMT:PCMT1:NTMT1:FTSJ1:SUV39H1:TRMT2B	http://www.gsea-msigdb.org/gsea/msigdb/cards/GO_TRANSFERASE_ACTIVITY_TRANSFERRING_ONE_CARBON_GROUPS
134	GO_mf	GO_CELL_ADHESION_MOLECULE_BINDING	487	28	0.00308739	0.0378	TACSTD2:PARVA:CCS:STK24:STXBP6:NRXN3:CIB2:MFGE8:RPS2:PDXDC1:NLGN2:LASP1:JUP:BAIAP2:CC2D1A:NOTCH3:COMP:NRXN1:PAICS:CDH18:TNXB:CTGF:PCMT1:MLLT4:ESYT2:SCRIB:COL5A1:EIF2S3	http://www.gsea-msigdb.org/gsea/msigdb/cards/GO_CELL_ADHESION_MOLECULE_BINDING
135	GO_mf	GO_EXTRACELLULAR_LIGAND_GATED_ION_CHANNEL_ACTIVITY	75	8	0.00310212	0.0378	CHRNE:GRIN2D:GABRA2:GLRA1:GRIN1:GLRA2:GABRE:GABRQ	http://www.gsea-msigdb.org/gsea/msigdb/cards/GO_EXTRACELLULAR_LIGAND_GATED_ION_CHANNEL_ACTIVITY
136	GO_mf	GO_G_PROTEIN_BETA_SUBUNIT_BINDING	10	3	0.00352124	0.0422806	GNG4:GNG13:OPRM1	http://www.gsea-msigdb.org/gsea/msigdb/cards/GO_G_PROTEIN_BETA_SUBUNIT_BINDING
137	GO_mf	GO_HISTONE_DEACETYLASE_ACTIVITY_H3_K14_SPECIFIC_	10	3	0.00352124	0.0422806	HDAC4:HDAC6:HDAC8	http://www.gsea-msigdb.org/gsea/msigdb/cards/GO_HISTONE_DEACETYLASE_ACTIVITY_H3_K14_SPECIFIC_
138	GO_mf	GO_SOLUTE_CATION_ANTIPORTER_ACTIVITY	32	5	0.00357909	0.0425768	SLC8A2:SLC9A2:SLC11A1:SLC9A3:CLCN5	http://www.gsea-msigdb.org/gsea/msigdb/cards/GO_SOLUTE_CATION_ANTIPORTER_ACTIVITY
139	GO_mf	GO_SOLUTE_PROTON_ANTIPORTER_ACTIVITY	20	4	0.00362356	0.0425768	SLC9A2:SLC11A1:SLC9A3:CLCN5	http://www.gsea-msigdb.org/gsea/msigdb/cards/GO_SOLUTE_PROTON_ANTIPORTER_ACTIVITY
140	GO_mf	GO_LIGAND_GATED_ANION_CHANNEL_ACTIVITY	20	4	0.00362356	0.0425768	GABRA2:GLRA1:GLRA2:GABRE	http://www.gsea-msigdb.org/gsea/msigdb/cards/GO_LIGAND_GATED_ANION_CHANNEL_ACTIVITY
141	GO_mf	GO_TRANSMITTER_GATED_CHANNEL_ACTIVITY	61	7	0.00367904	0.0429221	CHRNE:GRIN2D:GABRA2:GLRA1:GRIN1:GLRA2:GABRE	http://www.gsea-msigdb.org/gsea/msigdb/cards/GO_TRANSMITTER_GATED_CHANNEL_ACTIVITY
142	GO_mf	GO_TRANSCRIPTION_COACTIVATOR_ACTIVITY	315	20	0.00390067	0.0451873	WNT3A:PCBD1:CTBP2:UTF1:TFDP1:JUP:KAT2A:FHL2:MAML3:NR2F1:HMGA1:TFAP2B:GATA4:ZFPM2:MED30:MED14:MAGED1:TAF1:CITED1:TAF7L	http://www.gsea-msigdb.org/gsea/msigdb/cards/GO_TRANSCRIPTION_COACTIVATOR_ACTIVITY
143	GO_mf	GO_RHO_GUANYL_NUCLEOTIDE_EXCHANGE_FACTOR_ACTIVITY	78	8	0.00395846	0.0455361	ARHGEF17:ABR:ARHGEF26:DOCK2:RGL2:ARHGEF10:VAV2:MCF2	http://www.gsea-msigdb.org/gsea/msigdb/cards/GO_RHO_GUANYL_NUCLEOTIDE_EXCHANGE_FACTOR_ACTIVITY
144	GO_mf	GO_SMAD_BINDING	79	8	0.00428104	0.0489049	SKI:LDLRAD4:TGFBRAP1:PMEPA1:MAGI2:GATA4:FOXH1:CITED1	http://www.gsea-msigdb.org/gsea/msigdb/cards/GO_SMAD_BINDING
145	GO_mf	GO_ENHANCER_BINDING	133	11	0.00437886	0.0496774	ZNF281:HOXC4:HOXC4:NKX2-1:MSX1:HMGA1:TFAP2B:GATA4:FOXH1:YY2:ARX:NONO	http://www.gsea-msigdb.org/gsea/msigdb/cards/GO_ENHANCER_BINDING
146	GO_mf	GO_UBIQUITIN_LIKE_PROTEIN_TRANSFERASE_ACTIVITY	408	24	0.00443397	0.0499581	FBXL15:RNF41:RNF112:CUL3:HDAC4:UBE2G2:RNF123:SPSB4:RNF212:MAEA:PPP1R11:FBXL4:PARK2:RNF216:HECW1:MED30:SHARPIN:BCOR:TAF1:KLHL13:UBE2A:CUL4B:XIAP:PDZD4	http://www.gsea-msigdb.org/gsea/msigdb/cards/GO_UBIQUITIN_LIKE_PROTEIN_TRANSFERASE_ACTIVITY
1	Canonical_Pathways	REACTOME_NEURONAL_SYSTEM	410	52	7.8678e-17	1.73013e-13	KIF17:PRKAA2:KCNN3:GNG4:HRAS:LIN7C:SYT7:SYT12:LIN7A:PPFIA2:NRXN3:KCNK10:GJD2:HCN4:GNG13:CAMKK1:CHRNE:DLG4:NLGN2:KCNJ12:GNG8:GRIN2D:LRRC4B:NRXN1:LRRTM4:GAD1:PPM1F:SYN3:SLC6A1:GABRA2:SLC6A3:GLRA1:GABBR1:FLOT1:KCNK16:EPB41L2:PRKAR1B:CAMK2B:PRKAG2:SHARPIN:GABBR2:GRIN1:GLRA2:RPS6KA3:IL1RAPL1:CASK:KCND1:DLG3:RPS6KA6:IL1RAPL2:SLITRK4:GABRQ	http://www.gsea-msigdb.org/gsea/msigdb/cards/REACTOME_NEURONAL_SYSTEM
2	Canonical_Pathways	REACTOME_PROTEIN_PROTEIN_INTERACTIONS_AT_SYNAPSES	87	21	5.19617e-13	5.71318e-10	LIN7C:SYT7:SYT12:LIN7A:PPFIA2:NRXN3:DLG4:NLGN2:GRIN2D:LRRC4B:NRXN1:LRRTM4:FLOT1:EPB41L2:SHARPIN:GRIN1:IL1RAPL1:CASK:DLG3:IL1RAPL2:SLITRK4	http://www.gsea-msigdb.org/gsea/msigdb/cards/REACTOME_PROTEIN_PROTEIN_INTERACTIONS_AT_SYNAPSES
3	Canonical_Pathways	REACTOME_TRANSMISSION_ACROSS_CHEMICAL_SYNAPSES	269	33	8.46442e-11	6.20442e-08	KIF17:PRKAA2:GNG4:HRAS:LIN7C:LIN7A:PPFIA2:GNG13:CAMKK1:CHRNE:DLG4:KCNJ12:GNG8:GRIN2D:GAD1:PPM1F:SYN3:SLC6A1:GABRA2:SLC6A3:GLRA1:GABBR1:PRKAR1B:CAMK2B:PRKAG2:GABBR2:GRIN1:GLRA2:RPS6KA3:CASK:DLG3:RPS6KA6:GABRQ	http://www.gsea-msigdb.org/gsea/msigdb/cards/REACTOME_TRANSMISSION_ACROSS_CHEMICAL_SYNAPSES
4	Canonical_Pathways	REACTOME_NEUROTRANSMITTER_RECEPTORS_AND_POSTSYNAPTIC_SIGNAL_TRANSMISSION	204	28	1.65547e-10	9.10094e-08	KIF17:PRKAA2:GNG4:HRAS:LIN7C:LIN7A:GNG13:CAMKK1:CHRNE:DLG4:KCNJ12:GNG8:GRIN2D:PPM1F:GABRA2:GLRA1:GABBR1:PRKAR1B:CAMK2B:PRKAG2:GABBR2:GRIN1:GLRA2:RPS6KA3:CASK:DLG3:RPS6KA6:GABRQ	http://www.gsea-msigdb.org/gsea/msigdb/cards/REACTOME_NEUROTRANSMITTER_RECEPTORS_AND_POSTSYNAPTIC_SIGNAL_TRANSMISSION
5	Canonical_Pathways	REACTOME_NEUREXINS_AND_NEUROLIGINS	56	15	2.20726e-10	9.70753e-08	LIN7C:SYT7:SYT12:LIN7A:NRXN3:DLG4:NLGN2:GRIN2D:NRXN1:LRRTM4:EPB41L2:SHARPIN:GRIN1:CASK:DLG3	http://www.gsea-msigdb.org/gsea/msigdb/cards/REACTOME_NEUREXINS_AND_NEUROLIGINS
6	Canonical_Pathways	REACTOME_ACTIVATION_OF_NMDA_RECEPTORS_AND_POSTSYNAPTIC_EVENTS	92	17	6.94756e-09	2.54628e-06	KIF17:PRKAA2:HRAS:LIN7C:LIN7A:CAMKK1:DLG4:GRIN2D:PPM1F:PRKAR1B:CAMK2B:PRKAG2:GRIN1:RPS6KA3:CASK:DLG3:RPS6KA6	http://www.gsea-msigdb.org/gsea/msigdb/cards/REACTOME_ACTIVATION_OF_NMDA_RECEPTORS_AND_POSTSYNAPTIC_EVENTS
7	Canonical_Pathways	REACTOME_DISEASE	1072	68	1.88466e-07	5.92052e-05	WNT3A:DKK1:CTBP2:HRAS:B3GNT1:ALG9:ALG9:RASA3:RPL36AL:MGAT2:PPP2R5C:ADAMTS17:RPL3L:RPS2:KREMEN2:CHST6:GALNS:MPDU1:RPL26:ACACA:KAT2A:CTDP1:FGF22:ADAMTSL5:NOTCH3:RPS9:FZD5:HDAC4:HLCS:MCCC1:MUC4:ANTXR2:MAML3:SLC6A18:SLC6A3:ADAMTS16:PAPD7:DOCK2:HMGA1:GCLC:NUP43:ESR1:PSMB1:TBP:CAMK2B:ABCB4:CUX1:NAPEPLD:AGK:SHH:SFTPC:RPS20:JAK2:DPM2:MAN1B1:GYG2:CNKSR2:PORCN:HDAC6:SLC35A2:AMER1:TAF1:HDAC8:TAF7L:BTK:RPL36…	http://www.gsea-msigdb.org/gsea/msigdb/cards/REACTOME_DISEASE
8	Canonical_Pathways	NABA_CORE_MATRISOME	274	26	1.39109e-06	0.000382377	LTBP3:GLDN:HAPLN3:MFGE8:NTN1:IGFBP4:COMP:FBLN7:COL6A3:SNED1:RSPO4:MATN4:COL20A1:COL25A1:SPOCK3:TNXB:COL21A1:LAMA2:CTGF:SMOC2:VWDE:BMPER:RSPO2:COL15A1:COL5A1:SRPX	http://www.gsea-msigdb.org/gsea/msigdb/cards/NABA_CORE_MATRISOME
9	Canonical_Pathways	REACTOME_CREB1_PHOSPHORYLATION_THROUGH_NMDA_RECEPTOR_MEDIATED_ACTIVATION_OF_RAS_SIGNALING	28	8	2.21168e-06	0.000540388	HRAS:DLG4:GRIN2D:CAMK2B:GRIN1:RPS6KA3:DLG3:RPS6KA6	http://www.gsea-msigdb.org/gsea/msigdb/cards/REACTOME_CREB1_PHOSPHORYLATION_THROUGH_NMDA_RECEPTOR_MEDIATED_ACTIVATION_OF_RAS_SIGNALING
10	Canonical_Pathways	REACTOME_GPCR_LIGAND_BINDING	453	35	2.94185e-06	0.000597771	TAS1R2:PTCH2:WNT3A:GNG4:PRLHR:MTNR1B:DRD2:TAS2R13:OXGR1:NMB:GNG13:SSTR5:MC4R:GALR1:GNG8:NTSR2:NMS:FZD5:CXCR1:GPR55:OXT:MC3R:GNAS:EDN3:GRM2:ECE2:GABBR1:OPRM1:GRM8:SHH:ADRA1A:CRH:GABBR2:GRPR:BRS3	http://www.gsea-msigdb.org/gsea/msigdb/cards/REACTOME_GPCR_LIGAND_BINDING
11	Canonical_Pathways	NABA_MATRISOME	1024	62	2.99022e-06	0.000597771	MEGF6:WNT3A:HPSE2:LTBP3:CST6:F10:BMP4:GLDN:HAPLN3:MFGE8:ADAMTS17:CBLN1:IL17C:NTN1:IGFBP4:FGF22:ADAMTSL5:ANGPTL6:COMP:TPO:COLEC11:FBLN7:COL6A3:SNED1:RSPO4:MATN4:CBLN4:COL20A1:TIMP3:CLEC3B:KY:PLOD2:FGF12:MUC4:COL25A1:HHIP:CTSO:SPOCK3:ADAMTS16:SFTA2:TNXB:EGFL8:COL21A1:LAMA2:CTGF:SMOC2:VWDE:BMPER:SERPINE1:CLEC2L:CLEC5A:SHH:SFTPC:BMP1:RSPO2:COL15A1:TNFSF8:COL5A1:SRPX:EDA:FGF13:PLXNA3	http://www.gsea-msigdb.org/gsea/msigdb/cards/NABA_MATRISOME
12	Canonical_Pathways	KEGG_NEUROACTIVE_LIGAND_RECEPTOR_INTERACTION	270	25	3.42063e-06	0.00062683	PRLHR:MTNR1B:DRD2:SSTR5:CHRNE:MC4R:GALR1:GRIN2D:NTSR2:MC3R:GRM2:GABRA2:GLRA1:GABBR1:OPRM1:GRM8:ADRA1A:GABBR2:GRIN1:GLRA2:GRPR:BRS3:GPR50:GABRE:GABRQ	http://www.gsea-msigdb.org/gsea/msigdb/cards/KEGG_NEUROACTIVE_LIGAND_RECEPTOR_INTERACTION
13	Canonical_Pathways	REACTOME_ASSEMBLY_AND_CELL_SURFACE_PRESENTATION_OF_NMDA_RECEPTORS	42	9	6.97958e-06	0.00118062	KIF17:LIN7C:LIN7A:DLG4:GRIN2D:CAMK2B:GRIN1:CASK:DLG3	http://www.gsea-msigdb.org/gsea/msigdb/cards/REACTOME_ASSEMBLY_AND_CELL_SURFACE_PRESENTATION_OF_NMDA_RECEPTORS
14	Canonical_Pathways	REACTOME_SIGNALING_BY_WNT_IN_CANCER	34	8	1.08533e-05	0.00170474	WNT3A:DKK1:CTBP2:PPP2R5C:KREMEN2:FZD5:PORCN:AMER1	http://www.gsea-msigdb.org/gsea/msigdb/cards/REACTOME_SIGNALING_BY_WNT_IN_CANCER
15	Canonical_Pathways	REACTOME_CARDIAC_CONDUCTION	139	16	1.34614e-05	0.00197344	ATP1A4:KCNK10:KCNJ12:SLC8A2:CACNG7:CACNG6:TRPC1:FGF12:KCNK5:KCNK16:CAMK2B:SRI:GATA4:KCND1:CACNA1F:FGF13	http://www.gsea-msigdb.org/gsea/msigdb/cards/REACTOME_CARDIAC_CONDUCTION
16	Canonical_Pathways	REACTOME_CELL_CELL_COMMUNICATION	130	15	2.41101e-05	0.00328895	INADL:NPHS2:PARVA:KIRREL3:PARD6A:JUP:PARD6G:LIMS2:CLDN14:CDH18:MLLT4:SDK1:CLDN4:MAGI2:CASK	http://www.gsea-msigdb.org/gsea/msigdb/cards/REACTOME_CELL_CELL_COMMUNICATION
17	Canonical_Pathways	REACTOME_NOTCH_HLH_TRANSCRIPTION_PATHWAY	28	7	2.54262e-05	0.00328895	KAT2A:NOTCH3:HDAC4:MAML3:HDAC6:HDAC8:MAMLD1	http://www.gsea-msigdb.org/gsea/msigdb/cards/REACTOME_NOTCH_HLH_TRANSCRIPTION_PATHWAY
18	Canonical_Pathways	REACTOME_G_ALPHA_I_SIGNALLING_EVENTS	402	30	2.82056e-05	0.00344579	TAS1R2:GNG4:AKR1C1:MTNR1B:DRD2:TAS2R13:OXGR1:RGS6:GNG13:SSTR5:CAMKK1:HSD17B1:GALR1:GNG8:NMS:CXCR1:GPR55:GNAS:GNAT1:GRM2:PDE6B:RGS12:GABBR1:OPRM1:PRKAR1B:CAMK2B:NAPEPLD:GRM8:GABBR2:GUCY2F	http://www.gsea-msigdb.org/gsea/msigdb/cards/REACTOME_G_ALPHA_I_SIGNALLING_EVENTS
19	Canonical_Pathways	REACTOME_RAS_ACTIVATION_UPON_CA2PLUS_INFLUX_THROUGH_NMDA_RECEPTOR	20	6	3.1524e-05	0.00364849	HRAS:DLG4:GRIN2D:CAMK2B:GRIN1:DLG3	http://www.gsea-msigdb.org/gsea/msigdb/cards/REACTOME_RAS_ACTIVATION_UPON_CA2PLUS_INFLUX_THROUGH_NMDA_RECEPTOR
20	Canonical_Pathways	REACTOME_NEGATIVE_REGULATION_OF_NMDA_RECEPTOR_MEDIATED_NEURONAL_TRANSMISSION	21	6	4.29132e-05	0.00471831	DLG4:GRIN2D:PPM1F:CAMK2B:GRIN1:DLG3	http://www.gsea-msigdb.org/gsea/msigdb/cards/REACTOME_NEGATIVE_REGULATION_OF_NMDA_RECEPTOR_MEDIATED_NEURONAL_TRANSMISSION
21	Canonical_Pathways	REACTOME_SIGNALING_BY_GPCR	1171	64	4.94566e-05	0.00517881	TAS1R2:PTCH2:WNT3A:GNG4:AKR1C1:PRLHR:HRAS:OR4A15:OR4C6:DAGLA:ARHGEF17:MTNR1B:DRD2:OR8A1:TAS2R13:OXGR1:OR4K17:RGS6:NMB:GNG13:SSTR5:ABR:CAMKK1:HSD17B1:MC4R:GALR1:REEP6:GNG8:NTSR2:NMS:FZD5:CXCR1:GPR55:OXT:MC3R:GNAS:EDN3:GNAT1:GRM2:ARHGEF26:ECE2:DGKG:PDE6B:DGKQ:RGS12:GABBR1:OPRM1:PRKAR1B:CAMK2B:NAPEPLD:GRM8:SHH:ARHGEF10:ADRA1A:CRH:GABBR2:VAV2:GRPR:RPS6KA3:DGKK:BTK:GUCY2F:BRS3:MCF2	http://www.gsea-msigdb.org/gsea/msigdb/cards/REACTOME_SIGNALING_BY_GPCR
22	Canonical_Pathways	REACTOME_MUSCLE_CONTRACTION	207	19	5.53613e-05	0.00553361	ATP1A4:GUCY1A2:KCNK10:KCNJ12:SLC8A2:MYBPC2:CACNG7:CACNG6:DYSF:TRPC1:FGF12:KCNK5:KCNK16:CAMK2B:SRI:GATA4:KCND1:CACNA1F:FGF13	http://www.gsea-msigdb.org/gsea/msigdb/cards/REACTOME_MUSCLE_CONTRACTION
23	Canonical_Pathways	REACTOME_G_ALPHA_12_13_SIGNALLING_EVENTS	80	11	5.79248e-05	0.00553811	GNG4:ARHGEF17:GNG13:ABR:GNG8:ARHGEF26:ARHGEF10:ADRA1A:VAV2:BTK:MCF2	http://www.gsea-msigdb.org/gsea/msigdb/cards/REACTOME_G_ALPHA_12_13_SIGNALLING_EVENTS
24	Canonical_Pathways	NABA_ECM_GLYCOPROTEINS	195	18	7.99647e-05	0.00732677	LTBP3:GLDN:MFGE8:NTN1:IGFBP4:COMP:FBLN7:SNED1:RSPO4:MATN4:TNXB:LAMA2:CTGF:SMOC2:VWDE:BMPER:RSPO2:SRPX	http://www.gsea-msigdb.org/gsea/msigdb/cards/NABA_ECM_GLYCOPROTEINS
25	Canonical_Pathways	PID_RHOA_REG_PATHWAY	46	8	0.000110213	0.00969436	ARHGEF17:ABR:ARHGAP35:ARHGEF10:VAV2:ARHGAP6:OPHN1:MCF2	http://www.gsea-msigdb.org/gsea/msigdb/cards/PID_RHOA_REG_PATHWAY
26	Canonical_Pathways	REACTOME_ION_CHANNEL_TRANSPORT	183	17	0.000115509	0.00975273	BSND:ATP1A4:ANO2:NALCN:ATP11A:ATP6V0D1:ATP8B3:BEST2:ANO10:TRPC1:CAMK2B:SRI:ATP6V0A4:CLCN5:WNK3:ATP7A:TSC22D3	http://www.gsea-msigdb.org/gsea/msigdb/cards/REACTOME_ION_CHANNEL_TRANSPORT
27	Canonical_Pathways	REACTOME_REGULATION_OF_GENE_EXPRESSION_IN_LATE_STAGE_BRANCHING_MORPHOGENESIS_PANCREATIC_BUD_PRECURSOR_CELLS	16	5	0.000119747	0.00975273	HNF1B:KAT2A:ONECUT3:MAML3:MAMLD1	http://www.gsea-msigdb.org/gsea/msigdb/cards/REACTOME_REGULATION_OF_GENE_EXPRESSION_IN_LATE_STAGE_BRANCHING_MORPHOGENESIS_PANCREATIC_BUD_PRECURSOR_CELLS
28	Canonical_Pathways	BIOCARTA_PDZS_PATHWAY	17	5	0.000165079	0.0129646	NRXN3:DLG4:GRIN1:CASK:DLG3	http://www.gsea-msigdb.org/gsea/msigdb/cards/BIOCARTA_PDZS_PATHWAY
29	Canonical_Pathways	REACTOME_DISEASES_OF_SIGNAL_TRANSDUCTION	386	27	0.000201186	0.0152554	WNT3A:DKK1:CTBP2:HRAS:RASA3:PPP2R5C:KREMEN2:KAT2A:FGF22:FZD5:HDAC4:MAML3:PAPD7:ESR1:PSMB1:CAMK2B:CUX1:NAPEPLD:AGK:SHH:JAK2:CNKSR2:PORCN:HDAC6:AMER1:HDAC8:MAMLD1	http://www.gsea-msigdb.org/gsea/msigdb/cards/REACTOME_DISEASES_OF_SIGNAL_TRANSDUCTION
30	Canonical_Pathways	REACTOME_CELL_JUNCTION_ORGANIZATION	92	11	0.00020824	0.015264	INADL:PARVA:PARD6A:JUP:PARD6G:LIMS2:CLDN14:CDH18:MLLT4:SDK1:CLDN4	http://www.gsea-msigdb.org/gsea/msigdb/cards/REACTOME_CELL_JUNCTION_ORGANIZATION
31	Canonical_Pathways	REACTOME_HEMOSTASIS	673	40	0.000240607	0.0170676	PRKCZ:PDPN:GNG4:KIF26B:HRAS:DAGLA:GUCY1A2:CD63:ABCC4:F10:RAD51B:PPP2R5C:GNG13:C1QBP:AKAP10:KIF19:GNG8:SLC8A2:RAPGEF4:GNAS:IGLL1:TIMP3:CLEC3B:DGKG:DGKQ:LHFPL2:DOCK2:KIFC1:PRKAR1B:SRI:SERPINE1:NOS3:GATA4:ZFPM2:JAK2:VAV2:DGKK:LAMP2:CD99L2:L1CAM	http://www.gsea-msigdb.org/gsea/msigdb/cards/REACTOME_HEMOSTASIS
32	Canonical_Pathways	REACTOME_CELL_CELL_JUNCTION_ORGANIZATION	65	9	0.000255478	0.0175561	INADL:PARD6A:JUP:PARD6G:CLDN14:CDH18:MLLT4:SDK1:CLDN4	http://www.gsea-msigdb.org/gsea/msigdb/cards/REACTOME_CELL_CELL_JUNCTION_ORGANIZATION
33	Canonical_Pathways	REACTOME_G_ALPHA_Q_SIGNALLING_EVENTS	217	18	0.000305043	0.0199196	GNG4:HRAS:DAGLA:NMB:GNG13:GNG8:NTSR2:NMS:OXT:EDN3:DGKG:DGKQ:ADRA1A:GRPR:RPS6KA3:DGKK:BTK:BRS3	http://www.gsea-msigdb.org/gsea/msigdb/cards/REACTOME_G_ALPHA_Q_SIGNALLING_EVENTS
34	Canonical_Pathways	REACTOME_BIOTIN_TRANSPORT_AND_METABOLISM	11	4	0.000312109	0.0199196	ACACA:SLC5A6:HLCS:MCCC1	http://www.gsea-msigdb.org/gsea/msigdb/cards/REACTOME_BIOTIN_TRANSPORT_AND_METABOLISM
35	Canonical_Pathways	REACTOME_TRANSPORT_OF_SMALL_MOLECULES	728	42	0.000317046	0.0199196	BSND:ATP1A4:GNG4:ANO2:SLC15A4:ABCC4:NALCN:ATP11A:GNG13:ATP6V0D1:ATP8B3:SLC44A2:BEST2:GNG8:SLC8A2:SLC5A6:SLC1A4:SLC9A2:STEAP3:SLC11A1:GNAS:SLC6A1:ANO10:TRPC1:SLC9A3:SLC6A18:SLC6A3:PSMB1:PRKAR1B:SLC29A4:CAMK2B:ABCB4:SRI:ATP6V0A4:BMP1:MBTPS2:EIF2S3:SLC35A2:CLCN5:WNK3:ATP7A:TSC22D3	http://www.gsea-msigdb.org/gsea/msigdb/cards/REACTOME_TRANSPORT_OF_SMALL_MOLECULES
36	Canonical_Pathways	PID_SMAD2_3NUCLEAR_PATHWAY	82	10	0.000340359	0.0207903	SKI:ATF3:TFDP1:KAT2A:ESR1:SERPINE1:FOXH1:TFE3:AR:CITED1	http://www.gsea-msigdb.org/gsea/msigdb/cards/PID_SMAD2_3NUCLEAR_PATHWAY
37	Canonical_Pathways	REACTOME_RECEPTOR_TYPE_TYROSINE_PROTEIN_PHOSPHATASES	20	5	0.000381175	0.0226541	PPFIA2:LRRC4B:IL1RAPL1:IL1RAPL2:SLITRK4	http://www.gsea-msigdb.org/gsea/msigdb/cards/REACTOME_RECEPTOR_TYPE_TYROSINE_PROTEIN_PHOSPHATASES
38	Canonical_Pathways	KEGG_CITRATE_CYCLE_TCA_CYCLE	31	6	0.000440322	0.0254807	FH:OGDHL:SDHD:SDHD:SDHA:PDHA1:IDH3G	http://www.gsea-msigdb.org/gsea/msigdb/cards/KEGG_CITRATE_CYCLE_TCA_CYCLE
39	Canonical_Pathways	REACTOME_UNBLOCKING_OF_NMDA_RECEPTORS_GLUTAMATE_BINDING_AND_ACTIVATION	21	5	0.000486882	0.0267663	DLG4:GRIN2D:CAMK2B:GRIN1:DLG3	http://www.gsea-msigdb.org/gsea/msigdb/cards/REACTOME_UNBLOCKING_OF_NMDA_RECEPTORS_GLUTAMATE_BINDING_AND_ACTIVATION
40	Canonical_Pathways	REACTOME_SYNAPTIC_ADHESION_LIKE_MOLECULES	21	5	0.000486882	0.0267663	DLG4:GRIN2D:FLOT1:GRIN1:DLG3	http://www.gsea-msigdb.org/gsea/msigdb/cards/REACTOME_SYNAPTIC_ADHESION_LIKE_MOLECULES
41	Canonical_Pathways	REACTOME_GENE_EXPRESSION_TRANSCRIPTION	1478	72	0.00054062	0.0289957	SKI:PRKAA2:ZNF678:SP7:NABP2:YEATS4:TDG:TFDP1:PPP2R5C:BANP:MYO1C:KAT2A:PTRF:INTS2:CTDP1:SNAPC2:NOTCH3:GATAD2A:ZNF155:ZNF230:ZNF175:ZNF471:ZIM2:ZNF264:POLR1A:STEAP3:SSB:GAD1:HDAC4:DNMT3B:MOV10L1:SOX2:COX18:MAML3:NR2F1:MSX2:BRD2:BRD2-IT1:TFAP2B:CTGF:NUP43:ESR1:OPRM1:PSMB1:TBP:INTS1:CAMK2B:SERPINE1:ZNF786:ZNF282:KRBA1:PRKAG2:ZNF705G:GATA4:CRH:MED30:FANCC:ZFP37:NR0B1:MED14:SUV39H1:HDAC6:RRAGB:AR:TAF1:…	http://www.gsea-msigdb.org/gsea/msigdb/cards/REACTOME_GENE_EXPRESSION_TRANSCRIPTION
42	Canonical_Pathways	KEGG_LYSOSOME	121	12	0.000626544	0.032804	LAPTM5:CD63:CLN5:ATP6V0D1:GALNS:SLC11A1:CTSO:PPT2:ATP6V0A4:GLA:LAMP2:IDS:IDS	http://www.gsea-msigdb.org/gsea/msigdb/cards/KEGG_LYSOSOME
43	Canonical_Pathways	REACTOME_RHO_GTPASE_CYCLE	139	13	0.000663897	0.0339514	ARHGAP22:ARHGEF17:ABR:ARHGAP35:ARHGEF26:ARHGAP26:ARHGEF10:VAV2:ARHGAP6:OPHN1:STARD8:ARHGAP36:MCF2	http://www.gsea-msigdb.org/gsea/msigdb/cards/REACTOME_RHO_GTPASE_CYCLE
44	Canonical_Pathways	REACTOME_AXON_GUIDANCE	551	33	0.000711193	0.0354619	DAB1:LHX4:DPYSL4:HRAS:UPF3A:RPL36AL:RPL3L:RPS2:DLG4:RPL26:NTN1:ARHGAP35:RPS9:COL6A3:CHL1:TRPC1:EPHB3:UNC5A:CAP2:PSMB1:RPS20:SHC3:VAV2:COL5A1:GRIN1:RPS6KA3:EFNB1:DLG3:RPS6KA6:RPL36A:UPF3B:L1CAM:PLXNA3	http://www.gsea-msigdb.org/gsea/msigdb/cards/REACTOME_AXON_GUIDANCE
45	Canonical_Pathways	REACTOME_METABOLISM_OF_WATER_SOLUBLE_VITAMINS_AND_COFACTORS	123	12	0.000725688	0.0354619	RNLS:ALDH1L2:CARKD:ACACA:SLC5A6:HLCS:CYB5R3:MCCC1:MOCS2:SLC23A1:NAPRT1:PARP10	http://www.gsea-msigdb.org/gsea/msigdb/cards/REACTOME_METABOLISM_OF_WATER_SOLUBLE_VITAMINS_AND_COFACTORS
46	Canonical_Pathways	REACTOME_DOPAMINE_NEUROTRANSMITTER_RELEASE_CYCLE	23	5	0.000762575	0.0356788	LIN7C:LIN7A:PPFIA2:SYN3:CASK	http://www.gsea-msigdb.org/gsea/msigdb/cards/REACTOME_DOPAMINE_NEUROTRANSMITTER_RELEASE_CYCLE
47	Canonical_Pathways	REACTOME_LONG_TERM_POTENTIATION	23	5	0.000762575	0.0356788	DLG4:GRIN2D:CAMK2B:GRIN1:DLG3	http://www.gsea-msigdb.org/gsea/msigdb/cards/REACTOME_LONG_TERM_POTENTIATION
48	Canonical_Pathways	REACTOME_METABOLISM_OF_LIPIDS	738	41	0.000779093	0.0356922	FABP3:ACOT11:PPAP2B:PRKAA2:AKR1C1:ACBD7:SBF2:ACOT6:CERS3:ACSM3:ACSF3:ACACA:HSD17B1:PNPLA6:CERS4:SLC44A2:HSD17B14:PLEKHA4:HADHA:HADHB:FHL2:TPTE:SLC25A1:ESYT3:PPT2:ABCB4:AKR1D1:AGK:PRKAG2:ESYT2:CPNE3:MED30:BMX:MBTPS2:MID1IP1:MED14:EBP:DGAT2L6:GLA:MTM1:NSDHL	http://www.gsea-msigdb.org/gsea/msigdb/cards/REACTOME_METABOLISM_OF_LIPIDS
49	Canonical_Pathways	REACTOME_IMPORT_OF_PALMITOYL_COA_INTO_THE_MITOCHONDRIAL_MATRIX	14	4	0.00087523	0.0392782	PRKAA2:ACACA:PRKAG2:MID1IP1	http://www.gsea-msigdb.org/gsea/msigdb/cards/REACTOME_IMPORT_OF_PALMITOYL_COA_INTO_THE_MITOCHONDRIAL_MATRIX
50	Canonical_Pathways	KEGG_NEUROTROPHIN_SIGNALING_PATHWAY	126	12	0.000898774	0.0395281	NTRK1:HRAS:SHC2:KIDINS220:IRAK2:MAPK10:CAMK2B:SHC3:RPS6KA3:MAGED1:RPS6KA6:NGFRAP1	http://www.gsea-msigdb.org/gsea/msigdb/cards/KEGG_NEUROTROPHIN_SIGNALING_PATHWAY
51	Canonical_Pathways	REACTOME_EXTRACELLULAR_MATRIX_ORGANIZATION	299	21	0.000928352	0.0400283	LTBP3:BMP4:COMP:NRXN1:COL6A3:MATN4:COL20A1:PLOD2:COL25A1:SPOCK3:ADAMTS16:DDR1:TNXB:COL21A1:LAMA2:SERPINE1:BMP1:COL15A1:COL5A1:CASK:CAPN6	http://www.gsea-msigdb.org/gsea/msigdb/cards/REACTOME_EXTRACELLULAR_MATRIX_ORGANIZATION
52	Canonical_Pathways	REACTOME_G_PROTEIN_GATED_POTASSIUM_CHANNELS	25	5	0.00114057	0.0476353	GNG4:KCNJ12:GNG8:GABBR1:GABBR2	http://www.gsea-msigdb.org/gsea/msigdb/cards/REACTOME_G_PROTEIN_GATED_POTASSIUM_CHANNELS
53	Canonical_Pathways	REACTOME_SIGNALING_BY_WNT	325	22	0.0011481	0.0476353	WNT3A:GNG4:DKK1:CTBP2:PPP2R5C:GNG13:KREMEN2:PARD6A:GNG8:FZD5:CUL3:RSPO4:SOX2:PDE6B:PSMB1:HECW1:RSPO2:SCRIB:PORCN:AMER1:XIAP:SOX3	http://www.gsea-msigdb.org/gsea/msigdb/cards/REACTOME_SIGNALING_BY_WNT

## Sheet: Table S5
Supplementary Table 5. Nominally significant differentially methylated positions (p<0.001) from the supplementary EWAS of 214,352 probes.
Notes: a physically mapped gene based on base pair position in Illumina manifest file; b blood-brain correlation as reported by Hannon et al.[62]; † probe has been identified as potentially cross-reactive based on sequence homology, as reported by Chen et al.[98]
Abbreviations: CpG, methylated cytosine-guanine; LogFC, Logarithm fold change (mean methylation difference between High BD-PRS and Low BD-PRS groups); P, p-value; Chr., chromosome; BP, base pair position (GRCh37/hg19); ; r, pearson correlation; PFC, prefrontal cortex; STG, superior temporal gyrus; EC, entorhinal cortex; M(|r|), mean of absolute value of r across PFC/EC/STG tissues.
CpG	LogFC	P	Chr.	BP	Gene a	PFC:r b	EC:r b	STG:r b	M(|r|)
cg21201401	0.515114	9.55e-07	20	62367884	LIME1	-0.0431747	0.0410517	-0.0238424	0.0360229
cg14924131	0.250878	1.26e-06	13	74207962		0.0224442	0.0979948	0.090424	0.0702877
cg00933603	-0.589549	1.64e-06	6	30883001	VARS2;VARS2;VARS2	0.345086	0.483856	0.361752	0.396898
cg10024505	0.172399	2.02e-06	14	76818832		0.188496	0.0662166	0.13071	0.128474
cg15921535	-0.278167	2.53e-06	12	119534133	SRRM4	-0.134645	-0.0965972	0.0151511	0.082131
cg04015044	0.269483	3.06e-06	5	176139100		0.460122	0.252086	0.246231	0.31948
cg05958816	0.292699	5.26e-06	7	8153520	ICA1;ICA1;ICA1	0.443446	0.384577	0.485756	0.437926
cg01934408	0.338554	8.67e-06	1	6085799	KCNAB2;KCNAB2	-0.0342214	-0.0719351	0.100924	0.0690268
cg13443976	0.195992	9.51e-06	1	87022201	CLCA4;CLCA4	0.018952	-0.0624218	-0.0131581	0.0315107
cg26515389	0.227585	9.87e-06	16	89115544		-0.0124321	0.084049	-0.0712634	0.0559148
cg24630057	0.201915	1.26e-05	7	1369318		0.323462	0.273389	0.255439	0.284097
cg11144103	-3.20029	1.27e-05	17	40561514	PTRF	0.990828	0.994872	0.995717	0.993806
cg00446123	0.411595	1.58e-05	20	62367888	LIME1	-0.0418342	-0.0325936	0.0645764	0.0463347
cg10086328	0.242509	1.63e-05	12	7341276	PEX5;PEX5;PEX5;PEX5	0.178106	0.0694193	-0.00803322	0.0851863
cg06653796	0.367034	1.88e-05	20	62367805	LIME1	0.10198	0.16666	-0.0260507	0.0982302
cg13424330	0.22945	2.25e-05	19	17186517	HAUS8;MYO9B;MYO9B;HAUS8	0.238911	0.192792	0.13044	0.187381
cg08851837	-0.214427	2.27e-05	16	57558820	CCDC102A	-0.152076	0.0900584	-0.00695879	0.0830312
cg26448394	-0.326186	2.28e-05	4	157519438		0.106094	-0.129116	-0.208916	0.148042
cg03989270	-0.229544	2.95e-05	1	8412158		0.104375	-0.125116	0.101952	0.110481
cg09309024	-0.189624	3.42e-05	16	29837267	MVP;MVP	-0.0205393	-0.177249	-0.0887893	0.0955257
cg11504264	-0.266908	3.47e-05	10	87284811		0.153407	0.0773742	0.107583	0.112788
cg10542300	-0.272143	3.54e-05	15	48442807	MYEF2	0.00200685	0.18943	0.0956774	0.0957047
cg01304993	-0.202971	4.09e-05	16	87742839	KLHDC4	0.0245973	-0.0158758	-0.0919606	0.0441445
cg24435571	0.316389	4.1e-05	10	104436140	ARL3	-0.0123347	0.16653	0.0927869	0.0905506
cg22616255	0.273827	4.49e-05	1	221049980		-0.0297483	0.0758979	0.0160343	0.0405602
cg18575221	-0.351694	5.12e-05	14	70037728	C14orf162	0.111754	0.245	0.213506	0.190087
cg13048008	-0.210819	5.23e-05	11	71725340	NUMA1	0.181039	-0.00984188	0.0734124	0.0880977
cg13973985	0.306397	5.38e-05	19	14785604	EMR3;EMR3	0.126063	0.0952755	-0.0435979	0.0883122
cg03125763	0.256678	6.1e-05	1	943619		0.0602308	0.152748	0.167177	0.126718
cg09774932	0.30666	6.19e-05	12	1725788	WNT5B	0.068116	0.303866	-0.0932448	0.155075
cg26551412	0.196252	6.4e-05	3	49696574	BSN	0.0100128	-0.0973961	-0.0720601	0.059823
cg23321220	-0.225027	6.44e-05	6	166019640	PDE10A;PDE10A	-0.0249284	0.0180579	0.121902	0.0549629
cg16824301	0.263423	6.57e-05	1	182573155	RGS16	0.268189	0.122729	0.22196	0.204293
cg05856556	0.209076	6.78e-05	7	150104705	LOC728743	0.0666705	0.0981878	0.162464	0.109107
cg23281529	0.41829	6.86e-05	13	114823829	RASA3	-0.0293454	0.223027	0.0728155	0.108396
cg01487892	-0.309997	8.06e-05	21	46895183	COL18A1;COL18A1;COL18A1	0.0373236	0.0348944	0.0383873	0.0368684
cg10157558	0.225817	8.13e-05	10	62671228	RHOBTB1;RHOBTB1;RHOBTB1;RHOBTB1	0.0335416	-0.116878	-0.208971	0.119797
cg06072564	-0.170827	8.44e-05	3	8775516	CAV3;CAV3;CAV3;CAV3	0.141158	0.029217	0.0792394	0.0832047
cg05650238	0.215413	9.28e-05	5	55215955		-0.0394611	0.0315251	-0.0399699	0.0369854
cg07312051	-0.198252	9.32e-05	1	15656086	FHAD1	0.0035385	0.212921	0.11123	0.10923
cg22195627	-0.743478	9.47e-05	19	12305869		0.237358	0.185259	0.217427	0.213348
cg19563346	0.144992	9.69e-05	11	79515267		0.0558658	-0.134463	0.0319197	0.0740828
cg25272143	0.298602	9.81e-05	11	62211990	AHNAK	0.0868011	-0.06498	-0.0304732	0.0607514
cg19656486	-0.146929	9.89e-05	8	143648647		0.187134	0.311729	-0.150795	0.216552
cg02327530	0.242628	9.93e-05	7	100091786	C7orf51	0.0893074	0.142023	0.120497	0.117276
cg10592446	0.575339	0.000102442	4	156874415	CTSO	0.0774992	-0.105138	0.148752	0.110463
cg12588476	0.238766	0.000104343	7	99647494	ZSCAN21	0.0351556	-0.0882859	0.281034	0.134825
cg17794524	0.293581	0.000109002	15	101787472	CHSY1	0.0282627	-0.110444	0.228728	0.122478
cg00502062	-0.261549	0.000109057	1	201578212		-0.000919844	0.0184783	-0.0284699	0.015956
cg04335714	0.189385	0.000111418	22	25799070		0.0375474	0.181158	0.0301462	0.0829506
cg05513455	-0.221369	0.000116932	6	105388269		0.346284	0.275692	0.378102	0.33336
cg03192598	-0.692542	0.000118483	19	12305854		0.20259	0.143722	0.328535	0.224949
cg10464312	-0.16122	0.000121131	2	66672688	MEIS1	0.077331	0.023615	-0.0741656	0.0583705
cg23191354	-0.631577	0.000126434	7	25018565	OSBPL3;OSBPL3;OSBPL3;OSBPL3	0.108779	0.309291	0.124805	0.180958
cg22736267	0.194252	0.000130619	7	148841524	ZNF398	-0.192348	-0.186822	0.0222855	0.133819
cg00320288	0.37531	0.000131511	16	85863167		0.108656	0.0815641	-0.0352613	0.0751605
cg19243717	-0.261226	0.000132083	1	8362655		0.0539413	0.115601	0.0200982	0.0632134
cg03438101	-0.29156	0.000132515	10	134402303	INPP5A	-0.160237	-0.130156	-0.196278	0.162224
cg20167216	0.29469	0.000135616	7	142353463		0.137597	-0.104534	-0.00729071	0.0831408
cg17841615	0.263817	0.000139146	2	190627496	OSGEPL1;OSGEPL1	0.188493	0.284986	0.217784	0.230421
cg07049421	-0.250038	0.000140966	17	9821552	GAS7;GAS7;GAS7;GAS7	0.103533	0.021278	0.0846899	0.0698338
cg16542646	0.204932	0.00014211	16	22175965		-0.132468	-0.192012	0.106755	0.143745
cg05905124	0.190214	0.000142733	5	1342124	CLPTM1L	-0.00634625	0.135056	0.163852	0.101751
cg01574241	0.174843	0.000143467	1	165873825	UCK2	0.120409	0.145461	0.0709798	0.112283
cg09784724	-0.121248	0.000145035	6	90038647	UBE2J1	0.0456319	0.0171258	-0.168343	0.0770334
cg07673935	-0.229726	0.000148422	2	171988570	TLK1;TLK1	0.358187	0.271685	0.276211	0.302028
cg12131419	-0.26348	0.000149178	15	49353073		0.134817	0.185495	0.171648	0.163986
cg21908878	-0.317145	0.000153702	X	23017887	DDX53	0.449381	0.512342	0.410559	0.457427
cg24581657	0.368848	0.000154364	20	866087	ANGPT4	0.271294	0.100152	0.0411131	0.13752
cg15084160	0.348701	0.000154425	1	226371240	ACBD3	0.0073574	-0.0623404	0.00282066	0.0241728
cg03680680	0.220497	0.00015991	10	667094	DIP2C	0.233892	0.177674	0.220773	0.21078
cg02644867	-0.245453	0.00016684	19	1271057	C19orf23;CIRBP;CIRBP;CIRBP	0.0303192	0.197227	0.05565	0.0943986
cg22697517	0.22549	0.000174004	17	42785378	DBF4B;DBF4B	0.0533023	0.125865	0.179933	0.1197
cg23834427	0.251322	0.000187716	11	6542019	DNHD1;DNHD1	-0.00689706	0.360479	0.278229	0.215202
cg20248549	0.244771	0.000205442	19	45033577	CEACAM20;CEACAM20;CEACAM20;CEACAM20	0.0306601	0.235929	-0.0573765	0.107989
cg25316853	-0.271093	0.000206013	5	36606347	SLC1A3;SLC1A3	-0.195516	-0.0300588	-0.0194332	0.0816693
cg23617067	-0.239019	0.00020906	1	220292508	IARS2;MIR194-1;MIR215	0.0896826	0.097434	0.0537225	0.0802797
cg19685398	-0.348764	0.000211824	12	117299508	HRK	0.257986	0.224849	0.15639	0.213075
cg13487422	0.152907	0.000217245	8	69655786	C8orf34	0.16533	0.240649	0.26881	0.224929
cg18110661	-0.169397	0.000226868	2	233321900	ALPI	0.054743	-0.140992	-0.0143059	0.0700136
cg01277763	0.22941	0.000227286	12	123011700	KNTC1;RSRC2;RSRC2;RSRC2	-0.0438286	0.278306	0.253073	0.191736
cg03799230	0.211313	0.000227625	11	80184550		0.142352	-0.0541428	0.0440708	0.0801884
cg04057674	-0.220623	0.000231063	16	50708021	SNX20;SNX20;SNX20	0.0613225	0.0334167	0.0525427	0.049094
cg13841742	0.112159	0.000232031	4	48909110	OCIAD2;OCIAD2	0.00483498	-0.0714591	0.0500849	0.0421264
cg16167741	-0.364027	0.000232208	1	41174793	NFYC;NFYC;NFYC;NFYC;NFYC	-0.0922832	-0.0298695	-0.132815	0.0849893
cg08430395	0.205527	0.000236194	7	4859763	RADIL	-0.195313	0.0410016	-0.0103818	0.0822321
cg13849253	0.260538	0.000238007	9	35676166	CA9	0.0963562	-0.0343619	0.162415	0.0977109
cg03061677	0.264765	0.000240462	20	36149185	BLCAP;BLCAP;BLCAP;BLCAP;NNAT;NNAT;BLCAP	0.123404	0.375643	0.28907	0.262706
cg22352152	0.244256	0.000244776	1	180201319	LHX4	0.226131	0.353629	0.187767	0.255843
cg18843739	0.247475	0.000244998	2	192712530	SDPR	0.0783197	0.252602	0.155306	0.162076
cg13022977	0.260051	0.000245398	12	6420252	PLEKHG6;PLEKHG6;PLEKHG6	-0.0335888	0.0930144	-0.0236293	0.0500775
cg23054437	-0.251327	0.000246656	1	220921306	MOSC2	0.0260159	0.012816	0.0851052	0.0413124
cg22161147	0.164389	0.00025323	4	7777798	AFAP1;AFAP1;LOC84740	0.29233	0.261324	0.21343	0.255695
cg02516288	0.27425	0.000253435	1	155177783	MTX1;THBS3;MTX1	-0.0710172	-0.112598	0.0012591	0.0616248
cg22713444	0.256737	0.000253493	1	145512660	GNRHR2	-0.0377398	0.0109378	0.106008	0.0515617
cg27579313	-0.30364	0.000265743	17	7381622	ZBTB4;ZBTB4	0.0999395	-0.23176	0.260729	0.197476
cg15285112	0.301165	0.000271659	17	26215075	C17orf108	0.146089	0.217627	0.161433	0.17505
cg24152080	0.38191	0.000272176	1	53491206	SCP2;SCP2;SCP2;SCP2	-0.0408364	-0.128417	-0.0559719	0.0750753
cg27197651	-0.217291	0.00027532	1	2980038	FLJ42875	-0.117271	0.0517932	-0.0748153	0.0812932
cg08224563	-0.382167	0.000279303	16	20916305	LYRM1;LYRM1;LYRM1	0.0750949	-0.0374251	0.113115	0.0752115
cg18477009	-0.600487	0.000279909	12	121087777	CABP1;CABP1;CABP1	0.030444	0.0956535	0.230341	0.118813
cg26515213	-0.230736	0.000284461	12	94171127	CRADD	0.0564634	0.0744683	0.182001	0.104311
cg04655834	-0.335848	0.000286398	15	25031239		0.177637	0.238458	0.00388429	0.139993
cg14264023	0.378294	0.000289017	2	3649318	COLEC11;COLEC11	0.398707	0.584393	0.568124	0.517075
cg14928764	0.256616	0.000290669	20	23064608	CD93	-0.0443113	0.0319575	-0.113216	0.0631616
cg11522145	0.165037	0.000295345	4	3412961	RGS12;RGS12;RGS12	0.146574	0.0357991	-0.0278007	0.0700579
cg26650064	0.270914	0.000301631	17	2658617		-0.0561132	0.201509	-0.0720359	0.109886
cg19617741	0.128602	0.000303295	2	217454810		-0.122787	-0.14786	0.0827278	0.117792
cg10377726	0.202489	0.000307906	16	68679841	CDH3	0.262442	-0.138975	0.11987	0.173762
cg10040866	-0.177172	0.000315594	15	72690640	TMEM202	0.0485313	-0.19193	0.0905727	0.110345
cg00499707	-0.152547	0.000318377	20	34679665		0.0486743	0.197487	0.216665	0.154275
cg02121547	0.503212	0.000321091	11	113649020	CLDN25	0.335465	0.370682	0.144003	0.283383
cg10579705	0.306288	0.000333093	8	22811322		-0.035048	-0.33498	-0.230796	0.200275
cg12099051	0.299739	0.000334307	20	35580436	SAMHD1	0.0257206	0.163163	-0.108879	0.0992542
cg01819137	-0.256546	0.000338128	5	145719938	POU4F3	0.56974	0.684484	0.635448	0.629891
cg02375208	0.261913	0.00033836	5	77804381	LHFPL2	0.0741515	0.155539	0.14811	0.125933
cg17185622	0.176323	0.000340077	8	98103016	PGCP	0.0305942	-0.194165	-0.0331347	0.0859647
cg17142020	-0.345578	0.000341705	11	134341208		0.264181	0.315583	0.305832	0.295199
cg04195125	-0.251449	0.000343921	2	88327530	KRCC1	-0.0571518	0.257626	0.0948982	0.136559
cg17604480	-0.284824	0.000349181	11	99375907	CNTN5;CNTN5	0.0183922	-0.148633	0.0203763	0.0624671
cg26934993	0.310395	0.000349891	17	40274722	HSPB9;KAT2A	0.311638	0.287939	0.508526	0.369368
cg06727242	0.182038	0.000353757	14	68610489	RAD51L1;RAD51L1;RAD51L1	0.0736506	0.320802	0.0967687	0.16374
cg05265257	-0.159404	0.000358381	13	51579950	GUCY1B2	0.131294	-0.0304977	-0.137824	0.0998718
cg17918558	0.249838	0.000360963	1	46945595		0.170725	0.147997	0.249474	0.189399
cg09461507	0.164456	0.000365726	11	1460312	BRSK2	0.0506389	0.228563	0.148016	0.142406
cg04197449	-0.17891	0.000367176	11	70279471	CTTN;CTTN	-0.200279	0.0798531	0.0154495	0.0985272
cg10656742	0.256741	0.000367589	13	24152779	TNFRSF19;TNFRSF19	0.0356306	0.147597	0.0425786	0.0752689
cg19621753	0.273117	0.000383316	18	56937772	RAX	0.123379	0.0577886	0.166458	0.115875
cg06961439	0.277565	0.000388949	7	149570036	ATP6V0E2;ATP6V0E2;LOC401431	-0.00278956	0.110459	0.158698	0.0906488
cg00531745	-0.234177	0.000389869	6	34191048		0.210663	0.0910335	0.0653966	0.122364
cg06861426	0.414151	0.000390748	5	179244317	SQSTM1;SQSTM1	-0.121557	-0.188876	-0.174108	0.161514
cg24631526	0.308545	0.000391862	20	62367961	LIME1	-0.067162	-0.00578729	0.149103	0.0740174
cg01147352	0.536716	0.000393605	16	86767299		-0.0413273	0.244061	0.184312	0.156567
cg26242302	-0.170592	0.000401802	11	94926302	SESN3	0.120602	0.142764	0.0399525	0.101106
cg09987408	0.2241	0.000402442	9	139311141	PMPCA	-0.0663054	-0.486651	-0.029262	0.194073
cg20513976	0.306479	0.00041568	20	62367893	LIME1	-0.0280586	-0.0230959	0.0535608	0.0349051
cg10020040	-0.16023	0.000417124	1	3397621	ARHGEF16	0.157574	0.371184	0.207683	0.245481
cg24485354	0.31767	0.000418982	1	46797622		0.0489272	0.188636	0.349843	0.195802
cg00417719	0.272312	0.000421486	10	115670022		0.105768	0.207501	0.101837	0.138369
cg02775243	0.215885	0.000428461	10	102831287		0.0189413	0.103677	0.128557	0.0837253
cg11320084	-0.150634	0.000434733	1	185014181	RNF2	0.0412935	-0.0243845	0.131195	0.0656244
cg17374958	-0.213475	0.000440752	3	158990856	SCHIP1	0.0548802	-0.0399732	0.22971	0.108188
cg18279742	-0.195578	0.000440969	16	2015703	RPS2;RNF151	0.414167	0.400987	0.204988	0.340047
cg07018760	-0.36423	0.000442017	21	46074616	KRTAP12-4;C21orf29	0.292505	0.126708	0.26105	0.226754
cg02416822	0.237565	0.000443073	X	136112268		0.808116	0.786279	0.755923	0.783439
cg15569630	0.268021	0.000446558	1	202827280		-0.0501752	-0.0940521	0.0755254	0.0732509
cg07668501	0.834183	0.000453801	16	86766712		0.0998744	0.381581	0.334991	0.272149
cg21582112	-0.299089	0.000456259	12	54421335	HOXC4;HOXC5;HOXC6;HOXC6	0.0146035	0.158725	0.143409	0.105579
cg09500196	0.152048	0.000459259	16	8963749	CARHSP1	-0.0972827	0.0449913	0.0769837	0.0730859
cg24385513	-0.161451	0.000465913	3	75661799		-0.00513131	0.236243	-0.025241	0.0888717
cg06154597	-0.186994	0.000466601	4	924812	GAK;TMEM175	0.0580352	-0.0630169	0.184083	0.101712
cg12279294	-0.226365	0.000468174	15	96877300	NR2F2;NR2F2;NR2F2;NR2F2	-0.0947628	0.0639675	-0.131307	0.0966793
cg07800208	-0.138412	0.000470533	7	97157869		0.209949	0.110154	0.13182	0.150641
cg08683088	0.171544	0.000470925	6	11007465	ELOVL2	0.0265819	0.155715	-0.0457394	0.0760121
cg03029755	-0.134089	0.000472405	17	76265444		0.0768655	0.115375	-0.00456515	0.0656018
cg24365042	0.22593	0.000483633	1	212780517	ATF3;ATF3;ATF3	-0.0166696	0.00960457	0.226845	0.0843729
cg10649897	-0.127692	0.000489978	7	117517248		-0.0522949	-0.144883	-0.0647049	0.0872942
cg20072118	0.246332	0.000496969	12	52653637		0.154891	0.148444	0.0148091	0.106048
cg18589278	-0.125994	0.000497845	19	302253		0.00469013	-0.0128038	-0.0809775	0.0328238
cg09596614	0.224585	0.000500017	9	112970404	C9orf152;C9orf152	0.0607621	-0.13441	0.0636267	0.0862663
cg20884298	-0.139019	0.00050239	13	46190037	FAM194B	0.0544912	-0.133899	0.0574041	0.0819315
cg03476673	0.319662	0.000503386	16	84870203	CRISPLD2	0.190296	0.113337	0.144671	0.149435
cg02634083	0.28382	0.000508935	X	150153136	HMGB3	0.973497	0.97256	0.97664	0.974232
cg14277403	0.157305	0.000522617	9	100748520	ANP32B	0.0452367	0.173147	0.0103803	0.0762545
cg27114706	2.29854	0.00052639	12	92527244		0.984499	0.982352	0.984708	0.983853
cg23032364	-0.217478	0.000528263	5	5652453		0.19766	0.191077	0.0895364	0.159424
cg25308322	0.609909	0.00053556	13	86268291		0.285789	0.513816	0.176991	0.325532
cg06711333	-0.16082	0.000540151	1	2750406		0.164206	0.154819	-0.0129475	0.110658
cg00602726	-0.169461	0.000542048	16	368727	AXIN1;AXIN1	0.00858707	0.0078327	0.0783195	0.0315798
cg03644587	-0.306522	0.000545873	6	32071499	TNXB	0.183855	0.0952139	0.122843	0.133971
cg24600221	0.244705	0.000551297	15	99303869	IGF1R	0.168058	0.0556333	0.245191	0.156294
cg02225786	0.191449	0.000552994	2	224808252	WDFY1	0.0569937	0.0860122	-0.0179462	0.0536507
cg06008638	-0.18323	0.000559236	16	1793488	MAPK8IP3;MAPK8IP3	-0.0257767	0.0812195	-0.192893	0.0999631
cg13812570†	-0.17999	0.000563742	X	144327920	SPANXN1	0.77038	0.759198	0.758628	0.762735
cg01505312	-0.184904	0.000565171	11	56258856	OR5M8;OR8U8	0.23249	0.29771	0.236516	0.255572
cg24213115	-0.22796	0.000566532	11	121970740	LOC399959;MIR125B1	0.327512	0.279186	0.188475	0.265058
cg13016732	0.303933	0.000568546	11	76858947	MYO7A;MYO7A;MYO7A	-0.014922	-0.0495686	-0.125659	0.0633832
cg08749095	0.18892	0.000569321	5	10336373		-0.0448788	-0.174082	0.014008	0.0776562
cg04536922	0.206227	0.000572153	4	89978566	FAM13A	0.0587298	0.0158651	-0.0105423	0.0283791
cg09721630	0.223749	0.000573972	6	29523835	UBD	0.0515614	0.167211	0.101109	0.106627
cg15978899	-0.435577	0.00057437	6	30882994	VARS2;VARS2;VARS2	0.540244	0.499318	0.650352	0.563305
cg00815770	0.305109	0.000578831	X	23925454	CXorf58;APOO;APOO;CXorf58	0.865551	0.871803	0.873933	0.870429
cg14616345	-0.226695	0.000585686	9	133901267	LAMC3	-0.132683	0.152485	-0.107163	0.130777
cg22504024	-0.175142	0.000586426	12	111710593	CUX2	0.216027	-0.149128	0.0513144	0.138823
cg14464563	0.22543	0.00059166	6	38945383	DNAH8	0.0906289	0.0502113	0.0117544	0.0508649
cg15653828	-0.158343	0.000597174	6	34513187	SPDEF	-0.0397661	0.091624	0.0261585	0.0525162
cg02580987	-0.304602	0.000601176	5	176615786	NSD1;NSD1	0.02378	0.130226	-0.0508665	0.0682908
cg12389545	0.20227	0.000604484	11	72353604	PDE2A;PDE2A;PDE2A;PDE2A	0.00488047	0.0321515	0.00426917	0.013767
cg22085751	-0.351205	0.000610226	6	28921976		0.277939	0.21776	0.128363	0.208021
cg10168635	0.179259	0.000614401	2	191044980	C2orf88;C2orf88;C2orf88;C2orf88	0.108844	-0.185859	-0.105525	0.133409
cg20387429	-0.230305	0.00063522	1	91300288		0.126629	0.215119	0.0497477	0.130498
cg08005460	-0.131278	0.000638222	17	38473382	RARA;RARA;RARA	0.198944	-0.0662509	0.186561	0.150585
cg13195895	0.292609	0.000641292	1	147012788	BCL9	0.00840114	0.0571733	-0.0437888	0.0364544
cg00890649	0.158465	0.000642151	6	42987318	KLHDC3	-0.0970465	-0.00954239	0.000230382	0.0356064
cg02287325	0.215702	0.000649931	16	75252355	CTRB1	0.225469	0.220951	0.2358	0.227407
cg15522677	0.364078	0.00065198	18	658883	TYMS;C18orf56	0.271153	0.0989776	0.0648656	0.144999
cg20439624	-0.187596	0.000658998	19	44010874	ETHE1	-0.123241	0.295358	-0.00156482	0.140055
cg14253096	0.185107	0.000662756	9	138911192	NACC2	-0.00396797	0.0227607	0.0680008	0.0315765
cg21908084	0.174638	0.000678473	1	222882319	AIDA	0.0394211	-0.16527	0.0943989	0.0996966
cg13780065	-0.0886511	0.000681161	17	42288203	UBTF;UBTF;UBTF	0.33769	0.180398	0.0742311	0.19744
cg04220005	-0.240883	0.000684396	13	60410435	DIAPH3;DIAPH3	0.115784	-0.113616	0.0309596	0.0867865
cg23251359	0.235115	0.000689966	X	50214465	DGKK	0.993099	0.992044	0.992718	0.99262
cg23398508	0.173624	0.000696816	17	70536199		0.245004	0.00282298	0.161392	0.136406
cg06527213	-0.169343	0.000701762	15	86315211	KLHL25;MIR1276	0.00782641	-0.0342582	0.0330004	0.0250284
cg20253302	-0.308419	0.00070212	4	186288186	LRP2BP	0.1252	-0.0904877	-0.0765708	0.0974194
cg18391758	-0.175454	0.000708737	16	10274963	GRIN2A;GRIN2A;GRIN2A	0.126381	0.188386	0.12342	0.146062
cg05509896	-0.165968	0.000710469	16	3063869	CLDN9	-0.0160709	0.174556	-0.137397	0.109342
cg17733836	-0.193461	0.000711286	2	80875515	CTNNA2;CTNNA2	0.104189	0.0317388	0.209693	0.115207
cg04175739	0.487254	0.000716713	2	47748042	KCNK12	0.17285	0.230404	0.0454714	0.149575
cg03296797	0.215953	0.000719807	16	84870066	CRISPLD2	0.0677188	0.164539	0.188685	0.140314
cg03224792†	-0.318752	0.000720019	X	125686087	DCAF12L1	0.572061	0.415676	0.375174	0.454304
cg07957995	-0.195508	0.000724001	1	224644750		-0.077309	0.128004	-0.0943384	0.0998838
cg05103992	0.370583	0.000731725	6	159290440		0.101857	0.0616595	0.0877731	0.0837633
cg27181468	-0.300078	0.00073533	7	142984834	TMEM139;CASP2;CASP2	0.256083	0.0584219	0.153473	0.155993
cg17346780	0.160849	0.000736507	19	41025010	SPTBN4	0.0858295	0.0668137	-0.111616	0.0880864
cg02960948	-0.154828	0.000757829	17	62656813	SMURF2	0.306264	0.228017	0.174402	0.236228
cg15658426	-0.251098	0.000757974	5	114631545	CCDC112;CCDC112	0.130416	-0.111025	0.136294	0.125911
cg20172563	-0.211873	0.000758781	6	47487173	CD2AP	0.000659659	-0.0738666	-0.128791	0.0677723
cg21103250	0.252435	0.000760937	2	238707312	RBM44	0.171233	0.306624	0.225101	0.234319
cg01565160	-0.184076	0.000768481	20	61512901	DIDO1	-0.212162	0.0473838	-0.0703977	0.109981
cg11668053	-0.459297	0.000768664	3	194469144		0.175238	-0.0501296	0.127592	0.117653
cg19259179	-0.331666	0.000769024	7	54956252		0.295143	0.211639	0.216157	0.24098
cg00743139	-0.222761	0.000770938	11	45944076	GYLTL1B	-0.061835	-0.0288534	-0.055278	0.0486555
cg07682160	-0.156912	0.000781327	19	18959935	UPF1	0.0356726	0.016425	-0.049416	0.0338379
cg21183872	-0.22322	0.000782306	X	118108506	LONRF3;LONRF3	0.965103	0.959664	0.9651	0.963289
cg27269148	0.182251	0.000784009	13	113735331	MCF2L;MCF2L	0.0103755	0.0579583	-0.0568016	0.0417118
cg13391244	-0.398412	0.000792115	7	120629638	C7orf58;C7orf58;C7orf58	-0.116468	0.0470964	0.0241155	0.06256
cg13201808	0.372087	0.00079387	11	43569269		0.325894	0.45235	0.33741	0.371885
ch.10.2571788F	-0.970562	0.000803606	10	121600909	C10orf119	-0.0140339	-0.0512458	-0.130033	0.0651041
cg01901706	-0.210445	0.000803925	20	34820531	EPB41L1;EPB41L1	-0.00266783	0.0922494	0.100124	0.0650138
cg03596034	0.345737	0.000806072	17	29297437	RNF135;RNF135	-0.0386616	0.0129975	-0.188026	0.079895
cg02052217	-0.115636	0.000817504	7	99970869	PILRA;PILRA;PILRA	-0.0208368	0.283873	-0.0110173	0.105242
cg07011029	0.36568	0.000820671	8	1848040	ARHGEF10	0.170792	0.10093	0.212405	0.161375
cg06791979	-0.161007	0.000825121	17	75474070	SEPT9;SEPT9;SEPT9;SEPT9;SEPT9;SEPT9;SEPT9	0.104516	0.140704	-0.00857835	0.0845994
cg03743432	-0.336622	0.000830392	4	164253656	NPY1R;NPY1R	0.157694	-0.134485	-0.0327052	0.108295
cg12869912	0.456985	0.000832258	20	58152803		0.301684	0.211212	0.201978	0.238292
cg05418218	0.174389	0.00083282	6	168613308		0.17719	0.00894534	0.0208992	0.0690114
cg13928411	0.134176	0.000833242	16	22103791	VWA3A	-0.0430149	0.235152	0.110637	0.129601
cg15074266	0.150427	0.00084096	7	3962202	SDK1	-0.0401547	0.160411	0.0402306	0.0802655
cg11434762	-0.239674	0.00084515	3	77558000	ROBO2;ROBO2	0.0932241	-0.118399	0.0136505	0.0750914
cg26326621	-0.233409	0.000846961	14	77332983	C14orf166B	0.0822294	0.0360224	0.0757694	0.0646737
cg24750752	0.388844	0.000853796	19	35819889	CD22	0.00472011	0.0494873	0.00246631	0.0188912
cg06102602	-0.242812	0.000855022	12	96895446		-0.1126	-0.11788	-0.245189	0.158557
cg25744776†	0.307722	0.000855076	10	1264712	ADARB2	0.413472	0.563735	0.484455	0.48722
cg01357135	-0.255476	0.000857436	3	160475128	PPM1L	-0.0598521	0.0214328	0.103976	0.0617536
cg20936107	0.26415	0.000877301	17	37688455	CDK12;CDK12	-0.0761176	0.153888	0.21381	0.147939
cg23511157	-0.149406	0.00088403	7	123241752		0.114716	0.174161	0.142496	0.143791
cg04526480	-0.229288	0.00089677	1	20838582		0.127079	0.273801	0.17528	0.192053
cg18545991	-0.166125	0.000897009	15	45740677		0.30175	0.0346166	-0.146138	0.160835
cg07058998	-0.206757	0.000903659	18	52625365	CCDC68;CCDC68	-0.13158	0.182312	0.204254	0.172716
cg26932623	0.231633	0.000904579	1	201987158		-0.0639936	0.0244875	0.0881518	0.0588776
cg20567368	0.188498	0.000920529	10	7583081		-0.002403	0.13249	0.0208003	0.0518976
cg26897081	0.281402	0.000923966	19	54711114	RPS9	0.042291	-0.0914477	-0.0733863	0.0690417
cg01451604	-0.207236	0.000929755	10	80691791		0.00067725	-0.0765165	-0.0428278	0.0400072
cg18685561	-0.173629	0.000933638	4	165305022	MARCH1	0.377613	0.290551	0.0644887	0.244217
cg08985785	0.449768	0.000934553	6	39196340	KCNK5	0.501878	0.418059	0.59358	0.504506
cg01182697	0.194913	0.000942673	1	54520432	C1orf83;TMEM59	-0.039986	0.144836	0.127209	0.10401
cg15023858	-0.164394	0.000943244	3	69812434	MITF;MITF	0.139236	0.0593086	0.224459	0.141002
cg05629323	0.208037	0.000947117	X	132351068	TFDP3;TFDP3	0.529097	0.374582	0.361837	0.421839
cg13049483	0.261582	0.00095486	18	9712461	RAB31	-0.0142448	-0.00175773	0.00222607	0.00607621
cg07338917	-0.250519	0.000955504	13	112728964		0.157657	0.311671	0.0463526	0.171894
cg13937312	0.13351	0.000979152	9	27342183	MOBKL2B	-0.0195296	-0.034651	-0.0931876	0.0491227
cg03759001	0.247117	0.000980881	10	71400034		-0.0645069	0.0574129	-0.0991512	0.0736903
cg05449100	-0.313586	0.000981565	11	19367501		0.183589	0.0691559	0.17278	0.141842
cg08180596	-0.179567	0.000991363	6	30700616	FLOT1	-0.0552468	0.00306452	0.114253	0.0575214
cg15550654	0.14971	0.000991881	22	30277968	MTMR3;MTMR3;MTMR3	0.214222	0.395721	0.200304	0.270082
cg01373248	-0.259897	0.00099247	3	18480297	SATB1	0.0602489	0.0704323	0.245312	0.125331
cg22678092	-0.400007	0.000992941	1	161691014	FCRLB	0.0617854	-0.158815	-0.00809185	0.0762307
cg23037798	-0.177591	0.000995203	1	23650159	HNRNPR;HNRNPR;HNRNPR;HNRNPR	-0.239744	0.0199358	-0.195113	0.151597
cg06835786	0.163814	0.000998312	15	50528706		0.2336	0.0807166	0.0971825	0.137166
cg01835944†	0.151438	0.00100066	7	57544864		0.316244	0.222559	0.521801	0.353535
cg22030214†	0.131928	0.00100325	7	89963813		0.359632	0.333228	0.370714	0.354525
cg26784929	0.20069	0.00100325	1	178908942		0.0698522	0.131142	0.319137	0.173377
cg26058021	0.245177	0.00101562	11	131239234	NTM	0.078044	-0.330697	0.0828038	0.163848
cg21091841	-0.214114	0.00102101	13	34251239		0.180435	0.0273049	0.192628	0.133456
cg21585438	-0.679088	0.00102583	4	62067189		0.0274759	0.108223	-0.0349045	0.0568678
cg05813650	-0.180928	0.00102983	1	2339995	PEX10;PEX10	0.193742	-0.00518083	-0.14486	0.114594
cg13770461	-0.262302	0.00103272	11	46016312	PHF21A;PHF21A	-0.0050311	0.201684	-0.0286073	0.0784408
cg25899829	-0.199439	0.00104804	11	75046147	ARRB1;MIR326;ARRB1	0.100976	0.0632199	0.114024	0.0927397
cg17941109	-0.241525	0.00105143	19	17407198	ABHD8	-0.107096	0.0880053	-0.122755	0.105952
cg14790396	0.2485	0.00105266	11	72381323	PDE2A;PDE2A	0.273599	0.247204	0.0542851	0.191696
cg11321092	0.260891	0.00105386	5	144325284		0.256991	0.202217	0.0677357	0.175648
cg11884704	-0.177135	0.00105988	9	130854313	SLC25A25;SLC25A25	0.172783	0.11599	-0.0534022	0.114058
[truncated: 2,143 more rows]

## Sheet: Table S6
Supplementary Table 6. Full output of FUMA enrichment of genes from GWAS catalog for DMP genes from supplementary EWAS of High vs Low BD-PRS groups in HR with unrestricted blood-brain correlated probe set.
[truncated: 264 more rows]

[truncated: 3 more sheets: Table S7, Table S8, Table S9]
